# Supplementary material for: Azobenzene as an Effective Ligand in Europium Chemistry—A Synthetic and Theoretical Study
Source: Molecules. 2024 Nov 2;29(21):5187. doi: 10.3390/molecules29215187 (PMC11547820; doi:10.3390/molecules29215187)
Supplement: Supplementary file 1 [file molecules-29-05187-s001.zip]

Archive with 5 entries (5 files):
- Eu_AzoTHF_Checkcif.pdf
- EuAzoDME.cif
- EuAzoDME_CheckCif.pdf
- EuAzoSI.pdf
- EuAzoTHF.cif
