# Supplementary material for: Azobenzene as an Effective Ligand in Europium Chemistry—A Synthetic and Theoretical Study
Source: Molecules. 2024 Nov 2;29(21):5187. doi: 10.3390/molecules29215187 (PMC11547820; doi:10.3390/molecules29215187)
Supplement: Supplementary file 1 [file molecules-29-05187-s001.zip › EuAzoDME.cif]

data_agg038x_a

_audit_update_record
;
2024-03-05 # Formatted by publCIF

;

# publcif _publ_body_element loop start
loop_
_publ_body_element
_publ_body_title
_publ_body_contents

 section 
;
Introduction
; 
;

;
 section 
;
Experimental
; 
;

;
 subsection 
;
Synthesis and crystallization
; 
;

;
 subsection 
;
Refinement
;
;
Crystal data, data collection and structure refinement details are summarized
in Table 1.
;

 section 
;
Results and discussion
; 
;

;
# publcif _publ_body_element loop end
_audit_creation_date               2024-03-05
_audit_creation_method
;
Olex2 1.5-ac6-012
(compiled 2023.08.24 svn.re1ec1418 for Rigaku Oxford Diffraction, GUI svn.r6817)
;
_shelx_SHELXL_version_number       '2019/1'
_audit_contact_author_address      ?
_audit_contact_author_email        ?
_audit_contact_author_name         ''
_audit_contact_author_phone        ?
_publ_contact_author_id_orcid      ?
_publ_section_references
;
Dolomanov, O. V., Bourhis, L. J., Gildea, R. J., Howard, J. A. K. & Puschmann,
H. (2009). <i>J. Appl. Cryst.</i> <b>42</b>, 339--341.

Sheldrick, G. M. (2008). <i>Acta Cryst.</i> A<b>64</b>, 112--122.
;
_chemical_name_common              ?
_chemical_name_systematic          ?
_chemical_formula_moiety           'C40 H60 Eu2 N4 O8'
_chemical_formula_sum              'C40 H60 Eu2 N4 O8'
_chemical_formula_weight           1028.84
_chemical_melting_point            ?
loop_
  _atom_type_symbol
  _atom_type_description
  _atom_type_scat_dispersion_real
  _atom_type_scat_dispersion_imag
  _atom_type_scat_source
 'C' 'C' 0.0033 0.0016 'International Tables Vol C Tables 4.2.6.8 and 6.1.1.4'
 'H' 'H' 0.0000 0.0000 'International Tables Vol C Tables 4.2.6.8 and 6.1.1.4'
 'Eu' 'Eu' -0.1578 3.6682
 'International Tables Vol C Tables 4.2.6.8 and 6.1.1.4'
 'N' 'N' 0.0061 0.0033 'International Tables Vol C Tables 4.2.6.8 and 6.1.1.4'
 'O' 'O' 0.0106 0.0060 'International Tables Vol C Tables 4.2.6.8 and 6.1.1.4'

_shelx_space_group_comment
;
The symmetry employed for this shelxl refinement is uniquely defined
by the following loop, which should always be used as a source of
symmetry information in preference to the above space-group names.
They are only intended as comments.
;
_space_group_crystal_system        triclinic
_space_group_IT_number             2
_space_group_name_H-M_alt          'P -1'
_space_group_name_Hall             '-P 1'
loop_
  _space_group_symop_operation_xyz
 'x, y, z'
 '-x, -y, -z'

_cell_length_a                     10.4832(16)
_cell_length_b                     10.8003(19)
_cell_length_c                     19.632(3)
_cell_angle_alpha                  74.286(4)
_cell_angle_beta                   89.440(4)
_cell_angle_gamma                  77.989(4)
_cell_volume                       2090.3(6)
_cell_formula_units_Z              2
_cell_measurement_reflns_used      2011
_cell_measurement_temperature      100(2)
_cell_measurement_theta_max        21.345
_cell_measurement_theta_min        2.505
_shelx_estimated_absorpt_T_max     0.556
_shelx_estimated_absorpt_T_min     0.444
_exptl_absorpt_coefficient_mu      3.027
_exptl_absorpt_correction_T_max    0.7461
_exptl_absorpt_correction_T_min    0.6025
_exptl_absorpt_correction_type     multi-scan
_exptl_absorpt_process_details
;
SADABS-2016/2 (Bruker,2016/2) was used for absorption correction.
wR2(int) was 0.0734 before and 0.0633 after correction.
The Ratio of minimum to maximum transmission is 0.8075.
The \l/2 correction factor is Not present.
;
_exptl_absorpt_special_details     ?
_exptl_crystal_colour              orange
_exptl_crystal_colour_primary      orange
_exptl_crystal_density_diffrn      1.635
_exptl_crystal_density_meas        ?
_exptl_crystal_density_method      ?
_exptl_crystal_description         block
_exptl_crystal_F_000               1036
_exptl_crystal_size_max            0.32
_exptl_crystal_size_mid            0.25
_exptl_crystal_size_min            0.22
_exptl_transmission_factor_max     ?
_exptl_transmission_factor_min     ?
_diffrn_reflns_av_R_equivalents    0.1318
_diffrn_reflns_av_unetI/netI       0.1949
_diffrn_reflns_Laue_measured_fraction_full  1.000
_diffrn_reflns_Laue_measured_fraction_max  0.996
_diffrn_reflns_limit_h_max         14
_diffrn_reflns_limit_h_min         -15
_diffrn_reflns_limit_k_max         15
_diffrn_reflns_limit_k_min         -15
_diffrn_reflns_limit_l_max         27
_diffrn_reflns_limit_l_min         -28
_diffrn_reflns_number              31350
_diffrn_reflns_point_group_measured_fraction_full  1.000
_diffrn_reflns_point_group_measured_fraction_max  0.996
_diffrn_reflns_theta_full          25.242
_diffrn_reflns_theta_max           30.639
_diffrn_reflns_theta_min           1.079
_diffrn_ambient_temperature        100
_diffrn_detector_area_resol_mean   ?
_diffrn_measured_fraction_theta_full  1.000
_diffrn_measured_fraction_theta_max  0.996
_diffrn_measurement_device_type    'Bruker APEX-II CCD'
_diffrn_measurement_method         '\f and \w scans'
_diffrn_radiation_type             MoK\a
_diffrn_radiation_wavelength       0.71073
_diffrn_source                     ?
_diffrn_source_current             30.0
_diffrn_source_power               1.5
_diffrn_source_voltage             50.0
_diffrn_standards_number           0
_reflns_Friedel_coverage           0.000
_reflns_Friedel_fraction_full      .
_reflns_Friedel_fraction_max       .
_reflns_number_gt                  6794
_reflns_number_total               12867
_reflns_special_details
;
 Reflections were merged by SHELXL according to the crystal
 class for the calculation of statistics and refinement.
 
 _reflns_Friedel_fraction is defined as the number of unique
 Friedel pairs measured divided by the number that would be
 possible theoretically, ignoring centric projections and
 systematic absences.
;
_reflns_threshold_expression       'I > 2\s(I)'
_computing_cell_refinement         'SAINT V8.40B (?, 2016)'
_computing_data_collection         ?
_computing_data_reduction          'SAINT V8.40B (?, 2016)'
_computing_molecular_graphics      'Olex2 1.5-ac6-012 (Dolomanov et al., 2009)'
_computing_publication_material    'Olex2 1.5-ac6-012 (Dolomanov et al., 2009)'
_computing_structure_refinement    'XL  (Sheldrick, 2008)'
_computing_structure_solution      ?
_refine_diff_density_max           1.332
_refine_diff_density_min           -1.346
_refine_diff_density_rms           0.244
_refine_ls_extinction_coef         .
_refine_ls_extinction_method       none
_refine_ls_goodness_of_fit_ref     0.957
_refine_ls_hydrogen_treatment      constr
_refine_ls_matrix_type             full
_refine_ls_number_parameters       495
_refine_ls_number_reflns           12867
_refine_ls_number_restraints       0
_refine_ls_R_factor_all            0.1572
_refine_ls_R_factor_gt             0.0629
_refine_ls_restrained_S_all        0.957
_refine_ls_shift/su_max            0.001
_refine_ls_shift/su_mean           0.000
_refine_ls_structure_factor_coef   Fsqd
_refine_ls_weighting_details      
 'w=1/[\s^2^(Fo^2^)+(0.0145P)^2^] where P=(Fo^2^+2Fc^2^)/3'
_refine_ls_weighting_scheme        calc
_refine_ls_wR_factor_gt            0.0865
_refine_ls_wR_factor_ref           0.1088
_refine_special_details            ?
_olex2_refinement_description
;
1. Fixed Uiso
 At 1.2 times of:
  All C(H) groups, All C(H,H) groups
 At 1.5 times of:
  All C(H,H,H) groups
2.a Secondary CH2 refined with riding coordinates:
 C25(H25A,H25B), C26(H26A,H26B), C29(H29A,H29B), C30(H30A,H30B), C34(H34A,
 H34B), C35(H35A,H35B), C38(H38A,H38B), C39(H39A,H39B)
2.b Aromatic/amide H refined with riding coordinates:
 C2(H2), C3(H3), C4(H4), C5(H5), C6(H6), C8(H8), C9(H9), C10(H10), C11(H11),
 C12(H12), C14(H14), C15(H15), C16(H16), C17(H17), C18(H18), C20(H20), C21(H21),
  C22(H22), C23(H23), C24(H24)
2.c Idealised Me refined as rotating group:
 C27(H27A,H27B,H27C), C28(H28A,H28B,H28C), C31(H31A,H31B,H31C), C32(H32A,H32B,
 H32C), C33(H33A,H33B,H33C), C36(H36A,H36B,H36C), C37(H37A,H37B,H37C), C40(H40A,
 H40B,H40C)
;
_atom_sites_solution_hydrogens     geom
_atom_sites_solution_primary       iterative
_atom_sites_solution_secondary     ?
loop_
  _atom_site_label
  _atom_site_type_symbol
  _atom_site_fract_x
  _atom_site_fract_y
  _atom_site_fract_z
  _atom_site_U_iso_or_equiv
  _atom_site_adp_type
  _atom_site_occupancy
  _atom_site_site_symmetry_order
  _atom_site_calc_flag
  _atom_site_refinement_flags_posn
  _atom_site_refinement_flags_adp
  _atom_site_refinement_flags_occupancy
  _atom_site_disorder_assembly
  _atom_site_disorder_group
 Eu1 Eu 0.70948(3) 0.61737(4) 0.67758(2) 0.01456(10) Uani 1 1 d . . . . .
 Eu2 Eu 0.66782(3) 0.79231(4) 0.81830(2) 0.01592(10) Uani 1 1 d . . . . .
 O1 O 0.7558(5) 0.6820(5) 0.5374(3) 0.0243(12) Uani 1 1 d . . . . .
 O2 O 0.9508(4) 0.6297(5) 0.6380(3) 0.0275(13) Uani 1 1 d . . . . .
 O3 O 0.7747(5) 0.3804(5) 0.6499(3) 0.0288(13) Uani 1 1 d . . . . .
 O4 O 0.5346(4) 0.5390(5) 0.6092(3) 0.0242(12) Uani 1 1 d . . . . .
 O5 O 0.4647(4) 0.8210(5) 0.8958(3) 0.0216(11) Uani 1 1 d . . . . .
 O6 O 0.7035(4) 0.6994(5) 0.9623(3) 0.0234(12) Uani 1 1 d . . . . .
 O7 O 0.9103(4) 0.8134(5) 0.8371(3) 0.0231(12) Uani 1 1 d . . . . .
 O8 O 0.6989(4) 1.0069(5) 0.8490(3) 0.0201(11) Uani 1 1 d . . . . .
 N1 N 0.6745(6) 0.5636(6) 0.8186(3) 0.0207(14) Uani 1 1 d . . . . .
 N2 N 0.8058(5) 0.5065(6) 0.8001(3) 0.0193(14) Uani 1 1 d . . . . .
 N3 N 0.6903(5) 0.8581(6) 0.6902(3) 0.0140(13) Uani 1 1 d . . . . .
 N4 N 0.5609(5) 0.8250(5) 0.6867(3) 0.0149(12) Uani 1 1 d . . . . .
 C1 C 0.5784(6) 0.4960(6) 0.8137(4) 0.0157(14) Uani 1 1 d . . . . .
 C2 C 0.5982(7) 0.3710(7) 0.8012(4) 0.0208(16) Uani 1 1 d . . . . .
 H2 H 0.682285 0.328878 0.794379 0.025 Uiso 1 1 calc R U . . .
 C3 C 0.4958(7) 0.3096(7) 0.7988(4) 0.0257(18) Uani 1 1 d . . . . .
 H3 H 0.511717 0.227468 0.790008 0.031 Uiso 1 1 calc R U . . .
 C4 C 0.3700(7) 0.3691(8) 0.8093(4) 0.0295(19) Uani 1 1 d . . . . .
 H4 H 0.301710 0.326515 0.808758 0.035 Uiso 1 1 calc R U . . .
 C5 C 0.3468(7) 0.4920(8) 0.8206(4) 0.0245(17) Uani 1 1 d . . . . .
 H5 H 0.262060 0.533214 0.826796 0.029 Uiso 1 1 calc R U . . .
 C6 C 0.4484(7) 0.5547(7) 0.8228(4) 0.0234(17) Uani 1 1 d . . . . .
 H6 H 0.430545 0.637728 0.830517 0.028 Uiso 1 1 calc R U . . .
 C7 C 0.8713(7) 0.3990(7) 0.8496(4) 0.0201(17) Uani 1 1 d . . . . .
 C8 C 0.9993(7) 0.3377(8) 0.8336(4) 0.0226(17) Uani 1 1 d . . . . .
 H8 H 1.036229 0.376405 0.792112 0.027 Uiso 1 1 calc R U . . .
 C9 C 1.0670(7) 0.2238(8) 0.8783(4) 0.0247(18) Uani 1 1 d . . . . .
 H9 H 1.149206 0.186377 0.866284 0.030 Uiso 1 1 calc R U . . .
 C10 C 1.0185(7) 0.1622(8) 0.9405(4) 0.0244(17) Uani 1 1 d . . . . .
 H10 H 1.066516 0.084355 0.970313 0.029 Uiso 1 1 calc R U . . .
 C11 C 0.8968(6) 0.2188(7) 0.9576(4) 0.0191(16) Uani 1 1 d . . . . .
 H11 H 0.862174 0.177734 0.999424 0.023 Uiso 1 1 calc R U . . .
 C12 C 0.8246(6) 0.3349(7) 0.9145(4) 0.0187(15) Uani 1 1 d . . . . .
 H12 H 0.743715 0.371641 0.928373 0.022 Uiso 1 1 calc R U . . .
 C13 C 0.7238(6) 0.9400(7) 0.6287(4) 0.0151(14) Uani 1 1 d . . . . .
 C14 C 0.6457(7) 0.9980(7) 0.5669(4) 0.0190(16) Uani 1 1 d . . . . .
 H14 H 0.560635 0.985700 0.566070 0.023 Uiso 1 1 calc R U . . .
 C15 C 0.6905(7) 1.0740(7) 0.5061(4) 0.0262(18) Uani 1 1 d . . . . .
 H15 H 0.635961 1.110616 0.465377 0.031 Uiso 1 1 calc R U . . .
 C16 C 0.8166(7) 1.0949(7) 0.5062(4) 0.0248(17) Uani 1 1 d . . . . .
 H16 H 0.847804 1.143867 0.465485 0.030 Uiso 1 1 calc R U . . .
 C17 C 0.8957(7) 1.0418(7) 0.5679(4) 0.0243(18) Uani 1 1 d . . . . .
 H17 H 0.979540 1.057617 0.568446 0.029 Uiso 1 1 calc R U . . .
 C18 C 0.8525(6) 0.9665(6) 0.6281(4) 0.0168(15) Uani 1 1 d . . . . .
 H18 H 0.907185 0.932248 0.668822 0.020 Uiso 1 1 calc R U . . .
 C19 C 0.4577(6) 0.9190(6) 0.6930(4) 0.0146(14) Uani 1 1 d . . . . .
 C20 C 0.4613(6) 1.0486(7) 0.6966(4) 0.0170(15) Uani 1 1 d . . . . .
 H20 H 0.541223 1.073585 0.695408 0.020 Uiso 1 1 calc R U . . .
 C21 C 0.3488(7) 1.1374(8) 0.7019(4) 0.0249(17) Uani 1 1 d . . . . .
 H21 H 0.354848 1.220664 0.704682 0.030 Uiso 1 1 calc R U . . .
 C22 C 0.2263(7) 1.1060(8) 0.7033(4) 0.0269(18) Uani 1 1 d . . . . .
 H22 H 0.150737 1.167013 0.705959 0.032 Uiso 1 1 calc R U . . .
 C23 C 0.2219(7) 0.9804(7) 0.7006(4) 0.0228(17) Uani 1 1 d . . . . .
 H23 H 0.140999 0.957314 0.701997 0.027 Uiso 1 1 calc R U . . .
 C24 C 0.3300(6) 0.8889(7) 0.6959(4) 0.0209(16) Uani 1 1 d . . . . .
 H24 H 0.321243 0.805630 0.694533 0.025 Uiso 1 1 calc R U . . .
 C25 C 0.8754(7) 0.7246(7) 0.5184(4) 0.0254(18) Uani 1 1 d . . . . .
 H25A H 0.867835 0.813491 0.522222 0.030 Uiso 1 1 calc R U . . .
 H25B H 0.892682 0.724808 0.469776 0.030 Uiso 1 1 calc R U . . .
 C26 C 0.9831(7) 0.6354(8) 0.5658(4) 0.030(2) Uani 1 1 d . . . . .
 H26A H 0.996403 0.548238 0.558751 0.036 Uiso 1 1 calc R U . . .
 H26B H 1.063045 0.667277 0.555532 0.036 Uiso 1 1 calc R U . . .
 C27 C 0.6549(8) 0.7457(8) 0.4843(4) 0.036(2) Uani 1 1 d . . . . .
 H27A H 0.574308 0.722553 0.500925 0.054 Uiso 1 1 calc R U . . .
 H27B H 0.676345 0.718258 0.442246 0.054 Uiso 1 1 calc R U . . .
 H27C H 0.645842 0.839303 0.473845 0.054 Uiso 1 1 calc R U . . .
 C28 C 1.0584(7) 0.6130(9) 0.6835(5) 0.043(2) Uani 1 1 d . . . . .
 H28A H 1.095248 0.689876 0.670163 0.065 Uiso 1 1 calc R U . . .
 H28B H 1.122746 0.537495 0.680289 0.065 Uiso 1 1 calc R U . . .
 H28C H 1.031161 0.600026 0.731281 0.065 Uiso 1 1 calc R U . . .
 C29 C 0.7036(7) 0.3646(9) 0.5925(5) 0.036(2) Uani 1 1 d . . . . .
 H29A H 0.723880 0.273380 0.591399 0.043 Uiso 1 1 calc R U . . .
 H29B H 0.726316 0.418550 0.547865 0.043 Uiso 1 1 calc R U . . .
 C30 C 0.5625(7) 0.4062(8) 0.6037(5) 0.034(2) Uani 1 1 d . . . . .
 H30A H 0.510756 0.400703 0.564354 0.041 Uiso 1 1 calc R U . . .
 H30B H 0.539330 0.347820 0.646722 0.041 Uiso 1 1 calc R U . . .
 C31 C 0.9006(8) 0.3061(9) 0.6600(5) 0.042(2) Uani 1 1 d . . . . .
 H31A H 0.951623 0.341488 0.621608 0.063 Uiso 1 1 calc R U . . .
 H31B H 0.899323 0.216776 0.661615 0.063 Uiso 1 1 calc R U . . .
 H31C H 0.938456 0.308481 0.703855 0.063 Uiso 1 1 calc R U . . .
 C32 C 0.4007(6) 0.5790(8) 0.6219(4) 0.031(2) Uani 1 1 d . . . . .
 H32A H 0.377943 0.516594 0.662624 0.047 Uiso 1 1 calc R U . . .
 H32B H 0.347911 0.583336 0.581337 0.047 Uiso 1 1 calc R U . . .
 H32C H 0.385865 0.664241 0.630400 0.047 Uiso 1 1 calc R U . . .
 C33 C 0.8240(7) 0.6140(8) 0.9950(5) 0.033(2) Uani 1 1 d . . . . .
 H33A H 0.843430 0.539438 0.975961 0.049 Uiso 1 1 calc R U . . .
 H33B H 0.815615 0.584261 1.045211 0.049 Uiso 1 1 calc R U . . .
 H33C H 0.893236 0.661124 0.985586 0.049 Uiso 1 1 calc R U . . .
 C34 C 0.5934(7) 0.6384(8) 0.9805(4) 0.0282(18) Uani 1 1 d . . . . .
 H34A H 0.601990 0.587618 1.029851 0.034 Uiso 1 1 calc R U . . .
 H34B H 0.587862 0.579854 0.951382 0.034 Uiso 1 1 calc R U . . .
 C35 C 0.4738(7) 0.7476(8) 0.9674(4) 0.0294(19) Uani 1 1 d . . . . .
 H35A H 0.396632 0.711030 0.978652 0.035 Uiso 1 1 calc R U . . .
 H35B H 0.479079 0.804236 0.997656 0.035 Uiso 1 1 calc R U . . .
 C36 C 0.3517(7) 0.9213(8) 0.8809(4) 0.034(2) Uani 1 1 d . . . . .
 H36A H 0.351821 0.977177 0.911462 0.052 Uiso 1 1 calc R U . . .
 H36B H 0.276127 0.883018 0.888521 0.052 Uiso 1 1 calc R U . . .
 H36C H 0.349765 0.972315 0.832400 0.052 Uiso 1 1 calc R U . . .
 C37 C 0.6779(7) 1.0249(8) 0.9180(4) 0.0270(19) Uani 1 1 d . . . . .
 H37A H 0.590027 1.019248 0.930207 0.041 Uiso 1 1 calc R U . . .
 H37B H 0.691791 1.109915 0.918338 0.041 Uiso 1 1 calc R U . . .
 H37C H 0.737913 0.957770 0.951953 0.041 Uiso 1 1 calc R U . . .
 C38 C 0.8169(6) 1.0395(7) 0.8199(4) 0.0239(17) Uani 1 1 d . . . . .
 H38A H 0.828285 1.119634 0.830078 0.029 Uiso 1 1 calc R U . . .
 H38B H 0.810286 1.056026 0.768797 0.029 Uiso 1 1 calc R U . . .
 C39 C 0.9337(7) 0.9314(7) 0.8495(4) 0.0282(19) Uani 1 1 d . . . . .
 H39A H 1.011497 0.953176 0.826335 0.034 Uiso 1 1 calc R U . . .
 H39B H 0.946558 0.919698 0.899852 0.034 Uiso 1 1 calc R U . . .
 C40 C 1.0234(7) 0.7118(8) 0.8527(5) 0.034(2) Uani 1 1 d . . . . .
 H40A H 1.052377 0.694957 0.901166 0.051 Uiso 1 1 calc R U . . .
 H40B H 1.090883 0.737909 0.822199 0.051 Uiso 1 1 calc R U . . .
 H40C H 1.003805 0.633336 0.845197 0.051 Uiso 1 1 calc R U . . .

loop_
  _atom_site_aniso_label
  _atom_site_aniso_U_11
  _atom_site_aniso_U_22
  _atom_site_aniso_U_33
  _atom_site_aniso_U_23
  _atom_site_aniso_U_13
  _atom_site_aniso_U_12
 Eu1 0.0145(2) 0.0148(2) 0.0150(2) -0.00545(18) -0.00071(16) -0.00246(17)
 Eu2 0.0188(2) 0.0159(2) 0.0145(2) -0.00536(18) 0.00101(17) -0.00549(18)
 O1 0.022(3) 0.032(3) 0.019(3) -0.006(2) 0.004(2) -0.008(2)
 O2 0.021(3) 0.041(3) 0.021(3) -0.009(3) -0.001(2) -0.007(3)
 O3 0.023(3) 0.027(3) 0.038(4) -0.020(3) -0.010(3) 0.008(2)
 O4 0.021(3) 0.021(3) 0.031(3) -0.012(2) -0.005(2) 0.002(2)
 O5 0.014(3) 0.021(3) 0.023(3) 0.000(2) -0.001(2) 0.004(2)
 O6 0.020(3) 0.024(3) 0.024(3) -0.004(2) -0.006(2) -0.004(2)
 O7 0.018(3) 0.023(3) 0.030(3) -0.015(2) -0.003(2) 0.000(2)
 O8 0.017(3) 0.023(3) 0.021(3) -0.012(2) 0.000(2) 0.001(2)
 N1 0.030(4) 0.016(3) 0.016(3) -0.007(3) -0.001(3) -0.002(3)
 N2 0.013(3) 0.024(4) 0.022(3) -0.005(3) -0.006(3) -0.006(3)
 N3 0.008(3) 0.016(3) 0.016(3) 0.000(3) -0.001(2) -0.003(2)
 N4 0.008(3) 0.016(3) 0.019(3) -0.001(3) -0.004(2) -0.004(2)
 C1 0.016(4) 0.008(3) 0.016(4) 0.001(3) -0.003(3) 0.007(3)
 C2 0.021(4) 0.015(4) 0.025(4) -0.002(3) 0.002(3) -0.004(3)
 C3 0.023(4) 0.012(4) 0.040(5) -0.001(3) -0.008(4) -0.007(3)
 C4 0.019(4) 0.031(5) 0.033(5) 0.004(4) -0.010(3) -0.009(4)
 C5 0.023(4) 0.032(5) 0.011(4) -0.001(3) -0.003(3) 0.006(3)
 C6 0.026(4) 0.022(4) 0.022(4) -0.009(3) -0.002(3) -0.001(3)
 C7 0.023(4) 0.023(4) 0.020(4) -0.008(3) -0.001(3) -0.015(3)
 C8 0.018(4) 0.033(5) 0.019(4) -0.006(4) 0.005(3) -0.011(3)
 C9 0.013(4) 0.033(5) 0.030(5) -0.013(4) -0.004(3) -0.005(3)
 C10 0.025(4) 0.025(4) 0.022(4) -0.001(3) -0.001(3) -0.011(4)
 C11 0.022(4) 0.018(4) 0.017(4) 0.000(3) 0.003(3) -0.009(3)
 C12 0.016(4) 0.021(4) 0.021(4) -0.008(3) 0.002(3) -0.005(3)
 C13 0.011(3) 0.014(4) 0.020(4) -0.005(3) -0.001(3) 0.000(3)
 C14 0.020(4) 0.018(4) 0.020(4) -0.007(3) 0.003(3) -0.006(3)
 C15 0.036(5) 0.022(4) 0.019(4) -0.001(3) 0.003(3) -0.008(4)
 C16 0.032(4) 0.023(4) 0.016(4) 0.001(3) 0.008(3) -0.009(4)
 C17 0.030(4) 0.022(4) 0.028(5) -0.012(4) 0.010(4) -0.016(4)
 C18 0.013(3) 0.013(4) 0.026(4) -0.010(3) -0.002(3) -0.001(3)
 C19 0.014(3) 0.012(3) 0.015(4) -0.001(3) -0.003(3) 0.002(3)
 C20 0.012(3) 0.027(4) 0.016(4) -0.011(3) -0.004(3) -0.006(3)
 C21 0.030(4) 0.026(4) 0.019(4) -0.009(3) -0.001(3) -0.004(4)
 C22 0.023(4) 0.023(4) 0.027(5) -0.006(4) -0.003(3) 0.010(3)
 C23 0.016(4) 0.029(5) 0.026(4) -0.011(4) 0.006(3) -0.004(3)
 C24 0.014(4) 0.027(4) 0.024(4) -0.011(3) -0.003(3) -0.003(3)
 C25 0.033(5) 0.019(4) 0.023(4) 0.000(3) 0.011(4) -0.011(4)
 C26 0.024(4) 0.036(5) 0.034(5) -0.016(4) 0.011(4) -0.010(4)
 C27 0.049(5) 0.034(5) 0.028(5) -0.010(4) -0.008(4) -0.013(4)
 C28 0.025(5) 0.058(7) 0.042(6) 0.002(5) -0.010(4) -0.016(4)
 C29 0.034(5) 0.030(5) 0.047(6) -0.020(5) -0.011(4) 0.001(4)
 C30 0.034(5) 0.024(5) 0.049(6) -0.021(4) -0.013(4) -0.002(4)
 C31 0.032(5) 0.037(6) 0.056(7) -0.025(5) -0.001(5) 0.011(4)
 C32 0.017(4) 0.044(5) 0.028(5) -0.001(4) -0.001(3) -0.007(4)
 C33 0.027(4) 0.032(5) 0.038(5) -0.012(4) -0.012(4) -0.001(4)
 C34 0.030(5) 0.028(5) 0.023(4) -0.001(4) 0.005(4) -0.007(4)
 C35 0.027(4) 0.026(5) 0.026(5) 0.004(4) 0.006(4) 0.001(4)
 C36 0.033(5) 0.038(5) 0.024(5) -0.003(4) 0.002(4) 0.003(4)
 C37 0.028(4) 0.023(4) 0.034(5) -0.010(4) 0.004(4) -0.010(4)
 C38 0.016(4) 0.023(4) 0.030(5) -0.004(4) 0.008(3) -0.003(3)
 C39 0.033(5) 0.026(5) 0.028(5) -0.008(4) 0.004(4) -0.009(4)
 C40 0.032(5) 0.021(4) 0.048(6) -0.013(4) 0.002(4) 0.001(4)

_geom_special_details
;
 All esds (except the esd in the dihedral angle between two l.s. planes)
 are estimated using the full covariance matrix.  The cell esds are taken
 into account individually in the estimation of esds in distances, angles
 and torsion angles; correlations between esds in cell parameters are only
 used when they are defined by crystal symmetry.  An approximate (isotropic)
 treatment of cell esds is used for estimating esds involving l.s. planes.
;
loop_
  _geom_bond_atom_site_label_1
  _geom_bond_atom_site_label_2
  _geom_bond_distance
  _geom_bond_site_symmetry_2
  _geom_bond_publ_flag
 Eu1 Eu2 3.7218(7) . ?
 Eu1 O1 2.715(5) . ?
 Eu1 O2 2.659(5) . ?
 Eu1 O3 2.708(5) . ?
 Eu1 O4 2.681(5) . ?
 Eu1 N1 2.707(6) . ?
 Eu1 N2 2.494(6) . ?
 Eu1 N3 2.644(6) . ?
 Eu1 N4 2.499(6) . ?
 Eu1 C1 3.087(7) . ?
 Eu2 O5 2.620(5) . ?
 Eu2 O6 2.733(5) . ?
 Eu2 O7 2.637(4) . ?
 Eu2 O8 2.630(5) . ?
 Eu2 N1 2.455(6) . ?
 Eu2 N3 2.445(6) . ?
 Eu2 N4 2.731(5) . ?
 Eu2 C19 3.131(7) . ?
 O1 C25 1.435(7) . ?
 O1 C27 1.417(9) . ?
 O2 C26 1.443(9) . ?
 O2 C28 1.395(8) . ?
 O3 C29 1.424(9) . ?
 O3 C31 1.379(8) . ?
 O4 C30 1.436(8) . ?
 O4 C32 1.420(8) . ?
 O5 C35 1.408(9) . ?
 O5 C36 1.401(8) . ?
 O6 C33 1.438(8) . ?
 O6 C34 1.440(8) . ?
 O7 C39 1.429(8) . ?
 O7 C40 1.409(8) . ?
 O8 C37 1.430(8) . ?
 O8 C38 1.427(7) . ?
 N1 N2 1.472(8) . ?
 N1 C1 1.380(8) . ?
 N2 C7 1.354(9) . ?
 N3 N4 1.479(7) . ?
 N3 C13 1.380(8) . ?
 N4 C19 1.352(8) . ?
 C1 C2 1.410(9) . ?
 C1 C6 1.410(9) . ?
 C2 H2 0.9300 . ?
 C2 C3 1.382(8) . ?
 C3 H3 0.9300 . ?
 C3 C4 1.381(10) . ?
 C4 H4 0.9300 . ?
 C4 C5 1.376(10) . ?
 C5 H5 0.9300 . ?
 C5 C6 1.383(10) . ?
 C6 H6 0.9300 . ?
 C7 C8 1.440(9) . ?
 C7 C12 1.411(9) . ?
 C8 H8 0.9300 . ?
 C8 C9 1.361(10) . ?
 C9 H9 0.9300 . ?
 C9 C10 1.372(10) . ?
 C10 H10 0.9300 . ?
 C10 C11 1.376(9) . ?
 C11 H11 0.9300 . ?
 C11 C12 1.381(10) . ?
 C12 H12 0.9300 . ?
 C13 C14 1.390(9) . ?
 C13 C18 1.436(8) . ?
 C14 H14 0.9300 . ?
 C14 C15 1.392(9) . ?
 C15 H15 0.9300 . ?
 C15 C16 1.386(9) . ?
 C16 H16 0.9300 . ?
 C16 C17 1.389(10) . ?
 C17 H17 0.9300 . ?
 C17 C18 1.373(9) . ?
 C18 H18 0.9300 . ?
 C19 C20 1.429(9) . ?
 C19 C24 1.439(8) . ?
 C20 H20 0.9300 . ?
 C20 C21 1.380(9) . ?
 C21 H21 0.9300 . ?
 C21 C22 1.392(9) . ?
 C22 H22 0.9300 . ?
 C22 C23 1.383(10) . ?
 C23 H23 0.9300 . ?
 C23 C24 1.360(9) . ?
 C24 H24 0.9300 . ?
 C25 H25A 0.9700 . ?
 C25 H25B 0.9700 . ?
 C25 C26 1.466(10) . ?
 C26 H26A 0.9700 . ?
 C26 H26B 0.9700 . ?
 C27 H27A 0.9600 . ?
 C27 H27B 0.9600 . ?
 C27 H27C 0.9600 . ?
 C28 H28A 0.9600 . ?
 C28 H28B 0.9600 . ?
 C28 H28C 0.9600 . ?
 C29 H29A 0.9700 . ?
 C29 H29B 0.9700 . ?
 C29 C30 1.486(10) . ?
 C30 H30A 0.9700 . ?
 C30 H30B 0.9700 . ?
 C31 H31A 0.9600 . ?
 C31 H31B 0.9600 . ?
 C31 H31C 0.9600 . ?
 C32 H32A 0.9600 . ?
 C32 H32B 0.9600 . ?
 C32 H32C 0.9600 . ?
 C33 H33A 0.9600 . ?
 C33 H33B 0.9600 . ?
 C33 H33C 0.9600 . ?
 C34 H34A 0.9700 . ?
 C34 H34B 0.9700 . ?
 C34 C35 1.502(10) . ?
 C35 H35A 0.9700 . ?
 C35 H35B 0.9700 . ?
 C36 H36A 0.9600 . ?
 C36 H36B 0.9600 . ?
 C36 H36C 0.9600 . ?
 C37 H37A 0.9600 . ?
 C37 H37B 0.9600 . ?
 C37 H37C 0.9600 . ?
 C38 H38A 0.9700 . ?
 C38 H38B 0.9700 . ?
 C38 C39 1.501(10) . ?
 C39 H39A 0.9700 . ?
 C39 H39B 0.9700 . ?
 C40 H40A 0.9600 . ?
 C40 H40B 0.9600 . ?
 C40 H40C 0.9600 . ?

loop_
  _geom_angle_atom_site_label_1
  _geom_angle_atom_site_label_2
  _geom_angle_atom_site_label_3
  _geom_angle
  _geom_angle_site_symmetry_1
  _geom_angle_site_symmetry_3
  _geom_angle_publ_flag
 O1 Eu1 Eu2 135.67(11) . . ?
 O1 Eu1 C1 157.40(16) . . ?
 O2 Eu1 Eu2 103.09(11) . . ?
 O2 Eu1 O1 60.79(15) . . ?
 O2 Eu1 O3 82.16(15) . . ?
 O2 Eu1 O4 125.08(15) . . ?
 O2 Eu1 N1 116.19(17) . . ?
 O2 Eu1 C1 137.04(17) . . ?
 O3 Eu1 Eu2 145.51(12) . . ?
 O3 Eu1 O1 76.92(16) . . ?
 O3 Eu1 C1 90.86(17) . . ?
 O4 Eu1 Eu2 130.75(10) . . ?
 O4 Eu1 O1 71.76(14) . . ?
 O4 Eu1 O3 60.69(15) . . ?
 O4 Eu1 N1 112.11(16) . . ?
 O4 Eu1 C1 85.70(17) . . ?
 N1 Eu1 Eu2 41.24(12) . . ?
 N1 Eu1 O1 176.03(15) . . ?
 N1 Eu1 O3 105.58(17) . . ?
 N1 Eu1 C1 26.53(16) . . ?
 N2 Eu1 Eu2 58.89(14) . . ?
 N2 Eu1 O1 145.87(17) . . ?
 N2 Eu1 O2 87.26(17) . . ?
 N2 Eu1 O3 87.78(18) . . ?
 N2 Eu1 O4 126.29(17) . . ?
 N2 Eu1 N1 32.54(17) . . ?
 N2 Eu1 N3 94.48(18) . . ?
 N2 Eu1 N4 104.91(19) . . ?
 N2 Eu1 C1 50.01(17) . . ?
 N3 Eu1 Eu2 40.95(13) . . ?
 N3 Eu1 O1 94.90(16) . . ?
 N3 Eu1 O2 86.10(16) . . ?
 N3 Eu1 O3 167.93(15) . . ?
 N3 Eu1 O4 125.57(16) . . ?
 N3 Eu1 N1 82.15(17) . . ?
 N3 Eu1 C1 99.69(17) . . ?
 N4 Eu1 Eu2 47.19(13) . . ?
 N4 Eu1 O1 100.83(17) . . ?
 N4 Eu1 O2 117.73(16) . . ?
 N4 Eu1 O3 156.35(15) . . ?
 N4 Eu1 O4 96.02(15) . . ?
 N4 Eu1 N1 78.15(18) . . ?
 N4 Eu1 N3 33.27(15) . . ?
 N4 Eu1 C1 82.73(17) . . ?
 C1 Eu1 Eu2 61.84(12) . . ?
 O5 Eu2 Eu1 126.53(11) . . ?
 O5 Eu2 O6 61.32(15) . . ?
 O5 Eu2 O7 131.32(15) . . ?
 O5 Eu2 O8 82.21(14) . . ?
 O5 Eu2 N4 103.77(15) . . ?
 O5 Eu2 C19 83.02(16) . . ?
 O6 Eu2 Eu1 131.07(11) . . ?
 O6 Eu2 C19 144.18(15) . . ?
 O7 Eu2 Eu1 100.23(10) . . ?
 O7 Eu2 O6 78.82(14) . . ?
 O7 Eu2 N4 121.65(15) . . ?
 O7 Eu2 C19 133.27(16) . . ?
 O8 Eu2 Eu1 143.48(11) . . ?
 O8 Eu2 O6 80.13(15) . . ?
 O8 Eu2 O7 63.41(14) . . ?
 O8 Eu2 N4 116.44(16) . . ?
 O8 Eu2 C19 99.35(16) . . ?
 N1 Eu2 Eu1 46.63(14) . . ?
 N1 Eu2 O5 97.38(17) . . ?
 N1 Eu2 O6 86.39(17) . . ?
 N1 Eu2 O7 107.35(18) . . ?
 N1 Eu2 O8 164.87(18) . . ?
 N1 Eu2 N4 78.44(18) . . ?
 N1 Eu2 C19 95.60(19) . . ?
 N3 Eu2 Eu1 45.12(13) . . ?
 N3 Eu2 O5 131.83(16) . . ?
 N3 Eu2 O6 166.83(16) . . ?
 N3 Eu2 O7 89.35(16) . . ?
 N3 Eu2 O8 99.84(17) . . ?
 N3 Eu2 N1 91.71(19) . . ?
 N3 Eu2 N4 32.61(15) . . ?
 N3 Eu2 C19 48.97(17) . . ?
 N4 Eu2 Eu1 42.17(12) . . ?
 N4 Eu2 O6 157.34(14) . . ?
 N4 Eu2 C19 25.50(16) . . ?
 C19 Eu2 Eu1 67.17(12) . . ?
 C25 O1 Eu1 116.5(4) . . ?
 C27 O1 Eu1 122.4(4) . . ?
 C27 O1 C25 111.7(6) . . ?
 C26 O2 Eu1 119.8(4) . . ?
 C28 O2 Eu1 125.5(5) . . ?
 C28 O2 C26 114.1(6) . . ?
 C29 O3 Eu1 116.4(4) . . ?
 C31 O3 Eu1 122.5(4) . . ?
 C31 O3 C29 113.2(6) . . ?
 C30 O4 Eu1 118.9(4) . . ?
 C32 O4 Eu1 117.4(4) . . ?
 C32 O4 C30 110.7(5) . . ?
 C35 O5 Eu2 119.4(4) . . ?
 C36 O5 Eu2 128.1(4) . . ?
 C36 O5 C35 111.1(5) . . ?
 C33 O6 Eu2 121.2(4) . . ?
 C33 O6 C34 112.1(6) . . ?
 C34 O6 Eu2 101.7(4) . . ?
 C39 O7 Eu2 119.2(4) . . ?
 C40 O7 Eu2 127.7(4) . . ?
 C40 O7 C39 111.5(5) . . ?
 C37 O8 Eu2 121.9(4) . . ?
 C38 O8 Eu2 108.6(4) . . ?
 C38 O8 C37 113.9(5) . . ?
 Eu2 N1 Eu1 92.13(19) . . ?
 N2 N1 Eu1 65.7(3) . . ?
 N2 N1 Eu2 108.5(4) . . ?
 C1 N1 Eu1 92.3(4) . . ?
 C1 N1 Eu2 132.8(5) . . ?
 C1 N1 N2 116.1(5) . . ?
 N1 N2 Eu1 81.7(3) . . ?
 C7 N2 Eu1 151.2(5) . . ?
 C7 N2 N1 115.2(6) . . ?
 Eu2 N3 Eu1 93.93(19) . . ?
 N4 N3 Eu1 68.0(3) . . ?
 N4 N3 Eu2 84.4(3) . . ?
 C13 N3 Eu1 110.8(4) . . ?
 C13 N3 Eu2 152.6(4) . . ?
 C13 N3 N4 115.2(5) . . ?
 Eu1 N4 Eu2 90.63(17) . . ?
 N3 N4 Eu1 78.7(3) . . ?
 N3 N4 Eu2 63.0(3) . . ?
 C19 N4 Eu1 165.6(4) . . ?
 C19 N4 Eu2 94.1(4) . . ?
 C19 N4 N3 115.5(5) . . ?
 N1 C1 Eu1 61.2(4) . . ?
 N1 C1 C2 125.8(6) . . ?
 N1 C1 C6 118.0(6) . . ?
 C2 C1 Eu1 93.6(4) . . ?
 C6 C1 Eu1 118.4(5) . . ?
 C6 C1 C2 116.2(6) . . ?
 C1 C2 H2 119.2 . . ?
 C3 C2 C1 121.6(7) . . ?
 C3 C2 H2 119.2 . . ?
 C2 C3 H3 119.7 . . ?
 C4 C3 C2 120.6(7) . . ?
 C4 C3 H3 119.7 . . ?
 C3 C4 H4 120.3 . . ?
 C5 C4 C3 119.4(6) . . ?
 C5 C4 H4 120.3 . . ?
 C4 C5 H5 119.7 . . ?
 C4 C5 C6 120.6(7) . . ?
 C6 C5 H5 119.7 . . ?
 C1 C6 H6 119.2 . . ?
 C5 C6 C1 121.7(7) . . ?
 C5 C6 H6 119.2 . . ?
 N2 C7 C8 117.5(7) . . ?
 N2 C7 C12 126.9(7) . . ?
 C12 C7 C8 115.5(7) . . ?
 C7 C8 H8 119.5 . . ?
 C9 C8 C7 120.9(7) . . ?
 C9 C8 H8 119.5 . . ?
 C8 C9 H9 118.8 . . ?
 C8 C9 C10 122.4(7) . . ?
 C10 C9 H9 118.8 . . ?
 C9 C10 H10 121.0 . . ?
 C9 C10 C11 118.1(7) . . ?
 C11 C10 H10 121.0 . . ?
 C10 C11 H11 119.1 . . ?
 C10 C11 C12 121.8(7) . . ?
 C12 C11 H11 119.1 . . ?
 C7 C12 H12 119.4 . . ?
 C11 C12 C7 121.2(7) . . ?
 C11 C12 H12 119.4 . . ?
 N3 C13 C14 126.4(6) . . ?
 N3 C13 C18 117.0(6) . . ?
 C14 C13 C18 116.6(6) . . ?
 C13 C14 H14 118.9 . . ?
 C13 C14 C15 122.3(6) . . ?
 C15 C14 H14 118.9 . . ?
 C14 C15 H15 120.1 . . ?
 C16 C15 C14 119.9(7) . . ?
 C16 C15 H15 120.1 . . ?
 C15 C16 H16 120.4 . . ?
 C15 C16 C17 119.3(7) . . ?
 C17 C16 H16 120.4 . . ?
 C16 C17 H17 119.4 . . ?
 C18 C17 C16 121.2(6) . . ?
 C18 C17 H17 119.4 . . ?
 C13 C18 H18 119.7 . . ?
 C17 C18 C13 120.6(7) . . ?
 C17 C18 H18 119.7 . . ?
 N4 C19 Eu2 60.4(3) . . ?
 N4 C19 C20 126.4(5) . . ?
 N4 C19 C24 118.2(6) . . ?
 C20 C19 Eu2 91.5(4) . . ?
 C20 C19 C24 115.4(6) . . ?
 C24 C19 Eu2 122.2(5) . . ?
 C19 C20 H20 119.3 . . ?
 C21 C20 C19 121.4(6) . . ?
 C21 C20 H20 119.3 . . ?
 C20 C21 H21 119.1 . . ?
 C20 C21 C22 121.9(7) . . ?
 C22 C21 H21 119.1 . . ?
 C21 C22 H22 121.4 . . ?
 C23 C22 C21 117.2(7) . . ?
 C23 C22 H22 121.4 . . ?
 C22 C23 H23 118.4 . . ?
 C24 C23 C22 123.2(6) . . ?
 C24 C23 H23 118.4 . . ?
 C19 C24 H24 119.5 . . ?
 C23 C24 C19 121.0(7) . . ?
 C23 C24 H24 119.5 . . ?
 O1 C25 H25A 109.8 . . ?
 O1 C25 H25B 109.8 . . ?
 O1 C25 C26 109.5(6) . . ?
 H25A C25 H25B 108.2 . . ?
 C26 C25 H25A 109.8 . . ?
 C26 C25 H25B 109.8 . . ?
 O2 C26 C25 108.7(6) . . ?
 O2 C26 H26A 110.0 . . ?
 O2 C26 H26B 110.0 . . ?
 C25 C26 H26A 110.0 . . ?
 C25 C26 H26B 110.0 . . ?
 H26A C26 H26B 108.3 . . ?
 O1 C27 H27A 109.5 . . ?
 O1 C27 H27B 109.5 . . ?
 O1 C27 H27C 109.5 . . ?
 H27A C27 H27B 109.5 . . ?
 H27A C27 H27C 109.5 . . ?
 H27B C27 H27C 109.5 . . ?
 O2 C28 H28A 109.5 . . ?
 O2 C28 H28B 109.5 . . ?
 O2 C28 H28C 109.5 . . ?
 H28A C28 H28B 109.5 . . ?
 H28A C28 H28C 109.5 . . ?
 H28B C28 H28C 109.5 . . ?
 O3 C29 H29A 110.3 . . ?
 O3 C29 H29B 110.3 . . ?
 O3 C29 C30 107.3(6) . . ?
 H29A C29 H29B 108.5 . . ?
 C30 C29 H29A 110.3 . . ?
 C30 C29 H29B 110.3 . . ?
 O4 C30 C29 109.9(6) . . ?
 O4 C30 H30A 109.7 . . ?
 O4 C30 H30B 109.7 . . ?
 C29 C30 H30A 109.7 . . ?
 C29 C30 H30B 109.7 . . ?
 H30A C30 H30B 108.2 . . ?
 O3 C31 H31A 109.5 . . ?
 O3 C31 H31B 109.5 . . ?
 O3 C31 H31C 109.5 . . ?
 H31A C31 H31B 109.5 . . ?
 H31A C31 H31C 109.5 . . ?
 H31B C31 H31C 109.5 . . ?
 O4 C32 H32A 109.5 . . ?
 O4 C32 H32B 109.5 . . ?
 O4 C32 H32C 109.5 . . ?
 H32A C32 H32B 109.5 . . ?
 H32A C32 H32C 109.5 . . ?
 H32B C32 H32C 109.5 . . ?
 O6 C33 H33A 109.5 . . ?
 O6 C33 H33B 109.5 . . ?
 O6 C33 H33C 109.5 . . ?
 H33A C33 H33B 109.5 . . ?
 H33A C33 H33C 109.5 . . ?
 H33B C33 H33C 109.5 . . ?
 O6 C34 H34A 110.4 . . ?
 O6 C34 H34B 110.4 . . ?
 O6 C34 C35 106.8(6) . . ?
 H34A C34 H34B 108.6 . . ?
 C35 C34 H34A 110.4 . . ?
 C35 C34 H34B 110.4 . . ?
 O5 C35 C34 109.3(6) . . ?
 O5 C35 H35A 109.8 . . ?
 O5 C35 H35B 109.8 . . ?
 C34 C35 H35A 109.8 . . ?
 C34 C35 H35B 109.8 . . ?
 H35A C35 H35B 108.3 . . ?
 O5 C36 H36A 109.5 . . ?
 O5 C36 H36B 109.5 . . ?
 O5 C36 H36C 109.5 . . ?
 H36A C36 H36B 109.5 . . ?
 H36A C36 H36C 109.5 . . ?
 H36B C36 H36C 109.5 . . ?
 O8 C37 H37A 109.5 . . ?
 O8 C37 H37B 109.5 . . ?
 O8 C37 H37C 109.5 . . ?
 H37A C37 H37B 109.5 . . ?
 H37A C37 H37C 109.5 . . ?
 H37B C37 H37C 109.5 . . ?
 O8 C38 H38A 109.2 . . ?
 O8 C38 H38B 109.2 . . ?
 O8 C38 C39 111.8(6) . . ?
 H38A C38 H38B 107.9 . . ?
 C39 C38 H38A 109.2 . . ?
 C39 C38 H38B 109.2 . . ?
 O7 C39 C38 107.7(6) . . ?
 O7 C39 H39A 110.2 . . ?
 O7 C39 H39B 110.2 . . ?
 C38 C39 H39A 110.2 . . ?
 C38 C39 H39B 110.2 . . ?
 H39A C39 H39B 108.5 . . ?
 O7 C40 H40A 109.5 . . ?
 O7 C40 H40B 109.5 . . ?
 O7 C40 H40C 109.5 . . ?
 H40A C40 H40B 109.5 . . ?
 H40A C40 H40C 109.5 . . ?
 H40B C40 H40C 109.5 . . ?

loop_
  _geom_torsion_atom_site_label_1
  _geom_torsion_atom_site_label_2
  _geom_torsion_atom_site_label_3
  _geom_torsion_atom_site_label_4
  _geom_torsion
  _geom_torsion_site_symmetry_1
  _geom_torsion_site_symmetry_2
  _geom_torsion_site_symmetry_3
  _geom_torsion_site_symmetry_4
  _geom_torsion_publ_flag
 Eu1 O1 C25 C26 45.8(7) . . . . ?
 Eu1 O2 C26 C25 41.5(7) . . . . ?
 Eu1 O3 C29 C30 -50.9(8) . . . . ?
 Eu1 O4 C30 C29 -37.9(8) . . . . ?
 Eu1 N1 N2 C7 -155.6(5) . . . . ?
 Eu1 N1 C1 C2 72.1(7) . . . . ?
 Eu1 N1 C1 C6 -108.7(6) . . . . ?
 Eu1 N2 C7 C8 57.0(11) . . . . ?
 Eu1 N2 C7 C12 -119.2(9) . . . . ?
 Eu1 N3 N4 Eu2 96.55(15) . . . . ?
 Eu1 N3 N4 C19 177.7(6) . . . . ?
 Eu1 N3 C13 C14 78.3(7) . . . . ?
 Eu1 N3 C13 C18 -100.7(5) . . . . ?
 Eu1 N4 C19 Eu2 108.7(19) . . . . ?
 Eu1 N4 C19 C20 176.3(14) . . . . ?
 Eu1 N4 C19 C24 -4(2) . . . . ?
 Eu1 C1 C2 C3 -124.8(7) . . . . ?
 Eu1 C1 C6 C5 111.1(7) . . . . ?
 Eu2 O5 C35 C34 -14.5(8) . . . . ?
 Eu2 O6 C34 C35 -69.8(6) . . . . ?
 Eu2 O7 C39 C38 -23.0(7) . . . . ?
 Eu2 O8 C38 C39 -60.1(6) . . . . ?
 Eu2 N1 N2 Eu1 -83.8(3) . . . . ?
 Eu2 N1 N2 C7 120.6(5) . . . . ?
 Eu2 N1 C1 Eu1 95.0(5) . . . . ?
 Eu2 N1 C1 C2 167.1(5) . . . . ?
 Eu2 N1 C1 C6 -13.7(10) . . . . ?
 Eu2 N3 N4 Eu1 -96.55(15) . . . . ?
 Eu2 N3 N4 C19 81.1(5) . . . . ?
 Eu2 N3 C13 C14 -128.6(8) . . . . ?
 Eu2 N3 C13 C18 52.4(12) . . . . ?
 Eu2 N4 C19 C20 67.6(7) . . . . ?
 Eu2 N4 C19 C24 -113.0(6) . . . . ?
 Eu2 C19 C20 C21 -127.5(6) . . . . ?
 Eu2 C19 C24 C23 110.5(7) . . . . ?
 O1 C25 C26 O2 -55.4(8) . . . . ?
 O3 C29 C30 O4 56.7(9) . . . . ?
 O6 C34 C35 O5 59.0(8) . . . . ?
 O8 C38 C39 O7 55.6(8) . . . . ?
 N1 N2 C7 C8 178.8(5) . . . . ?
 N1 N2 C7 C12 2.6(9) . . . . ?
 N1 C1 C2 C3 178.5(7) . . . . ?
 N1 C1 C6 C5 -178.3(7) . . . . ?
 N2 N1 C1 Eu1 -64.0(5) . . . . ?
 N2 N1 C1 C2 8.1(10) . . . . ?
 N2 N1 C1 C6 -172.7(6) . . . . ?
 N2 C7 C8 C9 -175.1(6) . . . . ?
 N2 C7 C12 C11 174.1(6) . . . . ?
 N3 N4 C19 Eu2 -61.9(4) . . . . ?
 N3 N4 C19 C20 5.6(10) . . . . ?
 N3 N4 C19 C24 -175.0(6) . . . . ?
 N3 C13 C14 C15 -176.5(6) . . . . ?
 N3 C13 C18 C17 176.9(6) . . . . ?
 N4 N3 C13 C14 3.6(10) . . . . ?
 N4 N3 C13 C18 -175.4(5) . . . . ?
 N4 C19 C20 C21 178.9(7) . . . . ?
 N4 C19 C24 C23 -178.4(7) . . . . ?
 C1 N1 N2 Eu1 80.1(5) . . . . ?
 C1 N1 N2 C7 -75.5(7) . . . . ?
 C1 C2 C3 C4 -0.6(12) . . . . ?
 C2 C1 C6 C5 0.9(11) . . . . ?
 C2 C3 C4 C5 1.5(12) . . . . ?
 C3 C4 C5 C6 -1.2(12) . . . . ?
 C4 C5 C6 C1 0.0(11) . . . . ?
 C6 C1 C2 C3 -0.6(11) . . . . ?
 C7 C8 C9 C10 -0.5(11) . . . . ?
 C8 C7 C12 C11 -2.2(9) . . . . ?
 C8 C9 C10 C11 0.0(10) . . . . ?
 C9 C10 C11 C12 -0.6(10) . . . . ?
 C10 C11 C12 C7 1.8(10) . . . . ?
 C12 C7 C8 C9 1.5(9) . . . . ?
 C13 N3 N4 Eu1 103.5(5) . . . . ?
 C13 N3 N4 Eu2 -159.9(6) . . . . ?
 C13 N3 N4 C19 -78.8(7) . . . . ?
 C13 C14 C15 C16 -0.7(11) . . . . ?
 C14 C13 C18 C17 -2.2(10) . . . . ?
 C14 C15 C16 C17 -1.4(11) . . . . ?
 C15 C16 C17 C18 1.6(11) . . . . ?
 C16 C17 C18 C13 0.2(10) . . . . ?
 C18 C13 C14 C15 2.5(10) . . . . ?
 C19 C20 C21 C22 -0.6(11) . . . . ?
 C20 C19 C24 C23 1.0(10) . . . . ?
 C20 C21 C22 C23 1.3(11) . . . . ?
 C21 C22 C23 C24 -0.7(12) . . . . ?
 C22 C23 C24 C19 -0.4(12) . . . . ?
 C24 C19 C20 C21 -0.5(10) . . . . ?
 C27 O1 C25 C26 -166.8(6) . . . . ?
 C28 O2 C26 C25 -146.9(6) . . . . ?
 C31 O3 C29 C30 159.2(7) . . . . ?
 C32 O4 C30 C29 -178.4(7) . . . . ?
 C33 O6 C34 C35 159.3(6) . . . . ?
 C36 O5 C35 C34 177.9(6) . . . . ?
 C37 O8 C38 C39 79.4(7) . . . . ?
 C40 O7 C39 C38 170.3(6) . . . . ?

_shelx_res_file
;
TITL AGG038x_a.res in P-1
    agg038x_a.res
    created by SHELXL-2019/1 at 14:18:03 on 05-Mar-2024
REM Old TITL twin1 in P-1
REM SHELXT solution in P-1: R1 0.122, Rweak 0.011, Alpha 0.089
REM <I/s> 0.000 for 0 systematic absences, Orientation as input
REM Formula found by SHELXT: C40 Eu2 N4 O8
REM #####
CELL 0.71073 10.4832 10.8003 19.6318 74.286 89.44 77.989
ZERR 2 0.0016 0.0019 0.0033 0.004 0.004 0.004
LATT 1
SFAC C H Eu N O
UNIT 80 120 4 8 16

L.S. 10
PLAN  8
SIZE 0.22 0.25 0.32
TEMP 23
CONF
BOND $H
HTAB
LIST 4
MORE -1
fmap 2
acta
OMIT 0 1 2
REM <olex2.extras>
REM <HklSrc "%.\\AGG038x_a.hkl">
REM </olex2.extras>

WGHT    0.014500
FVAR       0.29430
EU1   3    0.709484    0.617369    0.677585    11.00000    0.01449    0.01476 =
         0.01497   -0.00545   -0.00071   -0.00246
EU2   3    0.667816    0.792307    0.818299    11.00000    0.01884    0.01589 =
         0.01454   -0.00536    0.00101   -0.00549
O1    5    0.755850    0.682043    0.537407    11.00000    0.02213    0.03187 =
         0.01920   -0.00620    0.00392   -0.00775
O2    5    0.950837    0.629694    0.638047    11.00000    0.02139    0.04051 =
         0.02091   -0.00861   -0.00148   -0.00688
O3    5    0.774718    0.380373    0.649906    11.00000    0.02274    0.02713 =
         0.03750   -0.02032   -0.00965    0.00791
O4    5    0.534599    0.538964    0.609236    11.00000    0.02058    0.02073 =
         0.03120   -0.01210   -0.00482    0.00239
O5    5    0.464745    0.821041    0.895848    11.00000    0.01424    0.02052 =
         0.02309   -0.00004   -0.00119    0.00414
O6    5    0.703497    0.699368    0.962299    11.00000    0.02025    0.02398 =
         0.02396   -0.00363   -0.00554   -0.00413
O7    5    0.910324    0.813363    0.837079    11.00000    0.01824    0.02304 =
         0.03039   -0.01486   -0.00333    0.00019
O8    5    0.698937    1.006942    0.848961    11.00000    0.01668    0.02350 =
         0.02134   -0.01193   -0.00039    0.00061
N1    4    0.674498    0.563607    0.818565    11.00000    0.03045    0.01611 =
         0.01632   -0.00749   -0.00086   -0.00235
N2    4    0.805834    0.506472    0.800078    11.00000    0.01270    0.02402 =
         0.02156   -0.00470   -0.00606   -0.00633
N3    4    0.690259    0.858071    0.690172    11.00000    0.00767    0.01613 =
         0.01587   -0.00023   -0.00085   -0.00294
N4    4    0.560938    0.825040    0.686652    11.00000    0.00795    0.01646 =
         0.01854   -0.00071   -0.00383   -0.00384
C1    1    0.578374    0.495981    0.813705    11.00000    0.01626    0.00814 =
         0.01620    0.00060   -0.00315    0.00680
C2    1    0.598238    0.370997    0.801185    11.00000    0.02052    0.01478 =
         0.02513   -0.00162    0.00221   -0.00445
AFIX  43
H2    2    0.682285    0.328878    0.794379    11.00000   -1.20000
AFIX   0
C3    1    0.495830    0.309594    0.798784    11.00000    0.02287    0.01152 =
         0.04043   -0.00063   -0.00757   -0.00679
AFIX  43
H3    2    0.511717    0.227468    0.790008    11.00000   -1.20000
AFIX   0
C4    1    0.370050    0.369102    0.809304    11.00000    0.01856    0.03080 =
         0.03340    0.00381   -0.01030   -0.00865
AFIX  43
H4    2    0.301710    0.326515    0.808758    11.00000   -1.20000
AFIX   0
C5    1    0.346810    0.491997    0.820601    11.00000    0.02314    0.03183 =
         0.01051   -0.00104   -0.00281    0.00581
AFIX  43
H5    2    0.262060    0.533214    0.826796    11.00000   -1.20000
AFIX   0
C6    1    0.448402    0.554705    0.822818    11.00000    0.02634    0.02210 =
         0.02173   -0.00891   -0.00232   -0.00114
AFIX  43
H6    2    0.430545    0.637728    0.830517    11.00000   -1.20000
AFIX   0
C7    1    0.871255    0.398971    0.849577    11.00000    0.02310    0.02306 =
         0.02021   -0.00803   -0.00134   -0.01536
C8    1    0.999294    0.337653    0.833592    11.00000    0.01783    0.03339 =
         0.01875   -0.00624    0.00474   -0.01142
AFIX  43
H8    2    1.036229    0.376405    0.792112    11.00000   -1.20000
AFIX   0
C9    1    1.066994    0.223806    0.878330    11.00000    0.01290    0.03319 =
         0.03045   -0.01295   -0.00406   -0.00456
AFIX  43
H9    2    1.149206    0.186377    0.866284    11.00000   -1.20000
AFIX   0
C10   1    1.018497    0.162173    0.940547    11.00000    0.02506    0.02530 =
         0.02222   -0.00136   -0.00130   -0.01061
AFIX  43
H10   2    1.066516    0.084355    0.970313    11.00000   -1.20000
AFIX   0
C11   1    0.896765    0.218795    0.957648    11.00000    0.02214    0.01768 =
         0.01694   -0.00016    0.00288   -0.00923
AFIX  43
H11   2    0.862174    0.177734    0.999424    11.00000   -1.20000
AFIX   0
C12   1    0.824588    0.334934    0.914453    11.00000    0.01630    0.02082 =
         0.02069   -0.00783    0.00227   -0.00531
AFIX  43
H12   2    0.743715    0.371641    0.928373    11.00000   -1.20000
AFIX   0
C13   1    0.723808    0.939960    0.628748    11.00000    0.01097    0.01358 =
         0.01952   -0.00452   -0.00087    0.00008
C14   1    0.645748    0.998023    0.566866    11.00000    0.02025    0.01815 =
         0.02043   -0.00741    0.00264   -0.00574
AFIX  43
H14   2    0.560635    0.985700    0.566070    11.00000   -1.20000
AFIX   0
C15   1    0.690510    1.073959    0.506054    11.00000    0.03581    0.02203 =
         0.01858   -0.00066    0.00266   -0.00773
AFIX  43
H15   2    0.635961    1.110616    0.465377    11.00000   -1.20000
AFIX   0
C16   1    0.816577    1.094853    0.506231    11.00000    0.03239    0.02306 =
         0.01643    0.00059    0.00848   -0.00884
AFIX  43
H16   2    0.847804    1.143867    0.465485    11.00000   -1.20000
AFIX   0
C17   1    0.895725    1.041810    0.567901    11.00000    0.03049    0.02219 =
         0.02788   -0.01202    0.01036   -0.01614
AFIX  43
H17   2    0.979540    1.057617    0.568446    11.00000   -1.20000
AFIX   0
C18   1    0.852533    0.966451    0.628093    11.00000    0.01283    0.01298 =
         0.02613   -0.00956   -0.00185   -0.00079
AFIX  43
H18   2    0.907185    0.932248    0.668822    11.00000   -1.20000
AFIX   0
C19   1    0.457662    0.919048    0.692998    11.00000    0.01426    0.01156 =
         0.01453   -0.00115   -0.00306    0.00172
C20   1    0.461333    1.048604    0.696638    11.00000    0.01221    0.02695 =
         0.01555   -0.01065   -0.00403   -0.00575
AFIX  43
H20   2    0.541223    1.073585    0.695408    11.00000   -1.20000
AFIX   0
C21   1    0.348756    1.137446    0.701943    11.00000    0.02999    0.02649 =
         0.01852   -0.00863   -0.00073   -0.00357
AFIX  43
H21   2    0.354848    1.220664    0.704682    11.00000   -1.20000
AFIX   0
C22   1    0.226338    1.106048    0.703312    11.00000    0.02327    0.02335 =
         0.02712   -0.00615   -0.00327    0.00985
AFIX  43
H22   2    0.150737    1.167013    0.705959    11.00000   -1.20000
AFIX   0
C23   1    0.221854    0.980376    0.700570    11.00000    0.01566    0.02883 =
         0.02580   -0.01094    0.00569   -0.00430
AFIX  43
H23   2    0.140999    0.957314    0.701997    11.00000   -1.20000
AFIX   0
C24   1    0.329970    0.888888    0.695887    11.00000    0.01385    0.02709 =
         0.02376   -0.01089   -0.00277   -0.00320
AFIX  43
H24   2    0.321243    0.805630    0.694533    11.00000   -1.20000
AFIX   0
C25   1    0.875393    0.724575    0.518435    11.00000    0.03330    0.01886 =
         0.02298   -0.00019    0.01101   -0.01133
AFIX  23
H25A  2    0.867835    0.813491    0.522222    11.00000   -1.20000
H25B  2    0.892682    0.724808    0.469776    11.00000   -1.20000
AFIX   0
C26   1    0.983073    0.635433    0.565795    11.00000    0.02352    0.03648 =
         0.03448   -0.01595    0.01107   -0.01041
AFIX  23
H26A  2    0.996403    0.548238    0.558751    11.00000   -1.20000
H26B  2    1.063045    0.667277    0.555532    11.00000   -1.20000
AFIX   0
C27   1    0.654950    0.745670    0.484325    11.00000    0.04923    0.03388 =
         0.02768   -0.01019   -0.00786   -0.01257
AFIX 137
H27A  2    0.574308    0.722553    0.500925    11.00000   -1.50000
H27B  2    0.676345    0.718258    0.442246    11.00000   -1.50000
H27C  2    0.645842    0.839303    0.473845    11.00000   -1.50000
AFIX   0
C28   1    1.058389    0.612968    0.683490    11.00000    0.02462    0.05789 =
         0.04216    0.00195   -0.00960   -0.01640
AFIX 137
H28A  2    1.095248    0.689876    0.670163    11.00000   -1.50000
H28B  2    1.122746    0.537495    0.680289    11.00000   -1.50000
H28C  2    1.031161    0.600026    0.731281    11.00000   -1.50000
AFIX   0
C29   1    0.703597    0.364619    0.592496    11.00000    0.03403    0.03002 =
         0.04683   -0.02021   -0.01078    0.00106
AFIX  23
H29A  2    0.723880    0.273380    0.591399    11.00000   -1.20000
H29B  2    0.726316    0.418550    0.547865    11.00000   -1.20000
AFIX   0
C30   1    0.562476    0.406211    0.603708    11.00000    0.03408    0.02442 =
         0.04878   -0.02105   -0.01348   -0.00245
AFIX  23
H30A  2    0.510756    0.400703    0.564354    11.00000   -1.20000
H30B  2    0.539330    0.347820    0.646722    11.00000   -1.20000
AFIX   0
C31   1    0.900595    0.306139    0.660014    11.00000    0.03189    0.03696 =
         0.05559   -0.02491   -0.00134    0.01063
AFIX 137
H31A  2    0.951623    0.341488    0.621608    11.00000   -1.50000
H31B  2    0.899323    0.216776    0.661615    11.00000   -1.50000
H31C  2    0.938456    0.308481    0.703855    11.00000   -1.50000
AFIX   0
C32   1    0.400732    0.579031    0.621928    11.00000    0.01741    0.04375 =
         0.02809   -0.00106   -0.00119   -0.00733
AFIX 137
H32A  2    0.377943    0.516594    0.662624    11.00000   -1.50000
H32B  2    0.347911    0.583336    0.581337    11.00000   -1.50000
H32C  2    0.385865    0.664241    0.630400    11.00000   -1.50000
AFIX   0
C33   1    0.823954    0.613950    0.994980    11.00000    0.02690    0.03214 =
         0.03814   -0.01155   -0.01203   -0.00094
AFIX 137
H33A  2    0.843430    0.539438    0.975961    11.00000   -1.50000
H33B  2    0.815615    0.584261    1.045211    11.00000   -1.50000
H33C  2    0.893236    0.661124    0.985586    11.00000   -1.50000
AFIX   0
C34   1    0.593407    0.638364    0.980494    11.00000    0.02978    0.02840 =
         0.02279   -0.00088    0.00518   -0.00683
AFIX  23
H34A  2    0.601990    0.587618    1.029851    11.00000   -1.20000
H34B  2    0.587862    0.579854    0.951382    11.00000   -1.20000
AFIX   0
C35   1    0.473801    0.747563    0.967444    11.00000    0.02695    0.02564 =
         0.02589    0.00428    0.00596    0.00089
AFIX  23
H35A  2    0.396632    0.711030    0.978652    11.00000   -1.20000
H35B  2    0.479079    0.804236    0.997656    11.00000   -1.20000
AFIX   0
C36   1    0.351720    0.921276    0.880880    11.00000    0.03320    0.03811 =
         0.02400   -0.00311    0.00190    0.00309
AFIX 137
H36A  2    0.351821    0.977177    0.911462    11.00000   -1.50000
H36B  2    0.276127    0.883018    0.888521    11.00000   -1.50000
H36C  2    0.349765    0.972315    0.832400    11.00000   -1.50000
AFIX   0
C37   1    0.677942    1.024948    0.918040    11.00000    0.02813    0.02274 =
         0.03359   -0.00985    0.00388   -0.01026
AFIX 137
H37A  2    0.590027    1.019248    0.930207    11.00000   -1.50000
H37B  2    0.691791    1.109915    0.918338    11.00000   -1.50000
H37C  2    0.737913    0.957770    0.951953    11.00000   -1.50000
AFIX   0
C38   1    0.816854    1.039520    0.819860    11.00000    0.01603    0.02317 =
         0.03008   -0.00408    0.00845   -0.00350
AFIX  23
H38A  2    0.828285    1.119634    0.830078    11.00000   -1.20000
H38B  2    0.810286    1.056026    0.768797    11.00000   -1.20000
AFIX   0
C39   1    0.933726    0.931374    0.849453    11.00000    0.03310    0.02563 =
         0.02796   -0.00837    0.00365   -0.00940
AFIX  23
H39A  2    1.011497    0.953176    0.826335    11.00000   -1.20000
H39B  2    0.946558    0.919698    0.899852    11.00000   -1.20000
AFIX   0
C40   1    1.023351    0.711801    0.852651    11.00000    0.03211    0.02120 =
         0.04776   -0.01316    0.00179    0.00087
AFIX 137
H40A  2    1.052377    0.694957    0.901166    11.00000   -1.50000
H40B  2    1.090883    0.737909    0.822199    11.00000   -1.50000
H40C  2    1.003805    0.633336    0.845197    11.00000   -1.50000
AFIX   0
HKLF 4


REM  AGG038x_a.res in P-1
REM wR2 = 0.1088, GooF = S = 0.957, Restrained GooF = 0.957 for all data
REM R1 = 0.0629 for 6794 Fo > 4sig(Fo) and 0.1572 for all 12867 data
REM 495 parameters refined using 0 restraints

END

WGHT      0.0144      0.0000

REM Instructions for potential hydrogen bonds
HTAB C27 O4

REM Highest difference peak  1.332,  deepest hole -1.346,  1-sigma level  0.244
Q1    1   0.7200  0.6530  0.7057  11.00000  0.05    1.33
Q2    1   0.9601  0.6049  0.7846  11.00000  0.05    1.07
Q3    1   0.2649  0.7100  0.5866  11.00000  0.05    1.05
Q4    1   0.8016  0.7046  0.5041  11.00000  0.05    1.04
Q5    1   0.8619  0.7075  0.7955  11.00000  0.05    0.98
Q6    1   0.6626  0.7356  0.6730  11.00000  0.05    0.98
Q7    1   0.6553  0.7556  0.7894  11.00000  0.05    0.97
Q8    1   0.5423  0.5816  0.5196  11.00000  0.05    0.97
;
_shelx_res_checksum                64151
_shelx_hkl_file
;
  -1   0   0 1421.86   66.49
  -2   0   0 1687.13   87.29
  -2   0   0 1751.02   88.99
  -2   0   0 1706.83   83.99
  -3   0   0 4366.26  199.18
  -3   0   0 4214.88  200.18
  -3   0   0 4328.07  205.08
  -3   0   0 4286.97  205.38
  -4   0   0  -44.80   27.70
  -4   0   0    7.00   23.90
  -4   0   0  -28.40   26.50
  -4   0   0  -18.90   31.70
  -4   0   0   45.70   22.00
  -5   0   0 2245.98  129.39
  -5   0   0 2277.27  128.29
  -5   0   0 2324.97  129.29
  -5   0   0 2261.77  115.09
  -6   0   0  837.92   72.39
  -6   0   0  751.92   74.29
  -6   0   0  871.11   75.19
  -6   0   0  817.82   55.99
  -7   0   0  144.29   48.00
  -7   0   0  113.19   49.20
  -7   0   0  189.28   35.10
  -7   0   0   69.59   43.40
  -8   0   0  575.64   95.99
  -8   0   0  778.52   80.39
  -8   0   0  795.32   63.89
  -8   0   0  715.73   79.19
  -9   0   0   91.09   59.39
  -9   0   0   83.79   57.19
  -9   0   0   91.09   72.49
  -9   0   0  174.38   44.20
 -10   0   0   88.89   64.09
 -10   0   0   49.99   61.19
 -10   0   0    8.30   77.79
 -11   0   0   -1.80   66.49
 -11   0   0  -43.70   84.89
 -11   0   0 -108.59   58.89
 -12   0   0  -12.80   73.79
 -12   0   0   60.39  100.59
 -12   0   0   15.90   70.79
 -13   0   0    1.80   75.99
 -13   0   0  133.19  112.39
 -14   0   0   46.40   84.89
 -14   1   0  -33.20   88.09
 -13   1   0   52.49   85.19
 -13   1   0  213.58  116.59
 -12   1   0   23.00   95.99
 -12   1   0   84.19   78.99
 -12   1   0   45.50   79.79
 -11   1   0  255.77  102.19
 -11   1   0  -45.40   67.89
 -11   1   0  114.39   74.89
 -10   1   0  -75.09   60.19
 -10   1   0   -7.70   62.19
 -10   1   0  -20.00   82.59
  -9   1   0  143.69   48.40
  -9   1   0 -105.69   69.09
  -9   1   0   58.09   60.29
  -9   1   0   61.59   59.39
  -8   1   0  -30.60   38.00
  -8   1   0  -34.40   48.80
  -8   1   0  -17.00   47.90
  -8   1   0   39.70   65.59
  -7   1   0  -63.69   39.50
  -7   1   0   -3.60   45.70
  -7   1   0  154.28   73.59
  -7   1   0  -11.00   30.70
  -6   1   0  -30.60   43.30
  -6   1   0   33.40   39.10
  -6   1   0   14.90   36.10
  -6   1   0   42.60   29.40
  -5   1   0  247.38   35.80
  -5   1   0  275.17   45.70
  -5   1   0  186.98   49.50
  -5   1   0  270.97   47.10
  -4   1   0 1439.86   78.69
  -4   1   0 1271.37   84.89
  -4   1   0 1319.77   87.39
  -4   1   0 1245.38   86.19
  -3   1   0  501.65   48.10
  -3   1   0  499.75   42.60
  -3   1   0  480.35   46.40
  -3   1   0  467.85   44.30
  -2   1   0 1641.44   86.19
  -2   1   0 1810.42   91.39
  -2   1   0 1591.74   88.99
   1  -1   0 3762.52  172.18
   0   1   0  324.17   19.10
   1   1   0 3029.30  139.19
  -2  -1   0 1807.22   92.09
  -2  -1   0 1836.02   88.19
   2   1   0 1885.81   88.49
   2   1   0 1816.62   86.39
  -3  -1   0  235.88   30.20
  -3  -1   0  241.08   25.40
  -3  -1   0  171.48   31.10
  -3  -1   0  215.18   21.40
   3   1   0  222.18   23.20
   3   1   0  254.37   19.50
  -4  -1   0 5123.59  249.78
  -4  -1   0 5209.48  249.68
  -4  -1   0 5357.36  249.88
  -4  -1   0 5066.39  243.08
  -4  -1   0 5346.86  239.18
   4   1   0 5240.98  241.08
   4   1   0 5335.17  236.98
  -5  -1   0  266.47   41.00
  -5  -1   0  291.77   22.50
  -5  -1   0  311.57   35.20
  -5  -1   0  319.97   43.80
  -5  -1   0  311.77   27.70
  -5  -1   0  243.98   42.90
  -5  -1   0  268.27   31.90
   5   1   0  258.67   26.30
   5   1   0  290.57   21.90
  -6  -1   0  745.73   67.79
  -6  -1   0  724.83   65.99
  -6  -1   0  713.63   55.59
  -6  -1   0  850.01   67.29
  -6  -1   0  704.93   49.80
   6   1   0  762.32   40.80
   6   1   0  784.62   48.00
  -7  -1   0 1870.31  113.99
  -7  -1   0 1802.42   99.69
  -7  -1   0 1709.73  113.29
  -7  -1   0 1669.43   91.49
  -7  -1   0 1607.44  109.79
   7   1   0 1657.73   82.49
   7   1   0 1683.73   89.39
  -8  -1   0   20.40   43.50
  -8  -1   0   19.80   52.39
  -8  -1   0   10.30   45.50
  -8  -1   0   28.50   29.20
   8   1   0    9.20   16.70
  -9  -1   0  611.94   78.49
  -9  -1   0  702.13   80.49
  -9  -1   0  428.56   92.29
 -10  -1   0  319.37   71.49
 -10  -1   0  357.26   74.29
 -10  -1   0  426.26   88.89
 -11  -1   0  -44.10   64.39
 -11  -1   0   -5.30   61.49
 -11  -1   0   61.59   83.69
 -12  -1   0  100.79   73.29
 -12  -1   0  124.99   94.89
 -12  -1   0   81.69   71.59
 -13  -1   0   -4.20   70.29
 -13  -1   0  -22.80   99.79
 -14  -1   0   15.50   79.79
 -14   2   0   64.29  104.19
 -13   2   0  143.79   99.59
 -12   2   0  434.86  126.99
 -12   2   0  320.07   97.89
 -11   2   0  216.38   82.59
 -11   2   0  -49.20   76.29
 -11   2   0  166.78  103.49
 -10   2   0  359.46   87.29
 -10   2   0  456.15   86.59
 -10   2   0  304.37  103.39
 -10   2   0  470.95   71.39
  -9   2   0   74.79   62.59
  -9   2   0  182.28   84.59
  -9   2   0  -23.30   46.00
  -9   2   0   23.50   59.29
  -8   2   0  459.25   76.49
  -8   2   0  525.35   63.09
  -8   2   0  354.46   72.19
  -8   2   0  459.85   91.09
  -7   2   0   85.59   47.00
  -7   2   0   17.20   37.80
  -7   2   0   65.89   50.69
  -7   2   0   46.40   63.59
  -6   2   0  105.29   44.30
  -6   2   0   66.59   36.90
  -6   2   0  126.99   64.89
  -6   2   0   91.99   43.40
  -5   2   0   -1.00   33.70
  -5   2   0   16.70   31.00
  -5   2   0    9.10   33.90
  -4   2   0  -33.10   30.70
  -4   2   0  141.99   53.29
  -4   2   0   -7.40   29.10
  -4   2   0   48.50   35.40
   3  -2   0   50.69   22.10
  -3   2   0  -23.50   28.80
  -3   2   0   -4.70   26.40
  -3   2   0  211.58   46.10
  -3   2   0    0.00   28.40
   1  -2   0  378.76   33.10
  -1   2   0  428.86   37.60
  -1   2   0  396.06   26.60
  -1   2   0  408.36   35.30
   0   2   0  199.88   24.10
   0   2   0  166.68   20.40
   1   2   0  164.68   22.70
   1   2   0  117.19   19.00
   2   2   0  309.27   26.40
   2   2   0  238.68   27.90
  -3  -2   0 3170.38  145.59
  -3  -2   0 2920.91  142.29
   3   2   0 3099.89  144.89
   3   2   0 3076.09  147.19
  -4  -2   0  436.06   40.10
  -4  -2   0  418.16   34.60
  -4  -2   0  442.06   42.90
   4   2   0  489.95   34.80
   4   2   0  466.95   36.70
  -5  -2   0  808.62   54.59
  -5  -2   0  753.42   63.99
  -5  -2   0  754.62   60.19
  -5  -2   0  796.12   60.79
  -5  -2   0  797.02   49.80
   5   2   0  805.22   52.29
   5   2   0  859.21   49.40
  -6  -2   0 1666.13   81.79
  -6  -2   0 1477.45   86.39
  -6  -2   0 1535.35   94.89
  -6  -2   0 1636.04   98.49
  -6  -2   0 1447.76   77.39
  -6  -2   0 1542.65   94.19
   6   2   0 1561.44   85.39
   6   2   0 1630.24   81.29
  -7  -2   0  193.28   46.20
  -7  -2   0  178.68   23.90
  -7  -2   0  168.78   41.60
  -7  -2   0  167.78   36.30
  -7  -2   0  130.19   42.90
  -7  -2   0  156.68   24.00
   7   2   0  214.58   26.50
   7   2   0  106.39   27.50
  -8  -2   0  776.92   61.99
  -8  -2   0  694.43   72.59
  -8  -2   0  672.93   70.89
  -8  -2   0  825.52   78.29
   8   2   0  633.14   48.80
  -9  -2   0  430.56   67.69
  -9  -2   0  542.05   55.99
  -9  -2   0  585.54   74.69
   9   2   0  602.74   46.30
 -10  -2   0   74.49   72.49
 -10  -2   0  164.98   60.69
 -10  -2   0  116.79   59.69
  10   2   0  198.68   33.00
 -11  -2   0  704.53   93.19
 -11  -2   0  736.73   92.89
 -12  -2   0   65.09   67.99
 -12  -2   0  313.37  102.19
 -13  -2   0  130.99   74.89
 -14  -2   0   97.99   80.39
 -13   3   0 -122.79   95.19
 -12   3   0  -56.19   89.19
 -12   3   0  404.96  131.89
 -11   3   0  470.65   82.79
 -11   3   0  434.46   97.49
 -11   3   0  602.54  130.59
 -11   3   0  520.95  105.79
 -10   3   0    2.70   93.49
 -10   3   0   30.00   68.99
 -10   3   0 -111.19   70.29
 -10   3   0  -52.29   54.99
   9  -3   0  727.43   67.59
  -9   3   0  627.24   93.89
  -9   3   0  630.74   92.69
  -9   3   0  804.62   85.39
  -9   3   0  714.13  117.79
   8  -3   0  789.62   68.29
  -8   3   0  856.41   97.09
  -8   3   0  711.23   79.19
  -8   3   0  883.31  117.59
  -8   3   0  837.82   96.69
   7  -3   0  186.78   38.00
  -7   3   0  134.99   56.39
  -7   3   0  167.68   48.20
  -7   3   0  144.19   58.49
  -7   3   0   94.19   71.39
   6  -3   0  993.60   67.79
  -6   3   0  882.31   85.99
  -6   3   0  913.91   85.49
  -6   3   0 1045.40  105.09
  -6   3   0  890.21   77.49
   5  -3   0  428.66   43.20
  -5   3   0  410.36   67.09
  -5   3   0  443.56   51.69
  -5   3   0  281.77   51.19
  -5   3   0  345.07   52.89
   4  -3   0  580.14   48.50
  -4   3   0  600.04   55.69
  -4   3   0  607.24   59.89
  -4   3   0  594.44   72.49
  -4   3   0  709.23   62.89
   3  -3   0  246.38   33.30
  -3   3   0  309.87   46.50
  -3   3   0  221.28   38.00
  -3   3   0  230.88   54.99
  -3   3   0  167.08   37.80
   2  -3   0   11.70   22.40
  -2   3   0  -82.39   44.30
  -2   3   0   25.50   27.30
  -2   3   0    8.80   27.20
   1  -3   0  124.09   26.40
  -1   3   0  105.39   25.80
  -1   3   0   96.09   28.60
  -1   3   0   82.89   18.90
  -1   3   0   43.00   42.60
   0   3   0  603.04   43.60
   0   3   0  464.25   36.60
   0   3   0  483.15   37.00
   1   3   0  793.72   47.80
   1   3   0  820.22   47.20
   1   3   0  713.73   49.80
   2   3   0  750.02   51.29
   2   3   0  715.83   47.20
  -3  -3   0  307.37   28.10
   3   3   0  280.87   30.00
   3   3   0  294.47   33.60
  -4  -3   0  334.17   36.10
  -4  -3   0  365.76   32.70
  -4  -3   0  373.86   30.80
   4   3   0  414.06   38.70
   4   3   0  427.76   36.00
  -5  -3   0  925.41   59.39
  -5  -3   0  847.42   57.69
  -5  -3   0  914.91   66.69
  -5  -3   0  853.71   48.90
   5   3   0  927.41   57.69
   5   3   0  918.31   60.69
  -6  -3   0   25.30   29.70
  -6  -3   0   -1.70   26.90
  -6  -3   0    5.50   22.70
  -6  -3   0   -4.30   31.30
   6   3   0   25.80   22.50
   6   3   0   10.30   23.10
  -7  -3   0  817.62   69.79
  -7  -3   0  922.31   60.29
  -7  -3   0 1021.70   68.49
  -7  -3   0  894.01   75.69
  -7  -3   0  898.51   72.49
   7   3   0  870.31   62.59
   7   3   0  844.72   59.29
  -8  -3   0  311.37   45.60
  -8  -3   0  310.07   51.69
  -8  -3   0  409.46   38.40
  -8  -3   0  299.07   55.99
  -8  -3   0  434.26   58.39
   8   3   0  345.27   39.80
   8   3   0  462.85   45.90
  -9  -3   0  364.36   61.89
  -9  -3   0  511.75   40.10
  -9  -3   0  404.26   64.89
  -9  -3   0  525.15   57.49
   9   3   0  459.35   46.80
 -10  -3   0 1268.37  107.89
 -10  -3   0 1262.77  109.39
  10   3   0 1225.68   80.09
 -11  -3   0  197.28   63.99
 -11  -3   0  240.58   66.79
 -11  -3   0  150.18   84.59
  11   3   0  272.37   43.80
 -12  -3   0  563.14   88.39
 -13  -3   0  346.17   83.59
 -14  -3   0  -32.20   70.89
 -15  -3   0  205.48   86.79
 -12   4   0  313.57  112.19
 -11   4   0   72.69   89.49
 -11   4   0  -31.60   65.09
 -11   4   0   74.39  108.29
 -10   4   0  422.96   93.29
 -10   4   0  529.45   83.29
 -10   4   0  403.36  117.19
 -10   4   0  473.95  102.09
   9  -4   0  626.54   68.79
  -9   4   0  531.35   91.89
  -9   4   0  795.62   90.19
  -9   4   0  779.92  128.99
  -9   4   0  486.45   96.69
   8  -4   0  152.78   44.70
  -8   4   0  218.88   73.09
  -8   4   0  275.27   93.49
  -8   4   0  213.68   61.89
  -8   4   0  168.98   67.79
   7  -4   0 1822.92  110.89
  -7   4   0 1904.61  156.78
  -7   4   0 1727.63  131.09
  -7   4   0 1771.42  121.59
  -7   4   0 1585.24  129.59
   6  -4   0  129.99   37.20
  -6   4   0   96.19   73.79
  -6   4   0   98.29   55.19
  -6   4   0   66.09   51.49
  -6   4   0  203.18   50.79
   5  -4   0  737.13   65.29
  -5   4   0  913.01   81.49
  -5   4   0  954.40   75.49
  -5   4   0  990.90  101.59
  -5   4   0  782.22   80.49
   4  -4   0 2158.48  117.79
  -4   4   0 2183.68  127.29
  -4   4   0 2043.20  122.99
  -4   4   0 2169.08  142.29
   3  -4   0  112.09   30.10
  -3   4   0   65.29   34.80
  -3   4   0  196.78   38.30
  -3   4   0  120.79   56.59
   2  -4   0 1290.47   80.29
  -2   4   0 1310.87   94.99
  -2   4   0 1426.06   84.69
  -2   4   0 1242.78   83.69
   1  -4   0 1236.58   77.69
  -1   4   0 1292.97   80.69
  -1   4   0 1310.37   77.49
  -1   4   0 1264.27   88.69
  -1   4   0 1391.66   70.69
   0   4   0  579.04   49.30
   0   4   0  643.94   43.60
   0   4   0  578.04   45.20
   1   4   0  847.52   51.49
   1   4   0  803.42   55.19
   1   4   0  869.41   54.69
   2   4   0   57.99   25.70
   2   4   0   92.39   21.20
   2   4   0   26.00   22.00
   3   4   0  189.38   28.90
   3   4   0  201.58   32.00
   3   4   0  187.38   21.30
  -4  -4   0   22.80   20.50
   4   4   0   -1.60   24.70
   4   4   0  -10.40   24.90
  -5  -4   0  381.56   40.90
  -5  -4   0  409.06   35.20
  -5  -4   0  377.56   34.80
   5   4   0  382.66   39.90
   5   4   0  530.65   46.30
  -6  -4   0  171.38   23.10
  -6  -4   0  152.38   31.90
  -6  -4   0  178.98   31.90
  -6  -4   0  213.38   32.10
  -6  -4   0  195.58   39.10
   6   4   0  197.18   32.00
   6   4   0  196.58   33.90
  -7  -4   0   50.69   36.80
  -7  -4   0   27.90   27.30
  -7  -4   0    3.10   31.10
  -7  -4   0  -10.00   30.30
   7   4   0   34.80   29.10
   7   4   0  -32.90   25.00
  -8  -4   0   52.59   39.40
  -8  -4   0  123.39   43.20
  -8  -4   0  152.98   47.10
  -8  -4   0  147.99   33.00
  -8  -4   0   95.69   41.10
   8   4   0   93.59   35.70
   8   4   0  149.59   34.80
  -9  -4   0  241.28   46.80
  -9  -4   0  233.88   53.69
  -9  -4   0  284.67   57.59
  -9  -4   0  286.97   40.00
   9   4   0  319.27   43.60
 -10  -4   0   20.10   30.20
 -10  -4   0  -28.90   46.50
 -10  -4   0  -12.40   46.80
  10   4   0   -0.90   33.80
 -11  -4   0  170.28   60.59
  11   4   0  161.78   42.30
 -12  -4   0  360.66   77.49
  12   4   0  458.35   56.29
 -13  -4   0  117.79   68.29
  13   4   0  -87.49   39.00
 -14  -4   0  228.58   80.39
 -15  -4   0   88.39   79.89
 -12   5   0   18.70   77.89
 -11   5   0  176.68   77.49
 -10   5   0   63.69   67.49
 -10   5   0  -21.60  104.49
   9  -5   0   50.89   43.50
  -9   5   0   21.70   61.49
  -9   5   0  162.78   75.79
  -9   5   0   72.89   96.19
   8  -5   0  594.94   68.59
  -8   5   0  731.73  123.29
  -8   5   0  534.55   82.09
  -8   5   0  669.73   97.49
   7  -5   0  100.19   43.70
  -7   5   0  103.89   60.99
  -7   5   0  126.89   85.89
  -7   5   0  117.09   57.09
   6  -5   0  366.36   52.49
  -6   5   0  491.95   67.39
  -6   5   0  436.16   95.99
  -6   5   0  418.66   71.39
   5  -5   0 1061.19   80.49
  -5   5   0 1197.18  121.69
  -5   5   0 1014.70   94.49
  -5   5   0 1273.07   94.99
   4  -5   0  129.49   35.40
  -4   5   0  134.99   72.09
  -4   5   0   92.69   40.70
  -4   5   0   49.70   41.20
   3  -5   0 1616.54   99.09
  -3   5   0 1558.34  119.99
  -3   5   0 1782.12  107.29
  -3   5   0 1685.53  104.99
   2  -5   0  498.95   50.69
  -2   5   0  516.85   73.99
  -2   5   0  483.45   51.69
  -2   5   0  466.15   49.30
  -1   5   0  705.53   57.19
  -1   5   0  605.24   46.70
  -1   5   0  660.73   54.39
   0   5   0 2674.63  139.09
   0   5   0 2693.53  135.59
   1   5   0   46.40   23.30
   1   5   0   23.20   25.10
   1   5   0   18.00   25.60
   2   5   0  867.81   63.09
   2   5   0  847.62   56.79
   2   5   0  915.71   58.29
   3   5   0 1030.10   68.69
   3   5   0 1172.98   74.69
   3   5   0 1102.09   62.49
  -4  -5   0   22.30   23.60
   4   5   0  -16.30   15.00
   4   5   0   31.80   24.70
   4   5   0   36.30   28.00
  -5  -5   0  479.75   40.40
   5   5   0  526.65   49.20
   5   5   0  340.07   41.60
  -6  -5   0   36.90   28.00
  -6  -5   0   47.00   36.10
  -6  -5   0   41.80   25.90
   6   5   0   66.19   30.10
   6   5   0   35.70   30.50
  -7  -5   0   41.00   37.20
  -7  -5   0    9.00   29.70
  -7  -5   0   77.79   30.80
   7   5   0   11.50   32.10
   7   5   0   94.89   32.40
  -8  -5   0    1.60   35.70
  -8  -5   0    8.10   30.70
  -8  -5   0   60.69   43.30
   8   5   0  -10.70   33.10
   8   5   0   80.69   36.30
  -9  -5   0  -16.80   44.40
  -9  -5   0  -49.60   41.10
  -9  -5   0   13.90   33.60
   9   5   0   34.40   36.10
   9   5   0  -33.90   34.70
 -10  -5   0  -43.40   42.80
 -10  -5   0  -44.50   32.50
  10   5   0  -39.60   34.60
 -11  -5   0  115.79   56.29
  11   5   0   30.50   39.10
 -12  -5   0   68.09   59.19
  12   5   0   84.69   43.50
 -13  -5   0   50.69   65.79
  13   5   0  125.09   48.30
 -14  -5   0   69.99   71.29
  14   5   0  151.58   53.09
 -12   6   0   31.40   82.79
 -11   6   0   35.80   75.29
 -10   6   0   77.09   73.39
   9  -6   0   76.29   49.60
  -9   6   0  -23.70   66.29
   8  -6   0   66.79   47.00
  -8   6   0  141.09   72.19
  -8   6   0   77.59   63.89
  -8   6   0   81.79   97.99
   7  -6   0  108.79   47.90
  -7   6   0  228.58   69.89
  -7   6   0  188.78   95.29
  -7   6   0  165.28   63.69
   6  -6   0  117.29   45.20
  -6   6   0  145.49   57.79
  -6   6   0  113.89   61.19
  -6   6   0   99.29   85.59
   5  -6   0   18.20   37.60
  -5   6   0  -53.89   47.70
  -5   6   0   52.99   81.69
  -5   6   0   -7.60   45.20
   4  -6   0  979.90   81.29
  -4   6   0 1260.17  123.19
  -4   6   0 1146.79   94.09
  -4   6   0 1003.50   91.39
   3  -6   0   39.10   34.80
  -3   6   0    0.40   71.79
  -3   6   0   91.39   41.80
  -3   6   0   57.69   40.10
  -2   6   0  416.26   53.19
  -2   6   0  383.56   49.80
  -1   6   0 1255.67   73.09
  -1   6   0 1173.88   83.39
   0   6   0   18.30   28.90
   0   6   0  -46.90   23.30
   1   6   0 1099.39   71.99
   1   6   0 1082.49   65.39
   1   6   0 1031.00   70.89
   2   6   0 1063.99   66.39
   2   6   0 1079.59   71.89
   2   6   0  982.10   65.09
   3   6   0   28.00   23.40
   3   6   0  -11.10   26.00
   3   6   0   41.80   29.30
   4   6   0 1457.25   78.49
   4   6   0 1430.36   92.69
   4   6   0 1536.75   88.59
  -5  -6   0  314.27   39.00
   5   6   0  413.96   44.80
   5   6   0  429.36   50.39
  -6  -6   0  393.56   40.50
  -6  -6   0  275.07   43.10
   6   6   0  293.77   46.90
   6   6   0  272.37   41.70
  -7  -6   0  742.53   63.19
  -7  -6   0  580.14   66.39
  -7  -6   0  634.64   52.09
   7   6   0  608.04   60.29
   7   6   0  720.83   68.49
  -8  -6   0    2.80   35.00
  -8  -6   0   40.00   41.40
   8   6   0  -12.70   34.30
   8   6   0   22.40   37.90
  -9  -6   0  276.27   46.00
  -9  -6   0  241.48   55.29
   9   6   0  214.58   47.50
   9   6   0  126.19   46.10
 -10  -6   0  141.39   52.99
 -10  -6   0   28.70   38.90
  10   6   0  100.29   43.30
 -11  -6   0   62.99   39.00
 -11  -6   0   24.40   50.49
  11   6   0  -33.10   38.40
 -12  -6   0    6.00   55.09
  12   6   0  -55.49   40.30
 -13  -6   0  -63.29   56.49
  13   6   0   -8.70   45.90
  14   6   0   22.40   49.20
 -11   7   0  234.08   90.39
 -10   7   0   74.89   79.59
   9  -7   0 -152.08   43.60
  -9   7   0  -54.49   66.29
   8  -7   0  -96.59   43.00
  -8   7   0   51.19   69.69
   7  -7   0   60.89   49.00
  -7   7   0   24.20   63.09
   6  -7   0   -8.40   43.00
  -6   7   0  -30.90   57.19
  -6   7   0   30.50   57.79
   5  -7   0   -2.40   40.80
  -5   7   0   61.99   51.49
  -5   7   0   94.99   56.69
   4  -7   0   45.50   42.70
  -4   7   0  105.79   51.99
  -4   7   0   70.09   51.59
  -3   7   0   49.80   45.90
  -3   7   0   77.69   44.70
  -2   7   0  183.98   47.30
  -1   7   0  -41.70   33.90
  -1   7   0   24.30   27.50
   0   7   0 1211.98   77.49
   0   7   0 1106.99   82.49
   1   7   0  280.07   41.50
   1   7   0  300.37   42.60
   2   7   0  193.18   35.60
   2   7   0  171.58   36.80
   2   7   0  143.69   32.20
   3   7   0 1517.75   95.59
   3   7   0 1339.07   87.79
   3   7   0 1537.75   87.59
   4   7   0  265.87   41.60
   4   7   0  209.78   43.40
   4   7   0  323.67   35.60
  -5  -7   0  398.96   45.30
   5   7   0  346.77   50.19
   5   7   0  375.46   48.30
  -6  -7   0  475.85   58.79
  -6  -7   0  666.93   55.99
   6   7   0  727.33   63.99
   6   7   0  685.63   66.89
  -7  -7   0    1.00   31.10
  -7  -7   0   35.90   35.80
   7   7   0    6.30   38.30
   7   7   0   16.30   34.50
  -8  -7   0  927.11   78.39
  -8  -7   0  910.71   84.19
   8   7   0  864.01   76.29
   8   7   0  937.61   82.89
  -9  -7   0  189.18   52.79
  -9  -7   0  402.76   54.29
   9   7   0  334.97   57.39
   9   7   0  275.17   51.19
 -10  -7   0  157.48   45.50
 -10  -7   0   76.59   52.39
  10   7   0  112.89   49.50
  10   7   0  183.58   49.50
 -11  -7   0  239.28   49.30
 -11  -7   0  218.38   61.09
  11   7   0  262.17   55.89
 -12  -7   0  -49.20   41.00
 -12  -7   0   85.69   58.49
  12   7   0   90.49   48.90
  13   7   0  128.09   53.59
  14   7   0   59.29   50.59
 -10   8   0  103.09   84.39
  -9   8   0   -4.00   73.69
  -8   8   0  120.49   77.19
  -7   8   0  -49.80   64.29
  -6   8   0  107.39   65.79
  -5   8   0  -45.20   50.59
  -4   8   0   34.40   52.49
  -3   8   0   40.90   45.60
  -2   8   0   81.19   45.60
  -1   8   0   45.20   32.30
  -1   8   0   39.20   42.40
   0   8   0   92.39   40.60
   0   8   0   89.49   35.10
   1   8   0   30.10   35.20
   1   8   0    6.90   33.70
   2   8   0  669.73   62.09
   2   8   0  705.63   58.19
   2   8   0  637.04   63.99
   3   8   0  247.68   39.60
   3   8   0  172.88   40.90
   3   8   0  193.08   44.70
   4   8   0  223.78   47.50
   4   8   0  307.97   40.30
   4   8   0  283.37   46.90
  -5  -8   0  198.78   41.80
   5   8   0  260.57   46.10
   5   8   0  156.98   46.40
  -6  -8   0   47.90   36.40
  -6  -8   0   33.10   36.70
   6   8   0   17.50   41.40
   6   8   0   17.90   38.30
  -7  -8   0  631.04   59.09
  -7  -8   0  568.84   64.89
   7   8   0  636.04   66.09
   7   8   0  596.44   70.49
  -8  -8   0  409.46   57.19
  -8  -8   0  414.36   63.79
   8   8   0  319.47   56.59
   8   8   0  363.46   59.69
  -9  -8   0  181.48   49.60
  -9  -8   0  208.28   55.09
   9   8   0  224.98   52.09
   9   8   0  311.47   57.79
 -10  -8   0  581.84   68.79
 -10  -8   0  624.84   78.69
  10   8   0  765.22   83.49
  10   8   0  564.54   70.39
 -11  -8   0  129.59   48.40
  11   8   0  213.38   56.09
 -12  -8   0  350.86   58.59
  12   8   0  314.97   64.59
  13   8   0  164.78   59.09
  14   8   0  -14.70   52.19
  -9   9   0  140.99   89.79
  -8   9   0  103.49   81.39
  -7   9   0  388.56   91.39
  -6   9   0   95.69   67.79
  -5   9   0  298.77   73.59
  -4   9   0  375.06   75.09
  -3   9   0   33.80   52.99
  -2   9   0   25.70   47.60
  -1   9   0   58.19   47.10
  -1   9   0   66.39   36.80
   0   9   0  148.99   42.40
   0   9   0  129.69   47.60
   1   9   0  -48.70   37.40
   1   9   0   38.40   37.40
   2   9   0  -70.99   33.50
   2   9   0    3.80   38.10
   3   9   0  -66.59   33.90
   3   9   0  -18.40   36.00
   3   9   0   38.70   39.40
   4   9   0  -49.50   37.70
   4   9   0   90.09   43.60
   4   9   0  -42.30   39.20
  -5  -9   0  -31.40   37.60
   5   9   0  -28.40   41.10
   5   9   0  -17.10   40.00
  -6  -9   0  314.07   49.80
  -6  -9   0  368.86   58.09
   6   9   0  412.56   57.29
   6   9   0  318.27   57.89
  -7  -9   0  220.48   50.39
  -7  -9   0  331.87   49.70
   7   9   0  146.79   52.79
   7   9   0  265.27   55.09
  -8  -9   0  176.38   50.09
   8   9   0  104.39   49.80
   8   9   0  126.49   48.80
  -9  -9   0  228.18   54.79
   9   9   0  248.08   55.39
   9   9   0  297.67   63.69
 -10  -9   0   86.49   47.40
  10   9   0   18.50   52.29
  10   9   0  -37.20   43.50
 -11  -9   0  413.46   63.29
  11   9   0  303.57   62.69
 -12  -9   0  155.98   53.59
  12   9   0  247.88   63.19
 -13  -9   0   89.89   67.99
  13   9   0  127.89   58.79
  -8  10   0  298.17   96.69
  -7  10   0   64.99   77.69
  -6  10   0  339.97   88.19
  -5  10   0  270.57   77.59
  -4  10   0  -16.70   60.09
  -3  10   0  489.55   80.79
  -2  10   0  214.78   64.39
  -1  10   0  287.67   49.30
  -1  10   0  133.19   56.49
   0  10   0  515.75   61.69
   0  10   0  655.63   75.59
   1  10   0  -65.89   36.00
   1  10   0  -64.29   39.20
   2  10   0  226.38   50.09
   2  10   0  205.48   50.59
   3  10   0  119.69   43.80
   3  10   0  147.79   47.60
   4  10   0   34.80   42.20
   4  10   0   -0.50   42.80
  -5 -10   0   76.09   43.00
   5  10   0    5.70   45.10
   5  10   0  -34.40   41.80
  -6 -10   0    7.10   40.80
  -6 -10   0   42.20   45.20
   6  10   0   -1.80   45.40
   6  10   0  -17.80   44.40
  -7 -10   0  -11.50   42.20
  -7 -10   0  -32.80   39.60
   7  10   0  118.99   51.09
   7  10   0   57.09   49.60
  -8 -10   0  129.59   50.09
   8  10   0 -140.39   42.40
   8  10   0   17.20   45.80
  -9 -10   0  -31.60   44.20
   9  10   0  -45.00   45.20
   9  10   0  -83.19   45.70
 -10 -10   0   86.99   51.19
  10  10   0   55.09   58.19
  10  10   0  153.98   57.69
 -11 -10   0  172.58   53.69
  11  10   0   36.00   58.49
  11  10   0   34.20   51.39
 -12 -10   0  144.99   55.09
  12  10   0   36.50   53.99
 -13 -10   0  268.47   60.99
  13  10   0  225.78   64.59
  -7  11   0  231.68   90.49
  -6  11   0  162.58   83.79
  -5  11   0    9.40   69.89
  -4  11   0  364.46   84.19
  -3  11   0   61.79   62.59
  -2  11   0  247.48   69.59
  -1  11   0  510.15   77.39
   0  11   0  -23.30   43.20
   0  11   0 -113.29   42.50
   1  11   0  717.93   73.89
   1  11   0  522.65   72.79
   2  11   0  340.47   59.19
   2  11   0  303.27   59.99
   3  11   0  116.09   47.10
   3  11   0  179.28   52.89
   4  11   0  167.88   53.49
  -5 -11   0  128.09   50.19
  -5 -11   0  101.59   50.29
   5  11   0   98.79   50.39
   5  11   0   66.19   51.89
  -6 -11   0  114.39   53.69
  -6 -11   0  195.48   51.29
   6  11   0  111.79   56.09
   6  11   0   96.39   53.59
  -7 -11   0  113.89   50.49
  -7 -11   0  133.99   52.19
   7  11   0   98.09   54.09
   7  11   0   87.49   56.39
  -8 -11   0   20.30   48.90
   8  11   0    2.10   51.89
   8  11   0   85.39   55.49
  -9 -11   0   10.70   47.60
   9  11   0  -63.99   50.59
   9  11   0   -5.50   52.29
 -10 -11   0   49.00   52.59
  10  11   0   16.20   54.39
  10  11   0  -19.90   56.09
 -11 -11   0   65.19   53.89
  11  11   0   71.99   63.99
  11  11   0  112.79   59.49
 -12 -11   0  145.79   58.69
  12  11   0   14.20   57.09
  -6  12   0   25.90   77.99
  -5  12   0   -2.20   76.39
  -4  12   0  113.99   75.79
  -3  12   0  131.99   74.19
  -2  12   0  320.17   75.49
  -1  12   0   -1.00   55.79
   0  12   0  531.75   69.09
   0  12   0  482.95   78.19
   1  12   0  175.08   55.59
   1  12   0  167.98   59.89
   2  12   0  125.99   53.39
   2  12   0   51.09   50.79
   3  12   0  815.22   86.79
  -4 -12   0  -16.70   50.09
   4  12   0   72.09   51.49
  -5 -12   0  441.86   69.79
  -5 -12   0  638.04   82.29
   5  12   0  528.35   74.99
  -6 -12   0  363.46   62.99
  -6 -12   0  409.06   69.19
   6  12   0  252.47   62.49
   6  12   0  138.99   61.49
  -7 -12   0   19.10   52.09
  -7 -12   0   53.69   52.79
   7  12   0   97.49   58.19
   7  12   0  -66.09   50.69
  -8 -12   0  177.68   62.49
   8  12   0  138.19   64.89
   8  12   0  174.78   65.99
  -9 -12   0   86.29   54.89
   9  12   0  114.59   64.29
   9  12   0  -14.80   56.29
 -10 -12   0   73.79   57.89
  10  12   0   67.99   61.79
  10  12   0  205.08   68.89
 -11 -12   0  168.48   59.49
  11  12   0   92.89   63.79
  11  12   0  139.59   70.39
  -4  13   0  -50.99   67.99
  -3  13   0  -77.89   64.79
  -2  13   0   -8.90   62.89
  -1  13   0  250.57   74.49
   0  13   0    6.80   58.29
   1  13   0   56.79   54.79
   1  13   0  121.59   61.19
   2  13   0  336.87   67.89
  -3 -13   0   22.30   53.69
   3  13   0   26.40   53.09
  -4 -13   0  550.24   81.19
   4  13   0  485.45   77.59
  -5 -13   0  288.67   66.19
  -5 -13   0  299.27   70.19
   5  13   0  370.46   70.99
  -6 -13   0  103.19   56.19
  -6 -13   0   10.30   54.39
   6  13   0   17.20   55.49
  -7 -13   0  457.55   78.79
  -7 -13   0  403.86   72.19
   7  13   0  480.75   83.29
   7  13   0  365.76   84.69
  -8 -13   0   74.19   58.49
   8  13   0   73.39   65.69
   8  13   0  -19.20   56.89
  -9 -13   0  135.69   62.29
   9  13   0  254.27   74.09
   9  13   0  220.78   71.59
  -1  14   0  -33.50   61.89
   0  14   0  -54.09   58.79
   1  14   0   37.80   56.29
   1  14   0   31.60   62.59
   2  14   0  106.69   60.39
  -3 -14   0  169.28   63.29
   3  14   0  269.57   68.79
  -4 -14   0   -3.90   53.09
  -4 -14   0  160.68   62.29
   4  14   0   83.89   60.59
  -5 -14   0  -27.50   53.19
  -5 -14   0   95.49   57.69
   5  14   0    5.00   56.09
  -6 -14   0  143.99   63.69
  -6 -14   0  169.08   67.29
   6  14   0  270.47   71.99
  -7 -14   0  -66.29   54.59
  -7 -14   0  -60.59   55.19
   7  14   0  -12.10   58.99
   7  14  -1  255.97   73.19
  -7 -14   1  314.87   74.59
  -7 -14   1  272.37   69.69
   6  14  -1   48.80   58.49
  -6 -14   1   69.89   59.09
  -6 -14   1   -9.30   54.59
   5  14  -1  189.68   66.09
  -5 -14   1  263.87   71.79
  -5 -14   1  184.38   67.19
   4  14  -1   93.09   59.79
  -4 -14   1  218.68   70.49
   3  14  -1   11.20   56.09
  -3 -14   1  107.89   64.39
   2  14  -1  337.07   69.39
   1  14  -1    4.00   56.59
   1  14  -1  -43.10   78.49
   0  14  -1   -2.00   61.09
  -1  14  -1  -50.19   62.69
   9  13  -1  235.88   75.49
   9  13  -1  -18.80   64.69
  -9 -13   1  145.59   63.69
   8  13  -1  235.98   72.79
   8  13  -1  240.08   72.09
  -8 -13   1  233.48   66.99
   7  13  -1   45.40   59.59
  -7 -13   1  -31.10   53.29
  -7 -13   1  -24.00   52.39
   6  13  -1  431.76   77.39
  -6 -13   1  319.67   71.39
  -6 -13   1  468.25   73.49
   5  13  -1  120.09   60.59
  -5 -13   1  157.28   63.39
  -5 -13   1  251.77   63.49
   4  13  -1  102.79   59.19
   3  13  -1  681.83   87.49
   2  13  -1  -90.29   48.00
   1  13  -1  329.87   66.69
   1  13  -1  380.66   74.19
   0  13  -1  342.17   75.99
   0  13  -1  305.77   62.29
  -1  13  -1   90.09   64.69
  -2  13  -1  202.58   75.09
  -3  13  -1   54.19   70.49
  -4  13  -1   21.00   78.79
  11  12  -1  -93.19   58.99
  11  12  -1   33.20   64.79
 -11 -12   1   -9.70   51.29
  10  12  -1   75.29   64.49
  10  12  -1  114.79   66.59
 -10 -12   1  -78.29   49.30
   9  12  -1   73.59   59.29
   9  12  -1  123.49   65.99
  -9 -12   1   -8.70   53.29
   8  12  -1  -32.70   56.49
   8  12  -1    4.70   57.69
  -8 -12   1  149.19   59.09
   7  12  -1   85.29   58.49
   7  12  -1   74.19   58.39
  -7 -12   1   32.50   52.39
  -7 -12   1  199.98   57.69
   6  12  -1   67.29   55.49
   6  12  -1   52.89   55.39
  -6 -12   1   18.40   53.59
  -6 -12   1    6.80   50.39
   5  12  -1  110.59   55.19
   4  12  -1  320.57   65.29
   3  12  -1   31.40   49.50
   2  12  -1  552.14   74.69
   2  12  -1  473.75   70.89
   1  12  -1  325.67   62.59
   1  12  -1  279.37   63.39
   0  12  -1  -62.09   45.20
   0  12  -1  -66.59   51.19
  -1  12  -1  450.15   79.89
  -2  12  -1  158.88   68.69
  -3  12  -1  333.17   82.99
  -4  12  -1  410.46   90.89
  -5  12  -1  -37.60   74.59
  12  11  -1   51.99   61.49
 -12 -11   1   67.09   54.39
  11  11  -1  240.58   70.19
  11  11  -1  -28.30   55.69
 -11 -11   1  155.28   56.79
  10  11  -1   88.79   58.39
  10  11  -1   39.90   58.89
 -10 -11   1   25.60   50.59
   9  11  -1   57.49   55.29
   9  11  -1   56.39   57.99
  -9 -11   1  -27.70   47.80
   8  11  -1  -25.10   51.99
   8  11  -1    3.60   51.09
  -8 -11   1   27.90   48.30
   7  11  -1  -81.19   47.00
   7  11  -1  -27.50   49.70
  -7 -11   1   43.30   50.29
  -7 -11   1  -18.60   45.10
   6  11  -1   39.70   50.49
   6  11  -1   25.10   48.80
  -6 -11   1  102.79   54.49
  -6 -11   1   86.19   48.20
   5  11  -1   74.29   49.90
   5  11  -1   58.19   49.70
   4  11  -1   83.49   49.20
   3  11  -1  195.28   80.39
   3  11  -1  205.98   56.09
   2  11  -1  174.88   52.59
   2  11  -1  150.88   52.09
   1  11  -1   46.20   48.60
   1  11  -1   67.29   46.10
   0  11  -1  303.67   56.09
   0  11  -1  273.17   63.99
  -1  11  -1  -26.20   51.79
  -1  11  -1   76.19   44.60
  -2  11  -1  247.68   69.89
  -3  11  -1  403.06   83.39
  -4  11  -1    4.50   65.89
  -5  11  -1  174.48   80.89
  -6  11  -1  170.88   82.09
  -7  11  -1  -13.20   79.49
  12  10  -1  274.67   66.99
 -12 -10   1  283.07   61.09
  11  10  -1  319.77   73.89
  11  10  -1  309.87   67.49
 -11 -10   1  336.47   63.29
  10  10  -1   18.70   51.29
  10  10  -1   47.20   55.19
 -10 -10   1  -60.59   44.50
   9  10  -1  206.98   62.49
   9  10  -1  258.07   60.89
  -9 -10   1  240.08   59.59
   8  10  -1   39.70   50.49
   8  10  -1  -23.60   47.90
  -8 -10   1   81.39   48.20
   7  10  -1  161.38   51.99
   7  10  -1   34.30   50.29
  -7 -10   1  131.49   48.00
  -7 -10   1   87.39   48.90
   6  10  -1   99.59   49.50
   6  10  -1   59.89   48.80
  -6 -10   1   86.09   45.80
   5  10  -1    1.90   42.80
   5  10  -1    7.20   42.80
   4  10  -1   26.20   42.70
   4  10  -1   82.39   45.00
   3  10  -1  112.79   47.20
   3  10  -1  -57.19   36.40
   3  10  -1   20.50   41.80
   2  10  -1   35.00   42.80
   2  10  -1   71.39   44.30
   1  10  -1   -2.40   41.70
   1  10  -1   91.19   45.10
   0  10  -1   57.99   41.70
   0  10  -1    0.50   45.00
  -1  10  -1  112.89   44.00
  -1  10  -1  234.58   59.79
  -2  10  -1   48.30   53.79
  -3  10  -1  -59.79   54.39
  -4  10  -1  275.77   75.69
  -5  10  -1  206.98   76.49
  -6  10  -1  156.08   79.19
  -7  10  -1  220.58   87.29
  -8  10  -1   43.00   83.09
  13   9  -1  283.77   66.59
 -13  -9   1  397.56   77.09
  12   9  -1  131.29   58.19
 -12  -9   1  173.78   54.49
  11   9  -1  291.57   73.99
  11   9  -1   42.70   52.19
 -11  -9   1  216.18   55.19
  10   9  -1  693.13   83.89
  10   9  -1  519.65   72.79
 -10  -9   1  633.74   74.29
   9   9  -1   16.70   45.30
   9   9  -1   -8.30   47.00
  -9  -9   1   52.99   45.70
  -9  -9   1   32.30   52.49
   8   9  -1  326.57   59.39
   8   9  -1  418.66   64.89
  -8  -9   1  388.46   59.99
   7   9  -1 1202.78   98.39
   7   9  -1 1005.90   87.89
  -7  -9   1  968.70   89.99
  -7  -9   1 1086.99   83.89
   6   9  -1  -19.40   42.40
   6   9  -1    7.20   41.70
  -6  -9   1   45.20   40.30
   5   9  -1 1036.60   83.59
   5   9  -1  935.31   86.79
   4   9  -1  312.27   55.49
   4   9  -1  461.65   55.89
   3   9  -1   95.39   41.10
   3   9  -1   47.80   36.70
   3   9  -1   67.59   42.60
   2   9  -1  447.86   55.79
   2   9  -1  432.06   58.09
   1   9  -1   80.89   41.10
   1   9  -1  -24.60   36.70
   0   9  -1   44.30   37.60
   0   9  -1   41.30   41.90
  -1   9  -1   13.10   45.80
  -1   9  -1   31.80   36.90
  -2   9  -1  -44.20   47.20
  -3   9  -1  109.49   55.89
  -4   9  -1   53.49   55.09
  -5   9  -1  -25.80   56.59
  -6   9  -1  102.39   71.29
  -7   9  -1   91.39   75.29
  -8   9  -1  141.59   83.09
  -9   9  -1  392.46   99.19
  14   8  -1    2.50   54.79
  13   8  -1   56.39   52.09
  12   8  -1  190.68   57.19
 -12  -8   1  157.88   48.90
  11   8  -1  393.46   62.99
 -11  -8   1  253.17   64.49
 -11  -8   1  390.16   58.29
  10   8  -1  -40.10   40.30
  10   8  -1  -35.20   44.80
 -10  -8   1   16.60   42.20
 -10  -8   1  -28.50   48.90
   9   8  -1  755.52   79.69
   9   8  -1  650.93   73.39
  -9  -8   1  644.14   70.49
  -9  -8   1  628.34   77.99
   8   8  -1  655.03   76.49
   8   8  -1  765.32   73.89
  -8  -8   1  835.82   76.39
   7   8  -1  169.38   49.00
   7   8  -1  252.67   51.59
  -7  -8   1  218.78   48.50
  -7  -8   1  233.38   44.20
   6   8  -1 1628.44  107.09
   6   8  -1 1523.15  102.79
  -6  -8   1 1443.66   96.49
   5   8  -1  369.26   53.09
   5   8  -1  424.56   56.29
   4   8  -1  345.87   42.30
   4   8  -1  286.67   49.50
   4   8  -1  334.27   48.30
   3   8  -1 1275.87   83.19
   3   8  -1 1320.97   84.59
   3   8  -1 1179.68   89.49
   2   8  -1   16.50   35.30
   2   8  -1   -9.50   31.40
   2   8  -1   26.20   33.10
   1   8  -1  818.02   71.39
   1   8  -1  897.01   76.19
   0   8  -1  520.15   54.39
   0   8  -1  416.66   57.99
  -1   8  -1   99.39   46.30
  -1   8  -1   45.70   33.80
  -2   8  -1  361.76   62.59
  -2   8  -1  382.26   43.50
  -3   8  -1   -2.20   48.80
  -3   8  -1   69.19   49.10
  -4   8  -1   69.19   54.49
  -4   8  -1   37.80   52.89
  -5   8  -1   39.10   57.59
  -5   8  -1   83.89   58.99
   5  -8   1   55.09   49.20
  -6   8  -1   49.80   60.99
   6  -8   1  -24.00   49.99
  -7   8  -1   -6.30   67.39
   7  -8   1   33.20   56.09
  -8   8  -1  182.98   78.79
   8  -8   1  -44.40   54.79
  -9   8  -1    8.80   75.89
   9  -8   1 -118.69   51.49
 -10   8  -1    0.90   83.89
  14   7  -1  -61.19   47.90
  13   7  -1  -26.20   46.30
 -13  -7   1  -58.79   68.99
  12   7  -1   -4.80   46.80
 -12  -7   1   35.70   55.49
 -12  -7   1   24.40   40.70
  11   7  -1    2.30   45.00
 -11  -7   1   72.29   54.69
 -11  -7   1   27.70   40.10
  10   7  -1  228.08   55.79
  10   7  -1  229.08   51.69
 -10  -7   1  238.28   60.89
 -10  -7   1  262.17   49.80
   9   7  -1  321.27   57.89
   9   7  -1  245.88   50.89
  -9  -7   1  170.48   54.99
  -9  -7   1  284.67   50.09
   8   7  -1  -54.19   35.30
   8   7  -1  116.39   44.70
  -8  -7   1   16.30   45.70
  -8  -7   1   -7.50   36.00
   7   7  -1  348.47   49.60
   7   7  -1  218.28   48.50
  -7  -7   1  270.47   48.70
  -7  -7   1  297.07   42.90
   6   7  -1   77.09   36.90
   6   7  -1   64.29   38.90
  -6  -7   1   68.89   32.60
   5   7  -1  393.96   53.99
   5   7  -1  460.35   51.99
   4   7  -1 1143.39   80.99
   4   7  -1 1042.50   77.19
   4   7  -1 1063.79   67.99
   3   7  -1   11.10   30.10
   3   7  -1  -21.10   29.60
   3   7  -1   25.70   26.80
   2   7  -1  741.13   59.39
   2   7  -1  858.31   67.19
   2   7  -1  810.62   61.29
   1   7  -1  785.92   67.89
   1   7  -1  859.31   66.79
   1   7  -1  901.11   59.69
   0   7  -1  184.48   41.40
   0   7  -1  118.59   34.40
  -1   7  -1 1124.79   86.49
  -1   7  -1 1054.49   78.79
  -1   7  -1 1210.58   74.49
  -2   7  -1  153.28   43.80
  -2   7  -1  101.19   29.30
  -2   7  -1  130.19   46.60
  -3   7  -1  470.85   65.29
  -3   7  -1  363.56   60.29
   3  -7   1  389.56   57.79
  -4   7  -1  841.92   88.79
  -4   7  -1 1070.69   94.49
   4  -7   1 1058.09   90.89
  -5   7  -1 -124.59   48.10
  -5   7  -1   23.60   57.79
   5  -7   1    5.30   41.70
  -6   7  -1  133.39   62.39
  -6   7  -1  154.58   65.49
   6  -7   1  130.79   51.29
  -7   7  -1  -24.30   60.79
  -7   7  -1    0.50   65.29
   7  -7   1  -70.49   44.40
  -8   7  -1   -2.60   70.59
  -8   7  -1  160.48   74.59
   8  -7   1  -11.40   49.30
  -9   7  -1 -196.18   59.99
   9  -7   1    9.60   53.49
 -10   7  -1  -85.09   70.49
 -11   7  -1  -61.19   73.89
  14   6  -1   82.79   53.99
 -14  -6   1  117.39   72.09
  13   6  -1   14.70   47.60
 -13  -6   1   80.49   62.49
  12   6  -1  -23.90   43.40
 -12  -6   1  -35.40   51.79
  11   6  -1   71.39   43.80
 -11  -6   1   15.60   52.19
 -11  -6   1   29.50   38.70
  10   6  -1   -5.40   39.60
 -10  -6   1  -27.30   46.40
 -10  -6   1  -13.90   35.20
   9   6  -1    2.70   38.10
   9   6  -1   50.89   42.50
  -9  -6   1   -4.10   33.00
  -9  -6   1  -27.60   43.00
   8   6  -1   73.99   39.80
   8   6  -1  129.99   40.30
  -8  -6   1   28.60   34.90
  -8  -6   1   39.40   44.90
   7   6  -1  103.49   37.40
   7   6  -1   48.80   37.70
  -7  -6   1  134.29   39.00
  -7  -6   1   69.79   30.20
   6   6  -1  113.39   39.30
   6   6  -1  163.78   37.40
  -6  -6   1  170.48   32.80
   5   6  -1  432.46   46.50
   5   6  -1  428.46   49.99
  -5  -6   1  418.06   43.60
   4   6  -1   20.90   29.70
   4   6  -1   -5.60   28.10
   4   6  -1   15.40   20.70
   3   6  -1 1298.47   77.49
   3   6  -1 1147.59   81.49
   3   6  -1 1274.77   72.89
   2   6  -1  627.54   51.29
   2   6  -1  748.33   52.59
   2   6  -1  570.54   54.09
   1   6  -1  148.09   27.70
   1   6  -1  227.48   35.10
   1   6  -1  120.69   32.80
   0   6  -1 2102.59  110.79
   0   6  -1 1944.01  118.29
   0   6  -1 2260.07  114.59
  -1   6  -1  178.08   31.60
  -1   6  -1  194.78   41.60
  -1   6  -1  194.88   36.20
  -2   6  -1  976.40   75.79
  -2   6  -1  887.21   72.99
  -2   6  -1  847.02   55.89
   2  -6   1  874.81   71.89
  -3   6  -1  920.91   82.49
  -3   6  -1 1199.68   88.39
   3  -6   1 1079.39   79.49
  -4   6  -1   57.39   45.70
  -4   6  -1    4.90   45.60
   4  -6   1   -8.10   36.70
  -5   6  -1  846.02   91.79
  -5   6  -1  943.01   90.59
   5  -6   1 1002.10   82.89
  -6   6  -1  355.66   70.99
  -6   6  -1  480.85   77.69
   6  -6   1  334.47   58.29
  -7   6  -1  116.99   67.99
  -7   6  -1  221.08   65.39
   7  -6   1  154.58   50.59
  -8   6  -1  435.06   90.59
  -8   6  -1  486.15   83.19
   8  -6   1  467.75   68.39
  -9   6  -1  -70.79   66.79
  -9   6  -1   -8.40   72.79
   9  -6   1   -6.70   47.40
 -10   6  -1  293.07   85.29
 -11   6  -1  -62.89   71.09
 -12   6  -1   -7.30   78.59
  14   5  -1  191.38   56.39
 -14  -5   1  143.89   76.79
  13   5  -1   36.90   45.40
 -13  -5   1   34.70   61.89
  12   5  -1  398.36   58.79
 -12  -5   1  377.06   75.69
  11   5  -1   72.09   41.40
 -11  -5   1   -7.70   52.39
  10   5  -1  -46.20   34.70
 -10  -5   1   34.50   34.70
 -10  -5   1   19.30   49.90
   9   5  -1  373.16   53.39
   9   5  -1  391.56   50.29
  -9  -5   1  405.86   57.59
  -9  -5   1  361.66   62.99
  -9  -5   1  322.67   46.40
   8   5  -1   14.60   33.40
   8   5  -1  -36.30   31.20
  -8  -5   1  -19.50   31.20
  -8  -5   1  -87.49   37.30
   7   5  -1  -12.70   30.00
   7   5  -1   -2.80   31.60
  -7  -5   1  -34.80   38.00
  -7  -5   1   55.79   31.00
   6   5  -1  -10.00   28.90
   6   5  -1   73.99   32.00
  -6  -5   1   35.10   26.40
  -6  -5   1    0.40   23.40
   5   5  -1   59.49   30.20
   5   5  -1   40.10   27.40
  -5  -5   1   52.99   25.20
   4   5  -1   69.09   27.70
   4   5  -1  114.79   33.00
   4   5  -1  104.49   19.40
   3   5  -1  130.29   23.70
   3   5  -1  116.09   28.60
   3   5  -1  117.69   31.30
   2   5  -1  606.04   46.70
   2   5  -1  551.94   46.20
   2   5  -1  652.43   52.19
   1   5  -1 1331.67   74.29
   1   5  -1 1324.17   79.19
   1   5  -1 1369.16   79.89
   0   5  -1   18.30   28.00
   0   5  -1   66.99   25.50
   0   5  -1   69.09   26.60
  -1   5  -1 1522.55   99.19
  -1   5  -1 1850.51   90.89
  -1   5  -1 1708.83   95.29
   1  -5   1 1592.14   99.59
  -2   5  -1 1203.88   85.69
  -2   5  -1 1246.48   65.99
  -2   5  -1 1167.98   81.59
   2  -5   1 1189.58   80.59
  -3   5  -1   13.40   36.80
  -3   5  -1   32.30   36.10
   3  -5   1   23.10   30.20
  -4   5  -1 1685.33  114.59
  -4   5  -1 1812.62  136.79
  -4   5  -1 1748.72  116.29
   4  -5   1 1806.22  106.89
  -5   5  -1  505.15   93.89
  -5   5  -1  413.96   63.39
  -5   5  -1  498.25   67.69
   5  -5   1  407.06   53.69
  -6   5  -1  780.42   83.89
  -6   5  -1  762.62   86.79
  -6   5  -1  677.63  107.19
   6  -5   1  758.62   72.59
  -7   5  -1  977.40  129.29
  -7   5  -1  932.21  104.79
  -7   5  -1 1132.49  102.29
   7  -5   1 1006.20   86.09
  -8   5  -1  126.59   59.69
  -8   5  -1   73.69   65.29
   8  -5   1   72.59   47.30
  -9   5  -1  329.67   84.99
  -9   5  -1  465.15   82.39
   9  -5   1  457.35   66.99
 -10   5  -1  272.07   88.29
 -10   5  -1  395.46   83.19
 -11   5  -1   42.60   74.49
 -12   5  -1  140.49   83.49
 -14  -4   1   39.00   70.49
  13   4  -1  511.65   62.79
 -13  -4   1  418.36   87.79
  12   4  -1  173.68   46.10
 -12  -4   1  126.79   64.49
  11   4  -1  443.46   55.39
 -11  -4   1  609.04   81.69
  10   4  -1  609.74   60.09
 -10  -4   1  615.24   52.59
 -10  -4   1  615.54   79.69
   9   4  -1    8.40   32.90
  -9  -4   1    0.40   48.30
  -9  -4   1   17.00   31.60
  -9  -4   1   43.00   47.10
  -9  -4   1   28.50   39.00
   8   4  -1  705.43   63.69
   8   4  -1  698.43   59.39
  -8  -4   1  691.83   75.19
  -8  -4   1  642.54   56.29
  -8  -4   1  736.03   70.29
  -8  -4   1  793.02   65.59
   7   4  -1  523.35   50.49
   7   4  -1  538.25   48.50
  -7  -4   1  326.07   52.59
  -7  -4   1  392.06   43.70
  -7  -4   1  478.25   51.39
   6   4  -1  223.08   33.50
   6   4  -1  185.28   34.80
  -6  -4   1  180.88   34.90
  -6  -4   1  222.88   34.90
  -6  -4   1  240.48   26.60
  -6  -4   1  213.58   42.40
   5   4  -1  963.80   64.29
   5   4  -1  972.30   68.29
  -5  -4   1 1017.20   59.69
   4   4  -1  217.78   34.30
   4   4  -1  207.58   31.30
  -4  -4   1  190.68   27.70
   3   4  -1  234.68   23.40
   3   4  -1  201.18   30.40
   3   4  -1  136.09   31.50
   2   4  -1  148.99   26.40
   2   4  -1  191.38   31.30
   2   4  -1  163.58   24.20
   1   4  -1  261.47   32.00
   1   4  -1  273.07   28.90
   0   4  -1  174.58   27.20
   0   4  -1  221.38   27.30
   0   4  -1  209.88   23.00
  -1   4  -1  291.27   36.80
  -1   4  -1  271.57   28.90
   1  -4   1  260.17   37.00
  -2   4  -1   14.20   29.00
  -2   4  -1   25.10   30.20
  -2   4  -1    6.00   16.10
   2  -4   1   -9.80   25.90
  -3   4  -1  197.08   41.10
  -3   4  -1  265.37   64.59
  -3   4  -1  217.98   41.60
   3  -4   1  167.28   34.40
  -4   4  -1  321.87   51.19
  -4   4  -1  290.47   49.90
  -4   4  -1  353.46   72.39
   4  -4   1  529.05   49.99
  -5   4  -1  768.42   76.89
  -5   4  -1  746.03   71.89
  -5   4  -1  624.74   92.29
   5  -4   1  747.43   64.89
  -6   4  -1 1346.97  110.99
  -6   4  -1 1245.08  100.59
  -6   4  -1 1517.45  128.09
   6  -4   1 1293.37   90.39
  -7   4  -1   43.40   58.29
  -7   4  -1  115.49   51.69
  -7   4  -1  -60.89   49.99
  -7   4  -1   34.40   74.89
   7  -4   1  -69.89   32.80
  -8   4  -1  674.43   90.99
  -8   4  -1  706.63   81.99
  -8   4  -1  794.32  119.69
  -8   4  -1  475.65   88.59
   8  -4   1  632.14   68.49
  -9   4  -1  497.85   94.59
  -9   4  -1  506.15   89.89
  -9   4  -1  329.97  105.89
  -9   4  -1  510.55   80.69
   9  -4   1  590.34   68.19
 -10   4  -1  223.78   89.89
 -10   4  -1  102.49   77.29
 -10   4  -1  183.48   70.59
  10  -4   1  232.68   83.29
 -11   4  -1  448.36   85.29
 -11   4  -1  441.96   99.29
 -15  -3   1   79.79   81.99
 -14  -3   1  181.18   80.79
 -13  -3   1  152.98   72.59
  12   3  -1  335.57   48.40
 -12  -3   1  146.79   67.69
  11   3  -1  484.45   51.69
 -11  -3   1  419.56   76.69
 -11  -3   1  154.88   86.49
  10   3  -1  -14.40   31.30
 -10  -3   1   71.29   54.69
 -10  -3   1  -34.30   46.60
   9   3  -1 1094.89   75.49
  -9  -3   1 1166.28   88.49
  -9  -3   1 1027.60   93.69
  -9  -3   1 1054.69   91.59
  -9  -3   1 1210.68  101.19
  -9  -3   1 1223.28   67.79
   8   3  -1  607.04   50.79
   8   3  -1  632.04   55.29
  -8  -3   1  553.14   47.00
  -8  -3   1  615.14   67.59
  -8  -3   1  488.05   64.49
  -8  -3   1  562.04   62.29
  -8  -3   1  565.44   52.19
   7   3  -1  313.67   40.30
   7   3  -1  378.06   39.60
  -7  -3   1  398.26   38.70
  -7  -3   1  460.45   53.19
  -7  -3   1  354.66   52.99
  -7  -3   1  414.96   49.20
  -7  -3   1  436.36   44.80
   6   3  -1 1450.75   81.89
   6   3  -1 1427.66   78.79
  -6  -3   1 1341.17   89.79
  -6  -3   1 1316.37   83.29
  -6  -3   1 1308.67   77.29
  -6  -3   1 1336.47   83.39
   5   3  -1   99.29   26.50
   5   3  -1   88.19   26.20
  -5  -3   1   84.49   28.90
  -5  -3   1   75.99   18.20
  -5  -3   1   63.59   26.50
  -5  -3   1   53.39   33.50
   4   3  -1 1627.24   86.39
   4   3  -1 1615.34   88.59
  -4  -3   1 1544.15   81.19
   3   3  -1 1374.66   74.59
   3   3  -1 1304.27   76.59
   2   3  -1  -22.40   22.00
   2   3  -1   22.90   21.10
   1   3  -1  259.67   26.30
   1   3  -1  198.48   28.20
   0   3  -1  276.07   29.20
   0   3  -1  304.17   29.00
   0   3  -1  334.77   25.10
   0  -3   1  322.87   32.80
  -1   3  -1  270.97   33.10
  -1   3  -1  259.77   25.10
   1  -3   1  208.28   30.10
  -2   3  -1   56.69   13.70
  -2   3  -1   50.49   46.70
  -2   3  -1   24.40   29.60
   2  -3   1   33.20   24.80
  -3   3  -1  312.37   64.69
  -3   3  -1  298.27   44.80
  -3   3  -1  220.48   39.80
   3  -3   1  374.66   38.70
  -4   3  -1   63.89   38.70
  -4   3  -1  102.29   38.10
  -4   3  -1  -10.70   30.90
  -4   3  -1   30.50   55.29
   4  -3   1   62.49   26.50
  -5   3  -1  103.59   46.00
  -5   3  -1  163.48   63.89
  -5   3  -1  232.78   47.90
  -5   3  -1  219.88   45.10
   5  -3   1  163.58   34.50
  -6   3  -1   39.10   47.70
  -6   3  -1   38.50   69.19
  -6   3  -1   60.29   47.00
  -6   3  -1   10.70   38.90
   6  -3   1   23.60   31.20
  -7   3  -1  501.65   62.89
  -7   3  -1  411.16   89.99
  -7   3  -1  460.15   75.59
  -7   3  -1  372.06   68.29
   7  -3   1  354.46   50.19
  -8   3  -1  527.25   82.69
  -8   3  -1  533.45   84.49
  -8   3  -1  410.96   98.59
  -8   3  -1  552.34   72.29
   8  -3   1  501.85   58.29
  -9   3  -1  418.26  105.29
  -9   3  -1  310.77   82.69
  -9   3  -1  420.06   79.69
  -9   3  -1  188.88   60.49
   9  -3   1  349.96   52.29
 -10   3  -1  589.84  121.79
 -10   3  -1  586.64   96.79
 -10   3  -1  548.15   82.29
 -10   3  -1  437.16   95.29
  10  -3   1  588.04   66.39
 -11   3  -1  -74.29   61.09
 -11   3  -1   29.50   86.49
 -11   3  -1  -40.20   68.79
 -12   3  -1  228.68  101.39
 -12   3  -1  176.48   91.59
 -13   3  -1  475.65  120.79
 -14  -2   1   26.90   77.29
 -13  -2   1  -79.89   63.09
 -12  -2   1  246.08   75.99
 -12  -2   1  269.57   91.49
 -11  -2   1   34.70   59.69
 -11  -2   1  120.59   80.59
  10   2  -1  649.64   52.99
 -10  -2   1  727.53   95.09
 -10  -2   1  560.14   82.09
 -10  -2   1  736.33   85.49
   9   2  -1  403.06   40.40
  -9  -2   1  464.85   62.79
  -9  -2   1  402.96   68.09
  -9  -2   1  317.37   66.29
  -9  -2   1  336.07   62.69
   8   2  -1  482.55   39.60
  -8  -2   1  303.47   55.29
  -8  -2   1  440.36   47.10
  -8  -2   1  502.15   65.69
  -8  -2   1  387.86   60.99
   7   2  -1 1163.18   74.59
   7   2  -1 1273.77   72.09
  -7  -2   1 1315.47   79.19
  -7  -2   1 1319.87   70.19
  -7  -2   1 1334.67   91.19
  -7  -2   1 1374.16   95.19
  -7  -2   1 1325.77   91.19
   6   2  -1   59.39   21.30
   6   2  -1   47.70   21.80
  -6  -2   1   55.69   21.20
  -6  -2   1   18.60   31.10
  -6  -2   1   77.59   26.00
  -6  -2   1   41.50   34.50
  -6  -2   1   87.69   33.30
   5   2  -1 1116.39   68.79
   5   2  -1 1170.28   66.19
  -5  -2   1 1245.98   80.49
  -5  -2   1 1175.48   66.49
  -5  -2   1 1261.47   77.69
  -5  -2   1 1260.57   75.79
   4   2  -1 3648.33  175.18
   4   2  -1 3685.83  178.08
  -4  -2   1 3864.31  179.18
  -4  -2   1 3720.13  184.28
   3   2  -1   44.00   18.80
   3   2  -1   54.39   21.70
  -3  -2   1   44.10   19.10
  -3  -2   1    6.70   15.50
   2   2  -1  611.04   42.00
   2   2  -1  660.73   45.30
   1   2  -1  877.71   50.99
   1   2  -1  809.72   48.60
   0   2  -1  695.93   43.30
   0  -2   1  639.44   44.10
  -1   2  -1  440.56   30.20
  -1   2  -1  502.75   39.20
   1  -2   1  445.26   38.00
  -2   2  -1  143.29   32.30
  -2   2  -1   93.79   45.30
   2  -2   1   93.69   23.90
  -3   2  -1  212.18   39.50
  -3   2  -1  202.88   53.49
  -3   2  -1  304.17   41.10
  -4   2  -1  103.39   38.40
  -4   2  -1  107.49   33.40
  -4   2  -1   68.59   53.09
  -4   2  -1   75.09   36.80
  -5   2  -1   30.60   32.40
  -5   2  -1   27.20   54.59
  -5   2  -1   22.50   36.30
  -5   2  -1   72.39   39.40
  -6   2  -1  -17.10   35.30
  -6   2  -1   56.19   41.70
  -6   2  -1   17.00   43.20
  -6   2  -1  -58.69   57.09
  -7   2  -1  -54.79   44.20
  -7   2  -1  -61.09   68.09
  -7   2  -1   68.49   41.40
  -7   2  -1  -26.10   47.30
  -8   2  -1   31.40   57.39
  -8   2  -1   40.70   55.09
  -8   2  -1   -4.60   43.90
  -8   2  -1   38.00   75.09
  -9   2  -1  220.78   72.99
  -9   2  -1  186.98   54.69
  -9   2  -1  181.48   65.89
  -9   2  -1  146.99   86.89
 -10   2  -1   65.79   91.59
 -10   2  -1   14.70   68.89
 -10   2  -1 -147.89   57.09
 -10   2  -1   12.60   52.89
 -11   2  -1  128.89  101.69
 -11   2  -1  208.78   82.29
 -11   2  -1  249.08   88.09
 -12   2  -1  142.19   91.09
 -12   2  -1  187.08   86.29
 -13   2  -1  -76.29   88.79
 -14   2  -1 -117.09   89.89
 -14  -1   1  145.39  113.39
 -14  -1   1 -122.89   70.29
 -13  -1   1  259.67  108.19
 -13  -1   1  101.49   78.69
 -12  -1   1  -29.10   65.89
 -12  -1   1  127.99   91.09
 -11  -1   1   54.99   62.29
 -11  -1   1   67.39   82.89
 -10  -1   1  -95.19   52.39
 -10  -1   1  -23.70   88.59
 -10  -1   1  -10.70   53.99
  -9  -1   1  227.98   60.69
  -9  -1   1   81.59   58.99
  -9  -1   1  181.88   59.79
   8   1  -1  658.43   42.70
  -8  -1   1  533.55   69.89
  -8  -1   1  781.92   82.29
  -8  -1   1  775.82   74.89
  -8  -1   1  651.43   52.69
   7   1  -1   10.20   19.90
   7   1  -1   53.99   16.70
  -7  -1   1   51.89   43.20
  -7  -1   1   10.20   24.60
  -7  -1   1   79.39   40.00
  -7  -1   1   13.80   29.80
  -7  -1   1   54.39   40.50
   6   1  -1  422.46   35.40
   6   1  -1  453.55   30.70
  -6  -1   1  459.85   39.00
  -6  -1   1  538.55   57.69
  -6  -1   1  363.36   49.30
  -6  -1   1  392.06   51.79
  -6  -1   1  522.15   43.30
   5   1  -1 2460.85  124.29
   5   1  -1 2615.04  120.19
  -5  -1   1 2619.34  120.99
  -5  -1   1 2638.24  136.19
  -5  -1   1 2644.84  139.09
  -5  -1   1 2609.04  123.19
  -5  -1   1 2370.56  137.29
  -5  -1   1 2503.85  126.39
   4   1  -1   52.89   18.00
   4   1  -1   57.39   14.50
  -4  -1   1   18.90   25.90
  -4  -1   1   53.59   17.70
  -4  -1   1   52.49   29.70
  -4  -1   1   38.40   30.60
  -4  -1   1   35.60   18.90
   3   1  -1 6325.27  277.87
   3   1  -1 6094.79  280.17
  -3  -1   1 6004.10  283.17
  -3  -1   1 6113.29  285.87
   2   1  -1  184.88   21.90
   2   1  -1  185.18   20.10
   1   1  -1 1870.71   90.59
   1   1  -1 2007.00   92.19
   0   1  -1 4400.66  194.18
   0  -1   1 4145.49  194.68
  -1   1  -1   -2.30   20.30
  -1   1  -1    1.80    8.60
  -2   1  -1 1456.25   81.29
  -2   1  -1 1430.96   81.29
  -3   1  -1 2222.98  123.09
  -3   1  -1 2332.87  125.29
  -3   1  -1 2318.97  121.09
  -4   1  -1  236.38   56.49
  -4   1  -1  298.27   45.00
  -4   1  -1  397.36   45.50
  -5   1  -1 1631.34   90.69
  -5   1  -1 1489.55  100.19
  -5   1  -1 1373.46  106.79
  -5   1  -1 1655.53  100.89
  -6   1  -1  133.49   56.69
  -6   1  -1  113.39   35.10
  -6   1  -1   69.09   41.40
  -6   1  -1  119.79   42.90
  -7   1  -1  277.67   55.79
  -7   1  -1  260.67   56.79
  -7   1  -1  366.96   71.99
  -7   1  -1  262.67   45.10
  -8   1  -1  589.54   93.59
  -8   1  -1  499.35   58.69
  -8   1  -1  487.25   74.29
  -8   1  -1  429.86   73.19
  -9   1  -1   16.30   56.59
  -9   1  -1   53.79   82.59
  -9   1  -1   25.30   45.70
  -9   1  -1   24.40   58.09
 -10   1  -1   53.19   89.69
 -10   1  -1  -64.89   61.09
 -10   1  -1  -11.80   63.59
 -10   1  -1   23.30   49.50
 -11   1  -1  103.19   74.79
 -11   1  -1  -79.99   69.09
 -11   1  -1   87.49   95.39
 -12   1  -1   12.40   76.09
 -12   1  -1   66.49   76.19
 -12   1  -1  107.09  108.09
 -13   1  -1  -45.00   81.39
 -13   1  -1    0.60   79.89
 -14   1  -1   35.50   90.69
 -14   0   1  149.09  115.89
 -14   0   1   61.69   83.99
 -13   0   1  -54.49   73.39
 -13   0   1  168.38  109.89
 -12   0   1   81.69   74.09
 -12   0   1  308.17  106.89
 -11   0   1  110.79   88.49
 -11   0   1   12.20   64.19
 -10   0   1   20.80   59.79
 -10   0   1   34.10   84.49
 -10   0   1   49.90   60.59
  -9   0   1  115.29   56.59
  -9   0   1   91.99   42.10
  -9   0   1  192.48   71.59
  -9   0   1  109.39   59.09
  -8   0   1  -52.99   44.90
  -8   0   1  -43.40   45.20
  -8   0   1   51.49   52.79
  -8   0   1  -39.20   31.40
  -7   0   1   20.20   43.70
  -7   0   1  120.89   45.30
  -7   0   1   81.09   31.90
  -7   0   1  103.99   45.60
  -6   0   1  277.47   33.30
  -6   0   1  261.17   49.90
  -6   0   1  266.67   45.70
  -6   0   1  171.98   42.90
  -5   0   1   13.70   31.10
  -5   0   1   25.30   35.10
  -5   0   1   48.60   34.50
  -5   0   1   -1.60   22.70
  -4   0   1 1034.10   69.79
  -4   0   1 1054.29   70.49
  -4   0   1 1007.30   59.39
  -4   0   1  991.60   69.99
  -3   0   1  373.56   37.30
  -3   0   1  436.96   34.20
  -3   0   1  387.06   39.60
  -3   0   1  422.06   31.60
  -2   0   1   87.39   15.50
  -2   0   1   51.19   24.90
  -2   0   1   91.39   23.70
   1   0  -1 6312.97  284.37
   0   0  -1   -0.40    3.30
   0   0  -1    0.10    2.30
  -1   0  -1 6575.24  298.37
  -1   0  -1 6783.32  301.57
  -2   0  -1 1768.12   89.39
  -2   0  -1 1714.23   90.99
  -2   0  -1 1713.33   87.69
  -3   0  -1  783.92   50.59
  -3   0  -1  686.83   53.19
  -3   0  -1  766.22   56.39
  -4   0  -1 4057.49  189.88
  -4   0  -1 3910.71  194.38
  -4   0  -1 3827.22  195.78
  -5   0  -1  266.77   34.40
  -5   0  -1  339.47   46.10
  -5   0  -1  327.27   59.09
  -5   0  -1  297.77   45.70
  -6   0  -1 2158.38  112.29
  -6   0  -1 1987.10  123.69
  -6   0  -1 1941.11  125.19
  -6   0  -1 2232.88  134.09
  -7   0  -1 1134.39   93.89
  -7   0  -1 1082.69   97.49
  -7   0  -1 1044.70   91.49
  -7   0  -1 1112.19   73.89
  -8   0  -1  185.98   57.39
  -8   0  -1  137.69   64.99
  -8   0  -1  176.88   55.39
  -8   0  -1  119.99   37.40
  -9   0  -1  806.42   91.89
  -9   0  -1  906.41   93.39
  -9   0  -1  876.61   75.09
  -9   0  -1  832.02  106.99
 -10   0  -1    8.00   61.39
 -10   0  -1  121.99   86.99
 -10   0  -1  142.69   66.39
 -11   0  -1  -21.20   66.49
 -11   0  -1  129.39   93.69
 -11   0  -1   -5.80   64.69
 -12   0  -1  163.48   82.79
 -12   0  -1  321.07  112.09
 -12   0  -1  203.38   79.79
 -13   0  -1  -59.79   76.49
 -13   0  -1   70.49   83.59
 -14   0  -1   63.89   86.39
 -14   1   1  -85.79  111.39
 -14   1   1 -201.48   82.19
 -13   1   1  410.86  124.09
 -13   1   1  254.97   96.29
 -12   1   1  276.07  110.99
 -12   1   1   14.90   77.59
 -11   1   1  303.77   99.99
 -11   1   1  339.17   85.59
 -10   1   1  303.57   77.99
 -10   1   1  191.28   71.89
 -10   1   1  218.28   87.89
  -9   1   1   80.49   45.50
  -9   1   1   -4.10   57.39
  -9   1   1  102.79   93.19
  -9   1   1   27.00   59.09
  -8   1   1  -18.10   36.60
  -8   1   1    2.80   50.89
  -8   1   1   38.80   58.29
  -8   1   1   64.09   52.69
  -7   1   1  -32.60   40.40
  -7   1   1  -11.50   49.10
  -7   1   1  -38.40   39.60
  -7   1   1   13.10   32.60
  -6   1   1   35.90   29.60
  -6   1   1    0.10   38.30
  -6   1   1   36.80   37.40
  -6   1   1   -4.50   41.80
  -5   1   1   79.59   42.60
  -5   1   1   81.19   35.10
  -5   1   1  118.99   39.70
  -5   1   1   62.69   28.70
  -4   1   1  545.45   44.50
  -4   1   1  549.45   52.89
  -4   1   1  605.54   60.09
  -4   1   1  504.05   51.99
  -3   1   1   27.70   28.50
  -3   1   1   86.89   32.10
  -3   1   1   69.59   23.70
  -3   1   1   59.99   27.50
   2  -1  -1  656.93   39.10
  -2   1   1  666.23   48.40
  -2   1   1  584.04   47.60
  -2   1   1  718.33   44.90
   1  -1  -1   -3.40   10.50
   0  -1  -1 2064.09   96.39
   0   1   1 2139.19   96.69
  -1  -1  -1 1546.95   73.49
  -2  -1  -1  673.03   40.30
  -2  -1  -1  824.52   64.59
   2   1   1  681.23   40.40
   2   1   1  758.42   38.50
  -3  -1  -1 2721.83  134.49
  -3  -1  -1 2745.83  127.59
  -3  -1  -1 2747.12  134.99
  -3  -1  -1 2610.54  131.49
   3   1   1 2753.72  128.59
   3   1   1 2783.32  125.19
  -4  -1  -1   27.70   15.20
  -4  -1  -1  -12.20   22.90
  -4  -1  -1   13.20   26.40
  -4  -1  -1  -10.60   27.80
  -4  -1  -1  -39.00   29.30
   4   1   1   10.10   15.50
   4   1   1    1.70   10.00
  -5  -1  -1 2354.86  107.89
  -5  -1  -1 2379.56  114.49
  -5  -1  -1 2449.45  121.49
  -5  -1  -1 2266.17  107.69
  -5  -1  -1 2267.87  127.69
  -5  -1  -1 2313.67  126.89
  -5  -1  -1 2151.98  127.69
   5   1   1 2359.86  106.99
   5   1   1 2295.27  113.09
  -6  -1  -1 2037.60  101.19
  -6  -1  -1 1971.60  117.19
  -6  -1  -1 2030.90  117.59
  -6  -1  -1 1953.30  107.79
   6   1   1 1885.31   91.59
   6   1   1 1947.71   98.49
  -7  -1  -1   43.90   32.40
  -7  -1  -1   63.59   40.90
  -7  -1  -1   92.59   57.09
  -7  -1  -1   50.19   42.10
  -7  -1  -1   33.10   27.30
   7   1   1   63.79   14.70
   7   1   1   17.90   19.60
  -8  -1  -1 1143.89   99.19
  -8  -1  -1 1190.18   75.59
  -8  -1  -1 1209.38   98.19
   8   1   1 1188.18   61.69
  -9  -1  -1  175.08   59.49
  -9  -1  -1   71.69   70.39
  -9  -1  -1  210.28   59.69
 -10  -1  -1   87.29   79.39
 -10  -1  -1   79.39   60.69
 -10  -1  -1   83.79   60.09
 -11  -1  -1  594.74   91.19
 -11  -1  -1  680.43  113.89
 -11  -1  -1  708.83   98.19
 -12  -1  -1   62.59   74.89
 -12  -1  -1   63.49   94.39
 -12  -1  -1   37.50   68.09
 -13  -1  -1  142.89   81.89
 -13  -1  -1  378.66   96.49
 -14  -1  -1   59.59   80.99
 -14   2   1  133.39  105.09
 -13   2   1  104.39  114.39
 -13   2   1   39.30   91.29
 -12   2   1  337.17  118.69
 -12   2   1  261.97   95.69
 -11   2   1  382.36  112.99
 -11   2   1  195.78   85.09
 -10   2   1    9.20   66.99
 -10   2   1   82.59   88.49
 -10   2   1  -33.70   50.39
 -10   2   1  -30.40   63.39
   9  -2  -1  824.12   67.59
  -9   2   1  728.13   96.39
  -9   2   1  830.52   97.69
  -9   2   1  929.11   84.49
  -9   2   1  861.01  111.69
   8  -2  -1  524.15   49.99
  -8   2   1  283.87   67.19
  -8   2   1  497.95  104.29
  -8   2   1  343.47   70.39
  -8   2   1  398.76   58.89
  -7   2   1  445.66   68.79
  -7   2   1  450.25   56.39
  -7   2   1  451.45   66.89
  -7   2   1  420.46   74.99
  -6   2   1  741.93   79.29
  -6   2   1  601.24   68.69
  -6   2   1  823.92   64.29
  -6   2   1  608.34   69.39
   5  -2  -1  183.78   29.00
  -5   2   1  218.98   36.20
  -5   2   1  295.57   52.09
  -5   2   1  197.88   43.20
  -5   2   1  196.88   42.20
   4  -2  -1  471.15   39.20
  -4   2   1  537.15   47.30
  -4   2   1  594.04   62.89
  -4   2   1  470.75   51.99
  -4   2   1  493.55   52.09
   3  -2  -1   41.60   19.50
  -3   2   1   10.20   28.60
  -3   2   1   87.29   30.30
  -3   2   1   16.50   33.70
  -3   2   1   92.49   27.80
   2  -2  -1   16.80   19.10
  -2   2   1   11.50   26.10
  -2   2   1   44.10   23.00
  -2   2   1  -41.40   28.50
  -2   2   1   -5.40   24.50
   1  -2  -1  233.28   25.90
  -1   2   1  181.08   28.10
  -1   2   1  188.58   30.20
  -1   2   1  169.38   27.10
   0   2   1  615.84   39.90
   0   2   1  633.34   36.90
   1   2   1  323.07   27.50
   1   2   1  377.56   29.70
  -2  -2  -1 2628.04  122.89
  -2  -2  -1 2797.22  125.49
   2   2   1 2554.94  124.19
   2   2   1 2474.25  125.59
  -3  -2  -1  213.08   25.60
  -3  -2  -1  224.68   20.70
  -3  -2  -1  249.18   29.40
  -3  -2  -1  208.38   27.90
   3   2   1  208.78   23.70
   3   2   1  198.28   25.90
  -4  -2  -1  408.76   39.60
  -4  -2  -1  293.77   30.00
  -4  -2  -1  329.27   36.10
   4   2   1  366.26   28.90
   4   2   1  290.87   30.50
  -5  -2  -1  437.46   41.10
  -5  -2  -1  451.55   46.70
  -5  -2  -1  384.16   43.90
  -5  -2  -1  426.96   34.00
  -5  -2  -1  402.26   44.80
   5   2   1  453.45   34.60
   5   2   1  348.27   34.70
  -6  -2  -1  171.68   38.00
  -6  -2  -1  190.38   33.40
  -6  -2  -1  170.28   39.20
  -6  -2  -1  192.78   22.20
  -6  -2  -1  168.88   23.90
  -6  -2  -1  176.18   41.00
   6   2   1  184.18   27.40
   6   2   1  222.88   24.00
  -7  -2  -1  674.13   43.70
  -7  -2  -1  737.43   59.99
  -7  -2  -1  648.44   45.50
  -7  -2  -1  651.13   65.99
  -7  -2  -1  667.23   66.29
   7   2   1  724.33   50.79
   7   2   1  713.63   45.80
  -8  -2  -1  617.44   67.59
  -8  -2  -1  633.34   57.69
  -8  -2  -1  673.03   71.89
   8   2   1  519.95   43.30
  -9  -2  -1  509.85   71.79
  -9  -2  -1  474.05   73.99
  -9  -2  -1  558.04   59.49
   9   2   1  597.34   46.10
 -10  -2  -1  630.04   81.59
 -10  -2  -1  482.25   91.29
 -10  -2  -1  490.85   78.99
  10   2   1  661.33   54.19
 -11  -2  -1  140.89   66.89
 -11  -2  -1  113.29   81.89
 -11  -2  -1   59.89   62.09
 -12  -2  -1  463.45   90.79
 -12  -2  -1  344.97   83.19
 -12  -2  -1  499.45  106.19
 -13  -2  -1   65.99   73.39
 -13  -2  -1   23.00   78.59
 -14  -2  -1   94.89   80.09
 -13   3   1 -149.69   90.19
 -13   3   1  237.98  126.49
 -12   3   1  301.07  125.49
 -12   3   1   49.80   94.49
 -11   3   1   45.80  103.29
 -11   3   1  -40.20   61.69
 -11   3   1   12.10   80.39
 -10   3   1  409.36   87.99
 -10   3   1  504.95  115.59
 -10   3   1  604.14   98.09
 -10   3   1  351.66   71.39
   9  -3  -1  246.28   43.40
  -9   3   1  209.28   91.89
  -9   3   1  212.78   61.09
  -9   3   1  241.98   74.09
  -9   3   1  232.68   78.09
   8  -3  -1  410.76   48.50
  -8   3   1  323.47   74.19
  -8   3   1  447.26   94.39
  -8   3   1  495.55   67.49
  -8   3   1  333.37   73.79
   7  -3  -1  982.10   70.39
  -7   3   1  971.20   84.29
  -7   3   1  972.30   97.79
  -7   3   1 1232.48  117.49
  -7   3   1  876.91   91.59
   6  -3  -1  175.78   31.90
  -6   3   1   84.69   39.90
  -6   3   1  316.77   73.29
  -6   3   1   46.60   44.60
  -6   3   1   61.39   47.90
   5  -3  -1 1539.35   89.49
  -5   3   1 1409.26  109.59
  -5   3   1 1749.22  109.19
  -5   3   1 1629.04   97.89
  -5   3   1 1568.84  105.89
   4  -3  -1 1086.39   68.09
  -4   3   1 1056.29   80.79
  -4   3   1 1035.70   85.69
  -4   3   1 1147.59   74.49
  -4   3   1 1163.88   82.99
   3  -3  -1  248.58   31.20
  -3   3   1  188.38   35.00
  -3   3   1  249.38   41.60
  -3   3   1  195.58   46.60
  -3   3   1  186.58   39.10
   2  -3  -1  960.50   56.59
  -2   3   1  918.71   59.09
  -2   3   1  715.23   64.59
  -2   3   1  842.32   64.39
  -2   3   1  797.62   61.59
  -1   3   1   37.30   18.10
  -1   3   1   45.00   25.00
  -1   3   1   78.19   25.40
   0   3   1 1374.26   73.79
   0   3   1 1358.06   70.99
   1   3   1   84.29   22.90
   1   3   1  130.79   21.10
   1   3   1  130.29   22.50
  -2  -3  -1  198.18   23.80
   2   3   1  150.58   25.80
   2   3   1  182.68   24.50
  -3  -3  -1  179.18   27.40
  -3  -3  -1  212.88   24.50
   3   3   1  219.58   30.00
   3   3   1  192.88   26.30
  -4  -3  -1   20.70   26.90
  -4  -3  -1   15.00   22.60
  -4  -3  -1   38.80   18.10
  -4  -3  -1   18.60   22.50
   4   3   1   13.50   22.60
   4   3   1    6.40   21.80
  -5  -3  -1  179.38   35.10
  -5  -3  -1  242.08   33.40
  -5  -3  -1  230.08   30.20
   5   3   1  183.38   28.70
   5   3   1  177.48   29.80
  -6  -3  -1  325.67   42.60
  -6  -3  -1  263.47   32.60
  -6  -3  -1  243.08   39.20
  -6  -3  -1  260.37   38.90
   6   3   1  226.88   32.60
   6   3   1  186.58   29.80
  -7  -3  -1   -4.30   35.10
  -7  -3  -1   -1.40   30.30
  -7  -3  -1    3.60   24.40
  -7  -3  -1   36.90   48.80
  -7  -3  -1   29.60   33.30
   7   3   1   41.90   23.60
   7   3   1   26.90   25.10
  -8  -3  -1  300.27   52.99
  -8  -3  -1  132.09   56.39
  -8  -3  -1  214.88   42.10
  -8  -3  -1  215.68   31.30
  -8  -3  -1  253.87   48.00
   8   3   1  213.18   32.90
   8   3   1  187.68   36.10
  -9  -3  -1  330.67   61.89
  -9  -3  -1  483.15   35.80
  -9  -3  -1  412.46   61.39
  -9  -3  -1  429.76   56.09
  -9  -3  -1  164.18   64.09
   9   3   1  358.86   42.40
 -10  -3  -1   22.80   51.59
 -10  -3  -1  -31.20   47.90
 -10  -3  -1   19.20   68.09
  10   3   1   15.00   29.40
 -11  -3  -1  439.96   76.69
 -11  -3  -1  391.66   74.99
 -11  -3  -1  230.18  124.79
  11   3   1  336.27   46.20
 -12  -3  -1  217.28   70.89
 -12  -3  -1  288.17   76.59
 -13  -3  -1  -17.50   66.59
 -14  -3  -1  301.97   88.39
 -15  -3  -1 -125.69   70.29
 -13   4   1  191.48  108.29
 -12   4   1  -78.89   92.79
 -12   4   1  103.19  114.99
 -11   4   1  105.09   69.19
 -11   4   1  100.09   89.59
 -11   4   1  286.67  113.79
 -10   4   1  178.78   68.49
 -10   4   1   90.99   80.39
 -10   4   1  207.68  103.99
   9  -4  -1  212.98   47.40
  -9   4   1  322.97   68.89
  -9   4   1  196.08   80.19
  -9   4   1  190.78   75.79
  -9   4   1  252.47  101.49
   8  -4  -1 1204.08   92.49
  -8   4   1 1350.46  110.09
  -8   4   1 1200.18  119.49
  -8   4   1 1721.73  151.58
  -8   4   1 1446.46  123.49
   7  -4  -1   56.39   35.30
  -7   4   1   32.30   57.09
  -7   4   1   69.59   51.49
  -7   4   1  -37.40   67.79
  -7   4   1   42.70   54.29
   6  -4  -1  763.42   62.79
  -6   4   1  708.33   97.09
  -6   4   1  645.74   80.79
  -6   4   1  698.13   78.99
  -6   4   1  688.43   72.39
   5  -4  -1 1549.34   87.99
  -5   4   1 1101.89  100.89
  -5   4   1 1484.55  121.29
  -5   4   1 1508.65  103.59
  -5   4   1 1393.36   95.49
   4  -4  -1  155.08   31.50
  -4   4   1   64.99   41.60
  -4   4   1   92.29   35.70
  -4   4   1  221.58   60.89
  -4   4   1  160.58   42.20
   3  -4  -1 2643.24  140.69
  -3   4   1 2852.11  149.09
  -3   4   1 2784.62  158.88
  -3   4   1 2778.12  150.28
  -3   4   1 2707.43  146.49
   2  -4  -1  445.36   43.00
  -2   4   1  441.06   45.30
  -2   4   1  479.65   47.60
  -1   4   1 2519.05  121.09
  -1   4   1 2461.35  129.79
   0   4   1 4042.90  200.48
   0   4   1 4342.77  198.38
   1   4   1   54.59   23.50
   1   4   1   59.19   23.20
   1   4   1   64.59   20.90
   2   4   1  817.42   58.19
   2   4   1  871.31   53.99
   2   4   1  858.11   51.39
  -3  -4  -1  319.67   32.60
   3   4   1  365.46   28.10
   3   4   1  391.06   40.00
   3   4   1  361.76   35.40
  -4  -4  -1  628.94   40.10
  -4  -4  -1  534.45   46.40
  -4  -4  -1  588.14   43.50
   4   4   1  588.94   49.20
   4   4   1  507.25   45.10
  -5  -4  -1  579.94   42.50
  -5  -4  -1  535.65   45.20
  -5  -4  -1  583.04   49.20
  -5  -4  -1  598.84   51.89
   5   4   1  647.64   52.09
   5   4   1  561.14   47.10
  -6  -4  -1  205.08   38.20
  -6  -4  -1  242.28   34.30
  -6  -4  -1  234.58   34.40
  -6  -4  -1  268.97   38.10
  -6  -4  -1  213.38   25.10
   6   4   1  221.38   33.50
   6   4   1  146.89   32.70
  -7  -4  -1  -18.40   33.60
  -7  -4  -1   -8.40   28.50
  -7  -4  -1  -58.89   24.30
  -7  -4  -1 -125.29   42.20
   7   4   1   43.70   29.90
   7   4   1  -24.30   25.40
  -8  -4  -1   46.00   47.30
  -8  -4  -1   77.69   30.00
  -8  -4  -1   69.99   39.20
  -8  -4  -1   47.20   41.00
  -8  -4  -1   32.80   40.60
   8   4   1   79.89   33.50
   8   4   1   35.40   29.20
  -9  -4  -1  -43.40   28.00
  -9  -4  -1   43.30   45.30
  -9  -4  -1   29.50   42.80
  -9  -4  -1   28.60   41.20
   9   4   1   91.29   32.70
 -10  -4  -1   44.90   50.29
 -10  -4  -1   12.40   48.40
 -10  -4  -1  -21.10   27.50
  10   4   1  -14.80   30.80
 -11  -4  -1   -0.60   56.39
 -11  -4  -1   53.59   53.49
  11   4   1  -16.50   34.70
 -12  -4  -1  -43.30   56.69
 -12  -4  -1  -58.59   61.99
  12   4   1  109.99   42.60
 -13  -4  -1   12.70   64.79
  13   4   1   64.49   44.30
 -14  -4  -1  -73.39   67.59
 -15  -4  -1  -51.19   74.29
 -12   5   1  -83.59  111.29
 -11   5   1    9.00  106.39
 -11   5   1  -35.50   69.49
 -10   5   1   -2.30   83.39
 -10   5   1  -13.70  100.19
 -10   5   1  -10.20   66.09
   9  -5  -1  182.38   56.09
  -9   5   1   56.49   94.99
  -9   5   1   68.09   62.69
  -9   5   1   44.40   77.29
   8  -5  -1   13.00   37.50
  -8   5   1  -34.70   67.09
  -8   5   1   34.60   56.39
  -8   5   1  103.09   90.69
  -8   5   1  -81.59   59.19
   7  -5  -1  330.47   50.09
  -7   5   1  389.16   67.99
  -7   5   1  266.37   75.59
  -7   5   1  289.77   71.89
  -7   5   1  397.36   98.29
   6  -5  -1  307.37   47.20
  -6   5   1  182.38   56.89
  -6   5   1  284.47   63.39
  -6   5   1  346.87   69.79
  -6   5   1  327.47   85.59
   5  -5  -1  475.95   53.29
  -5   5   1  450.95   60.29
  -5   5   1  496.05   66.29
  -5   5   1  454.95   83.89
   4  -5  -1 1478.65   92.39
  -4   5   1 1353.06  117.39
  -4   5   1 1569.64  102.39
  -4   5   1 1451.95  100.29
   3  -5  -1  415.96   45.70
  -3   5   1  162.88   58.59
  -3   5   1  352.66   48.70
  -3   5   1  288.37   45.70
  -2   5   1 1607.44   95.79
  -2   5   1 1473.95   95.19
  -2   5   1 1516.45  107.89
  -1   5   1 2910.31  135.09
  -1   5   1 2816.92  144.19
  -1   5   1 2457.15  150.48
   0   5   1   34.20   24.60
   0   5   1   13.70   27.60
   1   5   1 2718.53  142.39
   1   5   1 2875.31  142.29
   1   5   1 2867.31  138.09
   2   5   1  996.80   63.89
   2   5   1 1073.09   68.79
   2   5   1 1061.19   63.49
   3   5   1  416.96   43.30
   3   5   1  378.06   38.70
   3   5   1  377.36   33.60
  -4  -5  -1 2663.73  145.29
  -4  -5  -1 2975.50  140.89
   4   5   1 2816.22  146.39
   4   5   1 2808.02  143.39
  -5  -5  -1   27.10   25.90
  -5  -5  -1  -17.70   21.60
  -5  -5  -1  -12.60   17.30
   5   5   1   -8.20   27.10
   5   5   1  -17.50   24.60
  -6  -5  -1  572.14   53.69
  -6  -5  -1  706.83   60.39
  -6  -5  -1  654.23   48.00
  -6  -5  -1  642.24   49.30
   6   5   1  593.44   53.89
   6   5   1  489.25   52.89
  -7  -5  -1  484.55   46.50
  -7  -5  -1  471.05   55.19
  -7  -5  -1  449.16   49.00
   7   5   1  550.04   54.29
   7   5   1  504.45   50.49
  -8  -5  -1   58.59   41.60
  -8  -5  -1   65.39   36.50
  -8  -5  -1    8.70   32.40
   8   5   1   46.30   34.60
   8   5   1   17.90   33.60
  -9  -5  -1  302.47   50.89
  -9  -5  -1  276.47   56.99
  -9  -5  -1  295.07   56.29
  -9  -5  -1  265.87   42.50
   9   5   1  228.98   46.30
   9   5   1  230.08   44.60
 -10  -5  -1   94.09   36.10
 -10  -5  -1  140.59   52.99
  10   5   1   48.40   37.80
 -11  -5  -1  133.09   55.49
  11   5   1   29.20   39.00
 -12  -5  -1  -13.40   55.79
  12   5   1  -44.30   38.10
 -13  -5  -1   29.30   64.09
  13   5   1  -87.79   40.50
 -14  -5  -1  -66.09   62.39
  14   5   1   55.59   50.19
 -12   6   1   77.29   83.79
 -11   6   1  143.49   83.09
 -10   6   1   38.90  106.69
 -10   6   1   34.40   73.09
  -9   6   1 -195.18   86.39
  -9   6   1  -32.70   64.09
   8  -6  -1   82.39   45.60
  -8   6   1   72.19   63.29
  -8   6   1   98.29   95.79
   7  -6  -1   45.80   42.70
  -7   6   1  -11.70   54.59
  -7   6   1  -33.10   85.19
   6  -6  -1    2.00   38.30
  -6   6   1   40.80   84.39
  -6   6   1    9.30   52.79
  -6   6   1   89.29   59.29
   5  -6  -1  303.47   51.19
  -5   6   1  371.36   66.89
  -5   6   1  370.86   92.99
  -5   6   1  269.57   59.89
   4  -6  -1   78.19   37.50
  -4   6   1  163.08   77.69
  -4   6   1   92.19   48.10
  -4   6   1  113.19   44.80
  -3   6   1  133.69   70.89
  -3   6   1  222.88   45.20
  -2   6   1  314.47   47.50
  -2   6   1  391.26   75.29
  -1   6   1   16.70   30.70
  -1   6   1   31.30   24.70
   0   6   1  695.83   53.89
   0   6   1  720.03   59.09
   1   6   1   35.90   26.50
   1   6   1   79.49   30.00
   2   6   1  666.53   52.59
   2   6   1  728.03   58.09
   2   6   1  667.33   53.29
   3   6   1 2462.75  121.49
   3   6   1 2292.87  126.99
   3   6   1 2158.18  116.39
  -4  -6  -1   96.49   28.90
   4   6   1  117.59   32.10
   4   6   1  168.08   35.90
   4   6   1   92.99   22.50
  -5  -6  -1  923.21   71.59
  -5  -6  -1 1171.48   69.59
   5   6   1 1028.00   71.99
   5   6   1 1080.79   76.89
  -6  -6  -1  675.43   60.19
  -6  -6  -1  698.33   54.29
   6   6   1  678.93   61.09
   6   6   1  651.63   58.19
  -7  -6  -1    6.50   27.80
  -7  -6  -1  -72.29   34.00
  -7  -6  -1   33.20   33.50
   7   6   1   57.49   34.40
   7   6   1    4.90   34.00
  -8  -6  -1  881.71   78.59
  -8  -6  -1  881.71   73.09
   8   6   1  916.51   75.19
   8   6   1  936.61   78.09
  -9  -6  -1   31.30   37.00
  -9  -6  -1   27.30   43.50
   9   6   1   13.10   38.40
   9   6   1   45.00   39.80
 -10  -6  -1   82.69   48.70
 -10  -6  -1   49.60   37.20
  10   6   1   59.49   41.50
 -11  -6  -1  306.67   65.19
 -11  -6  -1  394.16   52.09
  11   6   1  347.87   55.39
 -12  -6  -1   43.80   57.69
  12   6   1   29.20   43.20
  13   6   1   24.60   45.80
  14   6   1  -76.09   43.10
 -11   7   1  168.18   89.89
 -10   7   1   80.09   76.79
  -9   7   1  180.98   78.79
   8  -7  -1   59.59   49.60
  -8   7   1   -1.90   97.39
  -8   7   1    8.60   66.59
   7  -7  -1  169.78   54.19
  -7   7   1  156.18   67.49
  -7   7   1   77.29  102.09
   6  -7  -1   58.89   45.20
  -6   7   1  176.38   62.99
  -6   7   1   18.90   91.39
   5  -7  -1  192.88   48.60
  -5   7   1  103.39   56.79
  -5   7   1   21.00   88.39
  -4   7   1  381.56   65.59
  -4   7   1  499.55  102.59
  -3   7   1  141.19   78.49
  -3   7   1   91.19   45.50
  -2   7   1   -3.20   37.00
  -1   7   1  216.68   43.40
  -1   7   1  172.38   33.70
   0   7   1   37.90   33.60
   0   7   1   18.60   28.70
   1   7   1  590.64   55.89
   1   7   1  571.64   54.19
   2   7   1  602.14   50.29
   2   7   1  426.06   50.89
   2   7   1  583.04   51.59
   3   7   1   31.80   33.00
   3   7   1   -2.70   25.10
   3   7   1   64.29   31.00
  -4  -7  -1  781.62   60.89
   4   7   1  693.03   65.59
   4   7   1  779.72   55.09
   4   7   1  868.11   65.19
  -5  -7  -1  475.05   48.50
  -5  -7  -1  519.45   55.19
   5   7   1  525.05   52.49
   5   7   1  433.66   55.19
  -6  -7  -1   -0.20   29.90
  -6  -7  -1  -24.30   30.90
   6   7   1   45.80   38.40
   6   7   1    3.30   33.10
  -7  -7  -1 1562.04  102.59
  -7  -7  -1 1645.84  107.19
  -7  -7  -1 1599.74   93.49
   7   7   1 1485.75  104.39
   7   7   1 1463.35  101.59
  -8  -7  -1  180.08   43.60
  -8  -7  -1  146.59   46.10
   8   7   1   82.79   40.90
   8   7   1  106.59   44.60
  -9  -7  -1  744.53   70.29
  -9  -7  -1  597.84   72.49
   9   7   1  766.92   72.39
   9   7   1  722.73   75.99
 -10  -7  -1  588.94   76.39
 -10  -7  -1  588.34   67.29
  10   7   1  667.53   69.99
  10   7   1  849.52   97.49
 -11  -7  -1   30.70   42.10
 -11  -7  -1    4.00   49.30
  11   7   1   24.80   42.90
 -12  -7  -1  352.76   70.19
  12   7   1  284.77   57.19
  13   7   1  141.09   52.49
  14   7   1  -97.79   46.50
 -10   8   1  422.96   99.79
  -9   8   1   -1.40   76.29
  -8   8   1  362.36   87.89
  -7   8   1  293.27   79.29
  -6   8   1   33.40   61.89
  -5   8   1  418.06   74.39
  -4   8   1  302.37   67.29
  -3   8   1  168.38   55.39
  -2   8   1  150.98   50.19
  -1   8   1  105.59   34.00
  -1   8   1   72.29   44.20
   0   8   1   66.59   40.50
   0   8   1   -6.00   32.20
   1   8   1  -11.70   31.20
   1   8   1  -11.40   33.10
   2   8   1    6.30   31.70
   2   8   1   14.20   33.30
   3   8   1   -7.30   30.90
   3   8   1   20.00   33.30
   3   8   1   32.20   35.90
   4   8   1   20.30   37.30
   4   8   1  -20.70   33.70
   4   8   1  -21.10   28.40
  -5  -8  -1  198.28   41.00
  -5  -8  -1  286.97   48.90
   5   8   1  242.08   44.60
   5   8   1  196.18   46.60
  -6  -8  -1  337.97   47.50
  -6  -8  -1  395.86   53.79
   6   8   1  298.77   50.69
   6   8   1  382.06   57.69
  -7  -8  -1   60.89   39.40
  -7  -8  -1    0.40   35.70
   7   8   1   44.50   45.20
   7   8   1   69.99   41.20
  -8  -8  -1  512.65   62.59
  -8  -8  -1  454.65   63.09
   8   8   1  490.45   60.69
   8   8   1  385.76   63.69
  -9  -8  -1  384.86   57.99
  -9  -8  -1  402.06   62.49
   9   8   1  446.86   66.99
   9   8   1  432.86   59.79
 -10  -8  -1   87.79   45.20
  10   8   1   98.19   53.29
  10   8   1    5.70   44.20
 -11  -8  -1  590.24   70.19
  11   8   1  646.74   74.89
 -12  -8  -1  163.48   49.20
  12   8   1   37.20   48.80
  13   8   1  -10.60   50.09
  14   8   1  269.87   65.49
  -9   9   1  198.88   87.89
  -8   9   1  434.96   96.49
  -7   9   1   11.70   69.09
  -6   9   1  623.44   95.99
  -5   9   1  348.57   77.99
  -4   9   1  302.17   71.19
  -3   9   1  701.03   86.69
  -2   9   1   86.19   52.29
  -1   9   1  639.14   76.19
  -1   9   1  904.61   69.99
   0   9   1  395.36   62.29
   0   9   1  579.44   59.19
   1   9   1   99.79   42.90
   1   9   1   30.80   38.50
   2   9   1  259.27   49.99
   2   9   1  191.48   45.40
   3   9   1  211.88   44.00
   3   9   1  160.78   45.80
   3   9   1  137.69   40.60
   4   9   1    9.00   39.50
   4   9   1   72.09   41.70
   4   9   1    7.60   33.90
  -5  -9  -1   32.20   39.00
  -5  -9  -1   17.30   38.50
   5   9   1   60.69   41.90
   5   9   1  -25.00   38.80
  -6  -9  -1   22.10   37.70
  -6  -9  -1   23.60   39.90
   6   9   1   19.70   42.10
   6   9   1   64.79   46.50
  -7  -9  -1  -20.40   38.40
  -7  -9  -1    4.20   38.70
   7   9   1   -6.10   43.80
   7   9   1   20.10   43.00
  -8  -9  -1   39.70   41.80
   8   9   1    3.00   47.20
   8   9   1   46.20   44.80
  -9  -9  -1    0.20   42.20
   9   9   1   34.70   48.40
   9   9   1  -28.60   40.80
 -10  -9  -1  193.78   52.79
  10   9   1  147.49   56.19
  10   9   1   32.70   47.70
 -11  -9  -1   73.69   48.80
  11   9   1   66.59   50.59
 -12  -9  -1  110.49   52.79
  12   9   1   10.30   51.79
  13   9   1  176.98   61.49
  -8  10   1  168.38   90.29
  -7  10   1  243.98   87.49
  -6  10   1  152.48   77.79
  -5  10   1  314.57   80.69
  -4  10   1  719.83   95.39
  -3  10   1   44.70   56.29
  -2  10   1  520.55   77.49
  -1  10   1  509.75   72.59
   0  10   1  215.38   55.29
   0  10   1  279.17   50.89
   1  10   1  425.56   61.69
   1  10   1  446.06   59.39
   2  10   1  258.37   51.69
   2  10   1  304.37   53.29
   3  10   1  149.59   45.10
   3  10   1   -7.40   40.90
   4  10   1  188.48   50.79
   4  10   1  309.87   56.29
  -5 -10  -1   17.10   41.50
  -5 -10  -1   41.50   44.70
   5  10   1   61.69   45.30
   5  10   1  106.39   49.70
  -6 -10  -1  284.97   52.29
  -6 -10  -1  158.38   50.49
   6  10   1  242.88   57.39
   6  10   1  242.48   54.19
  -7 -10  -1   18.10   44.10
  -7 -10  -1   20.90   41.80
   7  10   1   10.10   46.90
   7  10   1  125.89   51.09
  -8 -10  -1   54.59   44.30
   8  10   1   78.19   52.09
   8  10   1   10.80   46.10
  -9 -10  -1  -54.59   41.70
   9  10   1   12.20   46.90
   9  10   1  -89.99   46.70
 -10 -10  -1   44.10   48.70
  10  10   1    9.50   48.00
  10  10   1   25.90   54.09
 -11 -10  -1  145.19   53.69
  11  10   1   23.10   57.19
  11  10   1   -7.50   50.29
 -12 -10  -1   90.09   51.49
  12  10   1  189.98   61.99
 -13 -10  -1  -21.00   47.40
  13  10   1   53.19   57.29
  -7  11   1  120.89   83.29
  -6  11   1  119.39   78.99
  -5  11   1   59.59   74.09
  -4  11   1   46.10   68.69
  -3  11   1  382.16   77.69
  -2  11   1  241.98   67.39
  -1  11   1 -121.99   45.50
   0  11   1  656.63   69.09
   0  11   1  551.04   75.59
   1  11   1   36.80   44.20
   1  11   1   25.80   46.90
   2  11   1  515.95   69.49
   2  11   1  565.24   69.79
   3  11   1  543.15   70.69
   3  11   1  688.23   73.29
  -4 -11  -1   -0.20   45.50
   4  11   1  -31.80   43.20
  -5 -11  -1  465.05   68.39
  -5 -11  -1  429.36   61.99
   5  11   1  423.46   68.79
   5  11   1  450.75   65.79
  -6 -11  -1  311.27   62.09
  -6 -11  -1  362.66   60.09
   6  11   1  433.96   69.89
   6  11   1  411.26   64.99
  -7 -11  -1   71.09   51.19
  -7 -11  -1  140.79   50.39
   7  11   1   44.10   52.29
   7  11   1   56.49   53.79
  -8 -11  -1  264.67   60.79
  -8 -11  -1  372.16   89.49
   8  11   1  165.68   59.19
   8  11   1  325.27   70.49
  -9 -11  -1   87.99   51.89
   9  11   1  -53.39   51.09
   9  11   1    4.00   55.19
 -10 -11  -1   -5.00   48.80
  10  11   1   75.59   63.19
  10  11   1   91.39   57.39
 -11 -11  -1  -33.00   46.80
  11  11   1   36.00   62.99
  11  11   1  123.19   60.99
 -12 -11  -1   39.60   50.99
  12  11   1   45.70   57.99
  -6  12   1  -73.99   78.09
  -5  12   1   -8.60   75.09
  -4  12   1   59.69   73.69
  -3  12   1  -36.00   62.79
  -2  12   1  -77.59   57.69
  -1  12   1  171.58   63.69
   0  12   1    3.30   52.49
   1  12   1  350.56   61.49
   1  12   1  314.27   65.69
  -2 -12  -1  349.27   64.69
   2  12   1  287.47   63.39
   2  12   1  412.06   67.89
  -3 -12  -1    8.70   49.60
   3  12   1   -9.30   46.90
  -4 -12  -1  769.12   85.39
  -4 -12  -1  644.24   76.29
   4  12   1  695.13   82.09
  -5 -12  -1  160.38   56.29
  -5 -12  -1  161.98   57.69
   5  12   1  238.88   59.69
  -6 -12  -1  215.28   58.09
  -6 -12  -1  235.88   60.19
   6  12   1  234.08   63.39
   6  12   1  163.18   60.39
  -7 -12  -1  652.73   85.89
  -7 -12  -1  724.53   80.39
   7  12   1  796.62   92.19
   7  12   1  662.73   82.69
  -8 -12  -1   70.19   53.39
   8  12   1  -69.59   52.99
   8  12   1  -19.50   53.89
  -9 -12  -1  418.56   70.39
   9  12   1  145.29   62.49
   9  12   1  214.68   67.99
 -10 -12  -1  321.07   67.09
  10  12   1  149.79   68.09
  10  12   1  137.69   64.49
 -11 -12  -1   79.59   56.19
  11  12   1   72.49   64.79
  11  12   1   89.79   63.29
  -4  13   1  -79.39   68.69
  -3  13   1   11.50   69.99
  -2  13   1  -62.49   61.79
  -1  13   1  -81.39   55.89
   0  13   1   88.39   62.49
   1  13   1   65.99   56.69
   1  13   1   55.49   53.79
  -2 -13  -1  104.29   57.69
   2  13   1   36.40   87.99
   2  13   1    1.70   52.09
  -3 -13  -1  229.68   64.59
   3  13   1  253.47   66.29
  -4 -13  -1   86.89   53.19
  -4 -13  -1   73.99   57.79
   4  13   1   31.30   55.09
  -5 -13  -1  289.27   64.89
  -5 -13  -1  141.09   59.09
   5  13   1  180.88   62.49
  -6 -13  -1  232.98   66.19
  -6 -13  -1  480.85   73.09
   6  13   1  362.56   72.69
  -7 -13  -1   40.60   54.99
  -7 -13  -1  -50.09   51.59
   7  13   1   22.70   58.39
   7  13   1  -66.19   59.99
  -8 -13  -1  239.88   70.69
   8  13   1  191.88   69.19
   8  13   1  396.76   77.69
  -9 -13  -1  129.09   61.59
   9  13   1  139.29   67.89
   9  13   1  110.29   65.69
 -10 -13  -1   53.49   59.39
  10  13   1   -3.10   63.09
  10  13   1   21.90   64.09
  -2  14   1  -53.79   63.79
  -1  14   1   71.99   69.69
   0  14   1   37.00   63.09
   1  14   1  -67.69   57.49
   2  14   1   59.09   60.49
  -3 -14  -1  125.79   58.89
  -3 -14  -1   25.30   52.89
   3  14   1 -104.89   51.69
  -4 -14  -1   -5.00   53.19
  -4 -14  -1   20.10   53.69
   4  14   1   67.49   59.89
  -5 -14  -1   19.90   51.59
  -5 -14  -1   42.10   55.59
   5  14   1  106.49   64.59
  -6 -14  -1  -38.60   54.09
  -6 -14  -1  -28.50   54.49
   6  14   1   17.20   57.69
  -7 -14  -1  115.69   63.69
  -7 -14  -1  193.88   64.19
   7  14   1  210.78   70.29
  -8 -14  -1 -133.99   49.60
   8  14   1  138.79   67.19
  -3 -15  -1  -82.19   51.09
   3  15   1  130.99   65.59
  -4 -15  -1  -18.30   55.69
  -7 -14   2  142.99   64.09
   6  14  -2  525.95   86.79
  -6 -14   2  401.46   79.29
  -6 -14   2  515.25   85.19
   5  14  -2  -17.40   55.79
  -5 -14   2  163.48   64.59
  -5 -14   2   16.50   62.19
   4  14  -2  109.99   64.69
  -4 -14   2  143.69   67.49
   3  14  -2  248.48   69.39
   2  14  -2   -5.30   54.59
   1  14  -2  187.78   62.89
   0  14  -2  284.47   76.89
   9  13  -2    5.20   62.19
   9  13  -2 -122.69   58.29
  -9 -13   2   59.99   59.59
   8  13  -2   41.50   61.79
   8  13  -2   39.60   60.89
  -8 -13   2   33.20   55.29
   7  13  -2  216.98   68.59
  -7 -13   2  133.19   62.19
  -7 -13   2  210.48   66.29
   6  13  -2   18.50   56.89
  -6 -13   2  -92.09   48.60
  -6 -13   2  -13.40   55.49
   5  13  -2  217.18   65.19
   4  13  -2  232.98   65.59
   3  13  -2  -10.90   52.39
   2  13  -2  270.67   64.89
   1  13  -2  202.18   60.79
   1  13  -2  176.98   65.49
   0  13  -2  159.48   65.49
   0  13  -2   47.70   52.49
  -1  13  -2  349.57   78.29
  -2  13  -2   81.49   69.49
  -3  13  -2  199.18   80.39
  10  12  -2   52.49   62.19
  10  12  -2  -95.19   57.89
 -10 -12   2   42.70   55.09
   9  12  -2   17.60   59.89
   9  12  -2   61.19   61.49
  -9 -12   2   70.19   56.89
   8  12  -2   31.40   57.89
   8  12  -2  -38.80   54.39
  -8 -12   2  -35.30   49.80
   7  12  -2  -31.80   51.59
   7  12  -2  -40.40   52.89
  -7 -12   2  -32.00   51.99
  -7 -12   2  -60.79   46.20
   6  12  -2   22.30   52.69
   6  12  -2   31.40   55.09
  -6 -12   2   -4.50   50.89
   5  12  -2    7.30   51.39
   4  12  -2   33.60   49.99
   3  12  -2  128.19   54.99
   2  12  -2  -66.69   45.40
   2  12  -2   36.20   51.29
   1  12  -2   48.20   50.09
   1  12  -2  130.49   56.79
   0  12  -2  425.36   76.49
   0  12  -2  438.36   66.39
  -1  12  -2   19.30   59.49
  -2  12  -2  297.27   77.29
  -3  12  -2  290.17   80.39
  -4  12  -2   11.20   69.59
  -5  12  -2  558.64  105.99
  11  11  -2   81.49   60.19
  11  11  -2  -30.70   58.89
 -11 -11   2  115.79   56.19
  10  11  -2   31.20   56.89
  10  11  -2   83.09   59.29
 -10 -11   2  -36.70   49.10
   9  11  -2   70.29   57.89
   9  11  -2  202.98   63.49
  -9 -11   2  116.39   56.49
   8  11  -2   90.89   56.99
   8  11  -2  101.29   55.59
  -8 -11   2   -5.80   46.40
   7  11  -2  155.88   57.89
   7  11  -2  126.49   56.19
  -7 -11   2   39.50   53.29
  -7 -11   2   62.49   49.10
   6  11  -2  109.39   55.69
   6  11  -2  152.48   55.99
  -6 -11   2  103.99   51.19
   5  11  -2   86.39   50.89
   5  11  -2   19.90   49.30
   4  11  -2  -48.10   41.70
   3  11  -2  -13.60   46.40
   2  11  -2  -11.30   43.50
   2  11  -2   26.70   45.50
   1  11  -2   32.60   46.80
   1  11  -2   67.49   49.70
   0  11  -2   16.10   49.50
   0  11  -2   -9.20   44.10
  -1  11  -2   90.59   45.30
  -1  11  -2   84.89   56.39
  -2  11  -2  130.69   64.69
  -3  11  -2  117.39   68.79
  -4  11  -2  281.77   85.09
  -5  11  -2  141.49   79.39
  -6  11  -2  345.97   91.39
  -7  11  -2   45.90   83.89
  12  10  -2  187.88   63.89
 -12 -10   2  171.78   56.89
  11  10  -2  124.09   63.79
  11  10  -2  -64.69   48.60
 -11 -10   2  110.29   52.89
  10  10  -2  284.97   68.79
  10  10  -2  348.07   68.29
 -10 -10   2  394.76   66.49
   9  10  -2   29.80   51.59
   9  10  -2  -36.20   49.70
  -9 -10   2    0.80   44.70
   8  10  -2  403.26   69.79
   8  10  -2  373.96   64.99
  -8 -10   2  271.37   59.49
   7  10  -2  240.88   59.49
   7  10  -2  319.27   61.39
  -7 -10   2  284.47   53.39
   6  10  -2    6.00   45.20
   6  10  -2   83.79   49.80
  -6 -10   2   20.10   44.00
   5  10  -2  416.86   60.89
   5  10  -2  314.57   61.99
   4  10  -2   44.40   46.10
   4  10  -2   44.20   43.40
   3  10  -2  261.47   55.19
   3  10  -2  224.98   49.90
   2  10  -2   63.09   45.80
   2  10  -2  149.19   45.60
   1  10  -2  -25.90   40.00
   1  10  -2   18.50   41.40
   0  10  -2   19.40   40.30
   0  10  -2  -17.80   44.40
  -1  10  -2   31.00   41.50
  -1  10  -2   53.69   51.29
  -2  10  -2   18.20   52.69
  -3  10  -2   45.10   59.79
  -4  10  -2  -52.59   57.89
  -5  10  -2  182.68   76.29
  -6  10  -2  110.99   75.19
  -7  10  -2  -42.30   74.79
  -8  10  -2  -37.80   78.09
  13   9  -2   72.09   59.89
 -13  -9   2   34.50   47.70
  12   9  -2  148.49   60.99
 -12  -9   2   10.50   45.60
  11   9  -2  421.26   72.49
  11   9  -2  541.35   78.39
 -11  -9   2  388.56   63.79
  10   9  -2  102.49   53.39
  10   9  -2  -27.60   49.00
 -10  -9   2   63.99   47.00
 -10  -9   2  -87.09   47.40
   9   9  -2  619.34   77.89
   9   9  -2  449.66   70.39
  -9  -9   2  472.15   77.79
  -9  -9   2  663.43   73.39
   8   9  -2  247.78   56.79
   8   9  -2  353.46   62.89
  -8  -9   2  273.27   56.89
   7   9  -2  144.69   50.19
   7   9  -2  248.18   55.89
  -7  -9   2  256.67   49.40
   6   9  -2 1490.75  106.79
   6   9  -2 1507.75  110.29
  -6  -9   2 1422.56   99.69
   5   9  -2   93.49   44.00
   5   9  -2   43.50   43.10
   4   9  -2  731.53   76.89
   4   9  -2  820.12   71.49
   3   9  -2 1174.28   85.89
   3   9  -2 1087.59   90.09
   3   9  -2 1165.18   82.79
   2   9  -2   37.40   38.80
   2   9  -2   85.99   43.80
   2   9  -2   52.99   47.20
   1   9  -2  488.85   61.89
   1   9  -2  582.34   62.79
   0   9  -2  311.87   49.40
   0   9  -2  192.18   52.59
  -1   9  -2  164.08   53.49
  -1   9  -2  301.97   47.00
  -2   9  -2  222.98   40.80
  -2   9  -2  188.18   57.79
  -3   9  -2   36.50   54.99
  -4   9  -2   95.19   60.09
  -5   9  -2  -11.90   56.99
  -6   9  -2   48.10   65.19
  -7   9  -2  131.59   79.79
  -8   9  -2  -22.50   74.59
  -9   9  -2  238.58   92.39
  13   8  -2   -9.20   50.69
  12   8  -2   91.19   52.19
 -12  -8   2   56.49   45.30
 -12  -8   2  135.99   63.29
  11   8  -2  111.89   50.89
 -11  -8   2   65.49   44.50
 -11  -8   2   86.29   58.99
  10   8  -2  205.48   54.09
  10   8  -2  149.29   54.09
 -10  -8   2  266.27   54.09
 -10  -8   2  165.88   58.59
   9   8  -2  208.98   54.49
   9   8  -2  155.48   49.00
  -9  -8   2  183.38   49.50
  -9  -8   2  255.57   62.89
   8   8  -2  177.08   52.99
   8   8  -2  198.68   48.90
  -8  -8   2  144.19   47.50
   7   8  -2  712.63   72.59
   7   8  -2  695.03   76.29
  -7  -8   2  881.81   70.29
   6   8  -2  -57.39   38.30
   6   8  -2  -63.19   37.60
  -6  -8   2  -14.30   35.10
   5   8  -2  934.11   78.69
   5   8  -2 1041.00   83.79
   4   8  -2  979.20   69.09
   4   8  -2 1017.30   76.99
   4   8  -2  874.81   78.49
   3   8  -2  147.99   41.40
   3   8  -2   99.59   38.10
   3   8  -2   91.49   34.80
   2   8  -2 1704.33  100.49
   2   8  -2 1756.02  107.89
   2   8  -2 1763.42  110.39
   1   8  -2  460.25   54.49
   1   8  -2  454.65   56.79
   0   8  -2  442.76   59.59
   0   8  -2  475.25   53.79
  -1   8  -2  991.00   74.09
  -1   8  -2  989.50   79.49
  -1   8  -2 1049.99   89.69
  -2   8  -2  304.77   40.40
  -2   8  -2  212.38   57.19
  -2   8  -2  270.67   52.69
  -3   8  -2  808.02   83.39
  -3   8  -2  847.32   88.99
  -4   8  -2  397.66   70.89
  -4   8  -2  286.37   67.59
   4  -8   2  360.96   65.19
  -5   8  -2   61.79   58.59
  -5   8  -2  -50.39   55.29
   5  -8   2   -6.60   47.30
  -6   8  -2    2.40   66.59
  -6   8  -2   61.89   63.99
   6  -8   2   -2.50   49.00
  -7   8  -2  -12.60   73.39
  -7   8  -2   15.20   66.09
   7  -8   2   45.90   55.39
  -8   8  -2    1.40   71.79
   8  -8   2   26.70   58.89
  -9   8  -2 -105.79   70.39
   9  -8   2   10.80   62.09
 -10   8  -2  -53.39   76.49
  14   7  -2  -93.19   46.90
  13   7  -2  -36.90   46.90
 -13  -7   2  115.19   66.69
  12   7  -2   44.10   48.60
 -12  -7   2   74.69   59.99
 -12  -7   2   54.09   42.60
  11   7  -2   31.30   47.00
 -11  -7   2   27.90   39.90
 -11  -7   2   40.20   54.59
  10   7  -2  -46.40   39.90
  10   7  -2  -26.00   43.50
 -10  -7   2   11.50   47.80
 -10  -7   2   68.99   40.70
   9   7  -2 -135.69   36.90
   9   7  -2   41.90   42.30
  -9  -7   2    4.20   49.10
  -9  -7   2  -79.39   34.40
   8   7  -2   84.69   43.40
   8   7  -2   32.40   42.20
  -8  -7   2   21.70   50.19
  -8  -7   2   64.49   40.90
   7   7  -2  -50.59   37.10
   7   7  -2   36.90   39.00
  -7  -7   2  -10.00   30.90
   6   7  -2  184.68   44.00
   6   7  -2  100.29   39.30
  -6  -7   2  144.79   36.70
   5   7  -2  673.23   65.59
   5   7  -2  706.93   63.89
   4   7  -2   23.00   34.90
   4   7  -2   96.59   29.00
   4   7  -2   97.69   35.50
   3   7  -2 1303.07   83.79
   3   7  -2 1344.27   81.89
   3   7  -2 1319.47   90.79
   2   7  -2  143.39   36.90
   2   7  -2  123.59   33.50
   2   7  -2   69.19   29.80
   1   7  -2  567.34   46.40
   1   7  -2  522.75   53.79
   1   7  -2  518.85   55.19
   0   7  -2 1421.96   84.79
   0   7  -2 1473.55   88.79
   0   7  -2 1264.17   93.79
  -1   7  -2   12.70   38.90
  -1   7  -2   -8.70   32.80
  -1   7  -2  -40.00   28.20
  -2   7  -2  564.84   69.29
  -2   7  -2  662.83   52.69
  -2   7  -2  782.82   68.89
   2  -7   2  511.65   64.39
  -3   7  -2  582.64   69.99
  -3   7  -2  714.53   79.29
   3  -7   2  754.72   75.69
  -4   7  -2   59.39   51.59
  -4   7  -2  -18.90   49.80
   4  -7   2   67.69   44.60
  -5   7  -2  618.34   83.39
  -5   7  -2  488.05   77.39
   5  -7   2  615.44   72.99
  -6   7  -2   48.00   61.49
  -6   7  -2   49.99   56.39
   6  -7   2   70.59   49.80
  -7   7  -2  108.59   68.69
  -7   7  -2  197.48   75.49
   7  -7   2  217.98   61.79
  -8   7  -2  198.28   72.69
  -8   7  -2   83.19   79.19
   8  -7   2  216.78   63.59
  -9   7  -2  134.49   78.19
  -9   7  -2  -27.80   75.19
   9  -7   2  -17.20   55.49
 -10   7  -2  -37.30   73.29
 -11   7  -2  -40.10   75.99
  14   6  -2   93.09   53.89
 -14  -6   2  150.38   73.19
  13   6  -2   11.50   48.50
 -13  -6   2   -6.70   61.19
  12   6  -2  300.57   59.39
 -12  -6   2  351.16   76.19
  11   6  -2    5.60   43.00
 -11  -6   2  -19.10   51.09
 -11  -6   2    7.10   38.40
  10   6  -2  152.68   47.10
 -10  -6   2  198.28   60.69
 -10  -6   2  131.49   41.40
   9   6  -2   23.40   41.20
   9   6  -2   91.69   42.20
  -9  -6   2   45.00   37.60
  -9  -6   2   37.80   48.30
   8   6  -2   -6.30   37.10
   8   6  -2  -30.30   34.70
  -8  -6   2   46.50   47.90
  -8  -6   2  -58.59   31.50
   7   6  -2    8.00   36.60
   7   6  -2   92.99   38.20
  -7  -6   2  101.89   30.90
   6   6  -2  146.69   38.70
   6   6  -2  201.18   42.30
  -6  -6   2  161.78   33.10
   5   6  -2   43.50   31.60
   5   6  -2  -10.10   30.10
   4   6  -2  506.85   41.00
   4   6  -2  426.16   47.00
   4   6  -2  561.94   56.09
   3   6  -2   72.89   31.40
   3   6  -2  115.39   32.60
   3   6  -2   87.69   26.20
   2   6  -2  199.88   32.60
   2   6  -2  205.28   33.40
   2   6  -2  226.78   36.90
   1   6  -2  456.55   46.90
   1   6  -2  535.55   43.20
   1   6  -2  518.95   48.80
   1   6  -2  461.55   38.90
   0   6  -2   72.49   29.00
   0   6  -2   49.10   30.90
   0   6  -2   57.59   26.20
  -1   6  -2 1589.74  102.99
  -1   6  -2 1623.04   96.89
  -1   6  -2 1758.52   93.49
   1  -6   2 1563.44  102.19
  -2   6  -2  559.34   43.80
  -2   6  -2  506.35   59.19
  -2   6  -2  542.35   55.99
   2  -6   2  437.36   55.69
  -3   6  -2  271.67   52.49
  -3   6  -2  305.87   52.99
   3  -6   2  242.38   46.80
  -4   6  -2 1296.77  102.49
  -4   6  -2  984.40   94.29
   4  -6   2 1350.86   92.19
  -5   6  -2    8.70   51.49
  -5   6  -2   15.60   50.09
   5  -6   2   64.99   43.10
  -6   6  -2  940.81   96.89
  -6   6  -2  844.22   97.19
   6  -6   2  987.40   90.59
  -7   6  -2  754.22   96.89
  -7   6  -2  660.23   87.89
   7  -6   2  634.54   77.79
  -8   6  -2   49.00   63.39
  -8   6  -2   99.99   72.79
   8  -6   2  -36.00   46.70
  -9   6  -2  539.05   92.29
  -9   6  -2  666.53  105.99
   9  -6   2  751.42   85.19
 -10   6  -2  191.28   90.39
 -10   6  -2  150.18   79.49
  10  -6   2   90.89   59.19
 -11   6  -2   70.99   75.49
  14   5  -2   67.69   52.49
 -14  -5   2  -30.60   65.59
  13   5  -2  401.36   63.69
 -13  -5   2  535.65   91.49
  12   5  -2   82.79   44.00
 -12  -5   2  161.48   65.79
  11   5  -2  250.67   49.80
 -11  -5   2  213.28   42.70
 -11  -5   2   63.19   57.59
  10   5  -2  586.74   62.39
 -10  -5   2  624.44   59.39
 -10  -5   2  483.75   74.89
   9   5  -2  -70.29   33.80
   9   5  -2   43.10   40.00
  -9  -5   2  -45.80   30.90
  -9  -5   2   45.40   50.09
   8   5  -2  555.84   57.19
   8   5  -2  528.95   59.49
  -8  -5   2  505.55   67.09
  -8  -5   2  499.25   53.09
   7   5  -2  -11.70   31.00
   7   5  -2   45.20   34.80
  -7  -5   2   18.70   42.50
  -7  -5   2  -19.20   30.50
   6   5  -2  247.78   39.70
   6   5  -2  302.17   43.90
  -6  -5   2  246.58   37.00
  -6  -5   2  256.77   33.50
   5   5  -2  178.48   33.90
   5   5  -2  115.99   35.00
  -5  -5   2  188.58   40.60
  -5  -5   2  159.08   30.20
   4   5  -2  119.29   30.60
   4   5  -2  145.69   22.10
   4   5  -2  134.59   33.90
   3   5  -2   99.09   29.50
   3   5  -2   85.59   30.60
   2   5  -2  310.67   35.50
   2   5  -2  251.87   36.50
   1   5  -2  -23.60   21.90
   1   5  -2   -8.80   25.10
   1   5  -2   -1.70   18.20
   0   5  -2  104.19   27.10
   0   5  -2  136.39   22.00
   0   5  -2  126.09   29.70
  -1   5  -2  122.59   27.30
  -1   5  -2  255.47   36.00
   1  -5   2  128.89   33.80
  -2   5  -2  464.75   51.69
  -2   5  -2  454.75   38.30
   2  -5   2  536.25   53.59
  -3   5  -2  514.05   57.59
  -3   5  -2  469.25   55.89
   3  -5   2  427.96   50.89
  -4   5  -2   72.49   41.80
  -4   5  -2   -1.00   39.70
   4  -5   2   -4.20   33.40
  -5   5  -2 1113.69   95.49
  -5   5  -2 1067.99   94.79
   5  -5   2 1064.39   85.29
  -6   5  -2  455.65   70.09
  -6   5  -2  485.65   75.89
   6  -5   2  477.45   62.39
  -7   5  -2    1.40   52.49
  -7   5  -2  -60.79   53.49
   7  -5   2   45.60   46.20
  -8   5  -2  705.03   89.39
  -8   5  -2  676.93   98.29
   8  -5   2  645.84   77.69
  -9   5  -2   77.49   63.89
  -9   5  -2   65.59   71.19
   9  -5   2   79.19   51.59
 -10   5  -2  296.37   89.99
 -10   5  -2  219.78   78.49
  10  -5   2  172.48   58.89
 -11   5  -2  255.87   81.39
 -11   5  -2  135.59   89.69
 -12   5  -2   41.50   78.29
  14   4  -2  233.58   55.49
 -14  -4   2  338.27   88.69
  13   4  -2   46.80   43.90
 -13  -4   2  143.89   71.79
  12   4  -2  578.74   62.49
 -12  -4   2  409.06   82.39
  11   4  -2  522.25   58.19
 -11  -4   2  441.06   76.09
  10   4  -2  -23.40   34.50
 -10  -4   2   35.50   31.00
 -10  -4   2   94.19   54.69
   9   4  -2 1087.79   80.19
  -9  -4   2 1111.29  100.39
  -9  -4   2 1150.28   75.39
  -9  -4   2 1146.89   93.69
   8   4  -2  650.93   57.19
   8   4  -2  666.03   61.79
  -8  -4   2  635.44   54.79
  -8  -4   2  524.85   68.79
  -8  -4   2  613.54   65.29
   7   4  -2  621.04   54.19
   7   4  -2  610.64   57.09
  -7  -4   2  703.83   68.69
  -7  -4   2  620.74   53.99
  -7  -4   2  666.33   61.09
   6   4  -2 1550.94   89.59
   6   4  -2 1442.16   86.49
  -6  -4   2 1427.66   86.89
  -6  -4   2 1490.75   99.49
  -6  -4   2 1373.16   76.89
   5   4  -2   41.00   25.70
   5   4  -2   45.40   26.60
  -5  -4   2   31.00   21.00
  -5  -4   2   46.20   25.50
   4   4  -2  506.65   48.20
   4   4  -2  524.65   44.60
   3   4  -2  392.56   39.10
   3   4  -2  424.26   43.20
   2   4  -2   -5.20   24.00
   2   4  -2    4.50   25.70
   1   4  -2  389.56   38.00
   1   4  -2  348.17   32.70
   0   4  -2  -31.70   16.80
   0   4  -2   -6.00   22.60
   0   4  -2    5.40   23.50
   0  -4   2   21.80   27.90
  -1   4  -2   15.90   27.80
  -1   4  -2   45.40   21.00
   1  -4   2  -17.80   26.30
  -2   4  -2  110.99   20.30
  -2   4  -2   37.10   33.20
   2  -4   2   60.99   28.90
  -3   4  -2  426.26   52.49
   3  -4   2  395.06   46.90
  -4   4  -2   12.30   39.50
  -4   4  -2   20.00   36.20
   4  -4   2  -14.70   28.80
  -5   4  -2  438.46   65.49
  -5   4  -2  589.34   66.69
   5  -4   2  541.25   57.49
  -6   4  -2  111.99   51.29
  -6   4  -2   57.89   50.69
   6  -4   2  163.18   42.80
  -7   4  -2  228.48   65.49
  -7   4  -2  249.97   60.99
   7  -4   2  193.58   47.80
  -8   4  -2   60.49   55.79
  -8   4  -2  103.79   62.89
   8  -4   2  186.68   49.40
  -9   4  -2    8.40   57.29
  -9   4  -2  143.69   70.69
   9  -4   2   79.99   47.10
 -10   4  -2  491.95   83.09
 -10   4  -2  409.06   89.89
  10  -4   2  332.37   63.39
 -11   4  -2  133.09   82.49
 -11   4  -2  111.89   71.39
 -12   4  -2  464.15  106.39
 -14  -3   2 -110.89   64.79
 -13  -3   2  183.48   75.89
  12   3  -2  203.88   45.30
 -12  -3   2  173.28   70.29
  11   3  -2  122.49   41.00
 -11  -3   2  243.58   67.79
 -11  -3   2   48.40   57.79
  10   3  -2  890.01   69.79
 -10  -3   2 1080.69   99.59
 -10  -3   2  678.33   86.89
   9   3  -2  292.07   40.20
  -9  -3   2  219.78   58.59
  -9  -3   2  280.87   34.70
  -9  -3   2  267.27   59.69
   8   3  -2  340.77   41.80
   8   3  -2  381.56   45.50
  -8  -3   2  386.76   43.30
  -8  -3   2  406.26   39.80
  -8  -3   2  457.95   59.49
  -8  -3   2  466.75   63.99
   7   3  -2 1050.39   72.29
   7   3  -2 1067.79   69.59
  -7  -3   2  973.90   69.59
  -7  -3   2 1169.08   69.29
  -7  -3   2 1060.39   85.59
  -7  -3   2 1245.88   81.79
   6   3  -2  181.18   31.80
   6   3  -2  184.08   30.70
  -6  -3   2  256.37   40.40
  -6  -3   2  195.48   41.80
   5   3  -2 1820.12   97.29
   5   3  -2 1700.33   94.09
  -5  -3   2 1737.93   86.99
  -5  -3   2 1728.63   97.59
   4   3  -2 1220.18   74.59
   4   3  -2 1230.08   72.39
   3   3  -2  731.23   49.80
   3   3  -2  741.73   53.59
   2   3  -2  545.15   45.00
   2   3  -2  518.85   40.00
   1   3  -2  412.86   36.80
   1   3  -2  492.05   37.80
   0   3  -2  791.52   45.10
   0   3  -2  783.82   52.59
   0   3  -2  806.12   50.09
   0  -3   2  775.22   54.49
  -1   3  -2  421.26   34.10
  -1   3  -2  368.36   38.20
   1  -3   2  329.27   36.60
  -2   3  -2    8.20   29.90
  -2   3  -2   14.00   14.40
   2  -3   2   -9.00   24.60
  -3   3  -2   81.59   37.30
   3  -3   2   99.19   29.40
  -4   3  -2   -7.50   53.89
  -4   3  -2   47.80   37.80
   4  -3   2   21.30   28.10
  -5   3  -2  104.29   62.29
  -5   3  -2   -2.70   40.80
  -5   3  -2   55.79   36.50
   5  -3   2   52.19   32.50
  -6   3  -2  -27.10   45.50
  -6   3  -2  -61.89   61.49
  -6   3  -2   -5.10   40.30
  -6   3  -2   63.09   50.19
   6  -3   2  -77.79   30.40
  -7   3  -2  113.49   50.39
  -7   3  -2  167.48   61.39
  -7   3  -2  151.28   56.19
  -7   3  -2   63.09   76.29
   7  -3   2  108.79   41.50
  -8   3  -2   21.10   63.79
  -8   3  -2   20.50   50.99
  -8   3  -2   52.79   81.09
  -8   3  -2  140.49   59.59
   8  -3   2  104.79   42.90
  -9   3  -2  329.17   77.89
  -9   3  -2  187.28   77.19
  -9   3  -2  385.66   68.99
   9  -3   2  176.28   46.90
 -10   3  -2  -36.80   75.79
 -10   3  -2   18.20   55.79
 -10   3  -2   52.19   69.39
  10  -3   2   12.60   40.00
 -11   3  -2  170.78   81.09
 -11   3  -2  223.38   93.89
 -11   3  -2   89.39   68.99
 -12   3  -2   90.79   82.69
 -13   3  -2  -52.89   83.09
 -14  -2   2  107.19   80.19
 -13  -2   2   -5.50   67.69
 -12  -2   2   18.40   63.49
 -12  -2   2   27.30   87.39
 -11  -2   2   -8.90   65.69
 -11  -2   2   46.20   59.59
  10   2  -2   73.49   31.70
 -10  -2   2    8.10   57.19
 -10  -2   2   60.79   54.49
   9   2  -2   19.00   27.50
  -9  -2   2   85.19   53.09
  -9  -2   2  -31.70   45.30
   8   2  -2  250.87   33.60
  -8  -2   2  228.88   36.00
  -8  -2   2  203.68   26.30
  -8  -2   2  270.27   56.09
  -8  -2   2  245.98   55.79
   7   2  -2   33.70   24.80
   7   2  -2   71.19   24.50
  -7  -2   2   56.39   22.00
  -7  -2   2   49.20   27.70
  -7  -2   2   84.19   40.00
  -7  -2   2   55.09   38.60
   6   2  -2 1434.26   78.09
   6   2  -2 1411.86   80.39
  -6  -2   2 1511.75   77.19
  -6  -2   2 1390.16   77.89
  -6  -2   2 1343.27   90.49
  -6  -2   2 1375.96   93.49
   5   2  -2  251.17   29.80
   5   2  -2  254.47   30.70
  -5  -2   2  262.87   40.60
  -5  -2   2  199.18   40.00
   4   2  -2 1325.47   73.59
   4   2  -2 1337.97   71.29
  -4  -2   2 1239.48   77.09
  -4  -2   2 1294.17   65.09
   3   2  -2 5051.89  228.68
   3   2  -2 4800.72  230.68
   2   2  -2  112.79   21.80
   2   2  -2  101.09   24.00
   1   2  -2  249.18   25.60
   1   2  -2  231.38   28.00
   0   2  -2 1723.63   87.99
   0   2  -2 1800.72   84.39
   0  -2   2 1702.23   89.19
  -1   2  -2    3.40   17.00
  -1   2  -2    1.70   25.60
   1  -2   2   14.90   20.80
  -2   2  -2 1300.47   78.99
  -3   2  -2  707.43   61.29
  -3   2  -2  786.52   76.39
  -4   2  -2  315.57   47.60
  -4   2  -2  280.97   45.60
  -4   2  -2  280.77   63.99
  -5   2  -2 1552.84  112.89
  -5   2  -2 1382.16   97.39
  -5   2  -2 1342.17   95.89
  -6   2  -2  -48.70   41.70
  -6   2  -2   10.80   40.90
  -6   2  -2   24.60   59.19
  -6   2  -2   33.90   37.80
  -7   2  -2   22.40   50.19
  -7   2  -2   82.39   44.80
  -7   2  -2   48.80   52.69
  -7   2  -2   -4.70   66.89
  -8   2  -2   72.69   56.29
  -8   2  -2  -27.60   43.10
  -8   2  -2   10.40   77.79
  -8   2  -2  109.59   60.49
  -9   2  -2   10.80   49.70
  -9   2  -2  157.08   85.69
  -9   2  -2  -63.69   56.09
  -9   2  -2   15.20   62.69
 -10   2  -2   92.79   94.69
 -10   2  -2   20.50   51.89
 -10   2  -2   45.50   67.89
 -10   2  -2    7.40   71.29
 -11   2  -2   33.90   74.09
 -11   2  -2  -94.49   73.49
 -12   2  -2   59.19   76.39
 -12   2  -2  122.59   90.89
 -13   2  -2   59.69   92.99
 -13   2  -2  -26.00   86.69
 -14  -1   2   50.69  105.79
 -14  -1   2 -117.59   70.29
 -13  -1   2  158.38   81.09
 -13  -1   2  329.77  106.09
 -12  -1   2   18.00   66.69
 -12  -1   2  188.28   92.39
 -11  -1   2   19.00   59.59
 -11  -1   2 -165.98   92.39
 -10  -1   2  -50.19   56.89
 -10  -1   2   16.20   56.29
   9   1  -2  -13.00   22.10
  -9  -1   2   60.49   58.19
  -9  -1   2   16.40   51.69
   8   1  -2   98.19   22.10
  -8  -1   2   95.19   47.50
  -8  -1   2  116.19   53.19
  -8  -1   2  120.09   31.40
  -8  -1   2   73.99   48.20
   7   1  -2  280.37   26.90
   7   1  -2  285.77   32.60
  -7  -1   2  288.37   49.60
  -7  -1   2  295.77   35.00
  -7  -1   2  299.97   51.89
  -7  -1   2  320.97   54.19
   6   1  -2  256.57   24.90
   6   1  -2  254.57   29.40
  -6  -1   2  182.08   40.60
  -6  -1   2  223.78   30.30
  -6  -1   2  275.27   23.40
  -6  -1   2  291.27   30.70
  -6  -1   2  306.77   47.30
  -6  -1   2  265.57   32.30
  -6  -1   2  236.88   43.90
   5   1  -2  132.29   20.20
   5   1  -2  144.69   23.70
  -5  -1   2  134.59   39.00
  -5  -1   2  128.79   23.20
  -5  -1   2   59.59   35.90
  -5  -1   2  133.39   34.20
  -5  -1   2  123.19   20.10
   4   1  -2 1017.40   52.89
   4   1  -2  944.41   55.99
  -4  -1   2  993.80   69.99
  -4  -1   2  926.81   53.19
  -4  -1   2  985.80   66.79
   3   1  -2   18.00   18.60
   3   1  -2   21.80   16.30
  -3  -1   2   69.19   27.60
   2   1  -2 2471.95  119.69
   2   1  -2 2520.85  118.59
   1   1  -2 1731.93   86.69
   1   1  -2 1814.42   85.89
  -1  -1   2 1806.82   84.89
   0   1  -2  165.78   18.70
   0  -1   2  168.98   19.10
  -1   1  -2 4948.21  229.28
  -1   1  -2 5188.08  235.48
  -2   1  -2 1317.67   78.19
  -3   1  -2 2025.30  108.29
  -3   1  -2 1849.81  113.19
  -3   1  -2 1993.60  107.99
  -4   1  -2 3170.58  170.88
  -4   1  -2 3329.47  180.38
  -4   1  -2 3502.35  174.18
  -5   1  -2  111.79   39.10
  -5   1  -2   80.09   57.19
  -5   1  -2   84.39   39.20
  -6   1  -2 1418.16  114.99
  -6   1  -2 1427.86  102.89
  -6   1  -2 1405.66  100.29
  -6   1  -2 1526.35   91.59
  -7   1  -2 1357.56  110.39
  -7   1  -2 1390.26   95.19
  -7   1  -2 1501.85  107.99
  -7   1  -2 1579.74  124.99
  -8   1  -2   21.60   73.79
  -8   1  -2  -31.40   48.90
  -8   1  -2  -34.50   49.00
  -8   1  -2   -7.80   39.60
  -9   1  -2  754.82  111.99
  -9   1  -2  586.24   85.99
  -9   1  -2  590.84   70.09
  -9   1  -2  632.44   88.89
 -10   1  -2  -36.50   62.19
 -10   1  -2   20.20   62.19
 -10   1  -2   27.40   88.09
 -10   1  -2 -100.19   45.80
 -11   1  -2  160.28   79.59
 -11   1  -2  -31.00   67.99
 -12   1  -2   65.19   78.19
 -12   1  -2   39.60   78.39
 -13   1  -2  -66.59   82.29
 -13   1  -2  -21.20   81.29
 -14   1  -2   -4.60   91.89
 -14   0   2  247.68  119.89
 -14   0   2  190.48   92.49
 -13   0   2  462.75  119.99
 -13   0   2  316.47   93.49
 -12   0   2   71.69   92.19
 -12   0   2   44.30   71.09
 -11   0   2  218.48   75.39
 -11   0   2   66.19  108.49
 -10   0   2  267.47   72.59
 -10   0   2  315.87   80.89
  -9   0   2  -42.80   50.99
  -9   0   2   27.60   55.39
  -9   0   2   47.60   49.40
  -9   0   2   65.89   60.19
  -8   0   2   16.90   47.90
  -8   0   2   41.70   48.70
  -8   0   2   40.20   51.69
  -8   0   2   64.89   34.90
  -7   0   2   16.70   28.90
  -7   0   2   36.50   41.40
  -7   0   2   -5.80   41.50
  -7   0   2    3.30   39.40
   6   0  -2   99.89   19.10
  -6   0   2   63.49   37.20
  -6   0   2  137.49   42.40
  -6   0   2   46.00   38.00
  -6   0   2  124.69   28.50
   5   0  -2  257.97   25.20
  -5   0   2  359.36   33.80
  -5   0   2  229.98   41.70
  -5   0   2  258.37   43.50
  -5   0   2  327.57   47.90
   4   0  -2   -2.70   14.80
  -4   0   2    6.90   21.90
  -4   0   2   13.80   27.80
  -4   0   2   -3.60   30.30
  -4   0   2  -44.90   33.40
   3   0  -2  551.44   34.30
  -3   0   2  594.44   52.19
  -3   0   2  493.85   45.00
  -3   0   2  512.35   37.10
   2   0  -2  280.47   23.50
  -2   0   2  267.57   33.00
   1   0  -2  546.15   31.50
   0   0  -2 2600.44  120.29
   0   0  -2 2627.74  120.59
  -1   0  -2  828.82   43.80
  -1   0  -2  874.81   48.20
  -2   0  -2  840.12   53.99
  -2   0  -2  748.73   57.79
  -2   0  -2  839.42   41.80
  -2   0  -2  762.02   51.79
  -3   0  -2 1912.71  103.29
  -3   0  -2 2016.80  111.69
  -3   0  -2 1996.70  103.99
  -3   0  -2 2046.90  109.29
  -4   0  -2  -22.50   25.90
  -4   0  -2  -12.40   29.80
  -4   0  -2  -74.29   42.90
  -4   0  -2   10.90   28.90
  -5   0  -2 3202.78  167.78
  -5   0  -2 3569.54  163.48
  -5   0  -2 2822.92  171.98
  -5   0  -2 3213.28  170.18
  -6   0  -2 1128.49   85.29
  -6   0  -2 1063.79   95.39
  -6   0  -2 1154.68   88.09
  -7   0  -2   70.19   62.49
  -7   0  -2   70.19   44.50
  -7   0  -2   71.79   44.70
  -7   0  -2   56.29   33.90
  -8   0  -2 1746.73  105.49
  -8   0  -2 1831.82  126.39
  -8   0  -2 1682.83  125.99
  -8   0  -2 1615.44  135.29
  -9   0  -2  -83.69   72.09
  -9   0  -2  -12.70   52.89
  -9   0  -2   -6.30   53.99
  -9   0  -2   63.39   41.00
 -10   0  -2  508.55   82.29
 -10   0  -2  477.35   82.59
 -10   0  -2  304.17   98.29
 -11   0  -2  601.04   94.59
 -11   0  -2  616.24  117.79
 -11   0  -2  307.57   83.99
 -12   0  -2   58.49   76.59
 -12   0  -2   32.50   74.99
 -13   0  -2  400.16   96.69
 -13   0  -2  263.67   93.99
 -14   0  -2   23.50   85.89
 -14   0  -2   81.59   90.89
 -14   1   2  250.47  100.09
 -14   1   2  523.85  133.69
 -13   1   2   97.69  107.29
 -13   1   2   16.10   84.09
 -12   1   2  246.18   87.69
 -12   1   2  405.76  114.49
 -11   1   2  132.09   92.29
 -11   1   2  269.97   81.59
 -10   1   2  145.09   70.49
 -10   1   2  147.39  101.69
  -9   1   2  770.02   96.29
  -9   1   2 1044.00  110.79
  -9   1   2  972.80  105.29
  -9   1   2 1064.19   83.09
  -8   1   2  103.59   54.19
  -8   1   2   43.00   53.59
  -8   1   2  124.49   60.29
  -8   1   2   86.39   39.80
  -7   1   2  700.83   80.29
  -7   1   2  522.05   70.59
  -7   1   2  741.23   60.89
  -7   1   2  826.02   78.89
  -6   1   2  269.17   49.20
  -6   1   2  280.97   54.29
  -6   1   2  360.96   53.39
  -6   1   2  381.06   42.30
  -5   1   2  271.27   35.60
  -5   1   2  259.57   48.80
  -5   1   2  252.97   43.80
  -5   1   2  242.48   44.90
  -4   1   2  207.98   37.70
  -4   1   2  160.78   37.50
  -4   1   2  236.28   43.70
  -4   1   2  250.57   32.40
  -3   1   2   10.40   30.10
  -3   1   2   36.30   27.70
  -3   1   2   59.09   27.40
  -3   1   2    3.90   23.60
   2  -1  -2   38.20   14.20
  -2   1   2   18.80   24.90
  -2   1   2  -13.50   21.00
   1  -1  -2  249.58   18.90
  -1   1   2  316.27   25.50
   0  -1  -2  172.68   14.70
  -1  -1  -2  288.47   22.00
   1   1   2  282.37   19.70
   1   1   2  240.18   19.80
  -2  -1  -2  201.28   21.50
  -2  -1  -2  328.57   32.70
  -2  -1  -2  258.97   28.00
   2   1   2  173.78   20.60
   2   1   2  230.18   19.80
  -3  -1  -2  244.58   33.30
  -3  -1  -2  205.08   28.70
  -3  -1  -2  171.38   27.90
  -3  -1  -2  170.58   20.20
   3   1   2  141.39   19.90
   3   1   2  189.28   17.00
  -4  -1  -2  503.45   46.10
  -4  -1  -2  560.54   34.10
  -4  -1  -2  550.24   46.30
  -4  -1  -2  452.25   47.20
   4   1   2  504.45   34.70
   4   1   2  547.05   29.60
  -5  -1  -2 1047.30   71.89
  -5  -1  -2  985.10   49.50
  -5  -1  -2  809.12   63.59
  -5  -1  -2  918.11   72.79
  -5  -1  -2 1023.50   49.99
   5   1   2  969.60   48.50
   5   1   2 1020.40   55.19
  -6  -1  -2  308.97   46.20
  -6  -1  -2  293.17   48.20
  -6  -1  -2  323.67   41.90
  -6  -1  -2  102.89   49.20
   6   1   2  282.77   20.80
   6   1   2  297.07   28.10
  -7  -1  -2 1173.78   81.29
  -7  -1  -2 1224.58   76.09
  -7  -1  -2 1188.98   91.29
  -7  -1  -2 1149.89   90.39
   7   1   2 1143.49   59.19
   7   1   2 1231.38   69.89
  -8  -1  -2   44.20   36.80
  -8  -1  -2   54.49   47.70
  -8  -1  -2   41.90   46.40
  -8  -1  -2   74.29   31.90
  -8  -1  -2   25.40   64.89
   8   1   2   24.30   17.00
  -9  -1  -2 1215.78  105.59
  -9  -1  -2 1191.28  121.89
  -9  -1  -2  936.41   96.69
 -10  -1  -2  513.85   83.69
 -10  -1  -2  713.43   90.79
 -10  -1  -2  762.52  107.79
 -11  -1  -2  -57.59   62.69
 -11  -1  -2   90.49   63.79
 -11  -1  -2  -67.29   81.49
 -12  -1  -2  348.47   87.89
 -12  -1  -2  427.26   90.29
 -13  -1  -2   52.39   73.89
 -13  -1  -2   83.19   82.79
 -14  -1  -2  144.49   92.39
 -14  -1  -2   56.89   82.59
 -14   2   2  123.29  121.09
 -14   2   2  -79.19   91.19
 -13   2   2  464.95  129.09
 -13   2   2  264.37  100.79
 -12   2   2  222.58   91.49
 -12   2   2  126.39  105.39
 -11   2   2   47.00   93.29
 -11   2   2   94.09   77.59
 -10   2   2  809.62  121.09
 -10   2   2  693.13   98.59
 -10   2   2  513.25   74.69
  -9   2   2  162.28   95.59
  -9   2   2   75.09   48.60
  -9   2   2    1.90   60.69
   8  -2  -2  730.03   57.19
  -8   2   2  716.53   94.09
  -8   2   2  709.13   85.89
  -8   2   2  661.53   84.99
  -8   2   2  729.33   70.99
   7  -2  -2  553.54   46.20
  -7   2   2  464.35   69.49
  -7   2   2  573.04   58.59
  -7   2   2  500.15   73.19
  -7   2   2  427.56   66.99
   6  -2  -2   39.10   21.50
  -6   2   2    5.70   33.00
  -6   2   2  -34.40   44.80
  -6   2   2  -37.00   37.80
  -6   2   2   35.80   41.70
   5  -2  -2 1718.23   87.09
  -5   2   2 1639.44  106.99
  -5   2   2 1545.95  110.29
  -5   2   2 1552.44  106.29
  -5   2   2 1686.93   96.19
   4  -2  -2  453.75   35.20
  -4   2   2  429.56   43.60
  -4   2   2  466.45   59.09
  -4   2   2  323.17   45.50
  -4   2   2  464.15   51.09
   3  -2  -2  459.35   36.00
  -3   2   2  472.55   51.69
  -3   2   2  435.66   41.20
  -3   2   2  438.16   45.30
  -3   2   2  455.35   46.20
   2  -2  -2  906.11   50.09
  -2   2   2  820.72   57.79
  -2   2   2  826.42   54.49
  -2   2   2  792.32   62.09
   1  -2  -2  648.84   37.20
  -1   2   2  628.94   44.80
  -1   2   2  656.33   45.90
   0  -2  -2 2575.64  121.69
   0   2   2 2592.24  123.69
  -1  -2  -2  567.24   38.60
  -1  -2  -2  605.84   36.50
   1   2   2  558.04   38.10
  -2  -2  -2   58.29   17.40
  -2  -2  -2   23.90   19.30
   2   2   2   18.80   17.10
   2   2   2   25.90   19.20
  -3  -2  -2   97.29   22.80
  -3  -2  -2  118.09   26.60
  -3  -2  -2  113.59   17.70
  -3  -2  -2  114.09   23.80
   3   2   2  107.09   22.00
   3   2   2  114.39   20.30
  -4  -2  -2   -6.70   24.30
  -4  -2  -2    9.70   19.40
  -4  -2  -2   46.60   28.60
   4   2   2  -15.20   16.90
   4   2   2   -2.90   19.00
  -5  -2  -2  232.98   35.70
  -5  -2  -2  247.68   39.30
  -5  -2  -2  282.17   28.30
  -5  -2  -2  275.57   38.20
   5   2   2  266.27   29.80
   5   2   2  277.17   27.60
  -6  -2  -2   75.79   44.10
  -6  -2  -2  237.78   36.20
  -6  -2  -2  220.98   25.20
  -6  -2  -2  211.58   41.50
  -6  -2  -2  197.28   39.40
   6   2   2  235.68   25.30
   6   2   2  197.58   27.60
  -7  -2  -2   25.40   48.50
  -7  -2  -2   -3.90   30.90
  -7  -2  -2   31.10   23.20
  -7  -2  -2   39.20   18.70
  -7  -2  -2  -34.90   35.40
  -7  -2  -2    5.10   37.80
   7   2   2    4.20   21.90
   7   2   2   20.50   19.70
  -8  -2  -2  629.34   81.79
  -8  -2  -2  604.44   70.89
  -8  -2  -2  644.44   61.29
  -8  -2  -2  554.84   69.09
   8   2   2  627.94   45.70
  -9  -2  -2  547.55   86.69
  -9  -2  -2  591.94   74.89
  -9  -2  -2  419.16   56.69
  -9  -2  -2  477.75   72.59
   9   2   2  554.84   45.10
 -10  -2  -2    9.00   54.69
 -10  -2  -2   93.19   42.80
 -10  -2  -2   34.00   57.29
 -10  -2  -2    7.70   73.09
 -11  -2  -2  774.62  111.49
 -11  -2  -2  603.74   90.09
 -11  -2  -2  740.23   93.49
 -12  -2  -2  254.07   79.29
 -12  -2  -2  292.27   80.39
 -13  -2  -2  210.28   86.09
 -13  -2  -2   61.89   72.89
 -14  -2  -2  200.08   84.69
 -13   3   2  -65.49   93.89
 -13   3   2   70.59  114.59
 -12   3   2   40.10   87.19
 -12   3   2  258.97  119.89
 -11   3   2  288.97   94.99
 -11   3   2  163.28  107.39
 -10   3   2   75.39   58.49
 -10   3   2  -58.59   79.29
 -10   3   2   33.30   71.39
  -9   3   2  379.26   66.89
  -9   3   2  509.65  104.49
  -9   3   2  523.15   86.29
   8  -3  -2  756.92   60.79
  -8   3   2  623.24   86.19
  -8   3   2  953.10  123.79
  -8   3   2  750.32   78.29
  -8   3   2  612.74   85.89
   7  -3  -2   66.69   28.80
  -7   3   2    0.30   42.10
  -7   3   2   14.20   59.49
  -7   3   2   28.30   48.50
  -7   3   2    9.00   52.39
   6  -3  -2 1301.37   78.69
  -6   3   2 1287.47  106.49
  -6   3   2 1397.46  104.19
  -6   3   2 1326.17   91.29
  -6   3   2 1280.27  101.59
   5  -3  -2  335.37   36.10
  -5   3   2  246.98   47.30
  -5   3   2  319.87   45.10
  -5   3   2  220.28   52.19
  -5   3   2  297.47   49.10
   4  -3  -2 2657.83  136.89
  -4   3   2 2741.03  156.68
  -4   3   2 2880.01  152.28
  -4   3   2 2693.43  150.08
  -4   3   2 2833.62  145.19
   3  -3  -2 3655.13  183.68
  -3   3   2 3952.50  193.88
  -3   3   2 3929.21  198.88
  -3   3   2 3870.01  190.38
  -3   3   2 3853.01  193.38
   2  -3  -2  450.65   37.60
  -2   3   2  356.96   41.30
  -2   3   2  431.26   41.40
  -2   3   2  401.26   48.20
  -1   3   2 4261.77  200.48
  -1   3   2 4122.29  199.58
   0   3   2 3876.91  183.38
   0   3   2 3979.90  186.08
  -1  -3  -2  501.55   39.30
   1   3   2  438.16   35.10
   1   3   2  455.75   36.30
   1   3   2  456.15   38.70
  -2  -3  -2 1738.53   95.89
  -2  -3  -2 1911.71   93.99
   2   3   2 1993.10   97.29
  -3  -3  -2  349.37   34.00
  -3  -3  -2  347.27   32.00
  -3  -3  -2  311.47   29.10
   3   3   2  262.77   29.30
   3   3   2  398.46   35.20
  -4  -3  -2  690.83   52.69
  -4  -3  -2  620.24   49.40
  -4  -3  -2  749.92   52.09
  -4  -3  -2  701.83   43.80
   4   3   2  689.83   50.49
   4   3   2  737.53   49.40
  -5  -3  -2  628.54   55.29
  -5  -3  -2  669.03   50.49
  -5  -3  -2  658.13   53.99
   5   3   2  661.83   48.00
   5   3   2  690.13   49.70
  -6  -3  -2   -8.30   36.20
  -6  -3  -2  102.69   33.00
  -6  -3  -2   99.99   26.20
  -6  -3  -2   71.29   32.20
  -6  -3  -2  138.29   35.20
   6   3   2   92.19   26.60
   6   3   2  114.49   25.20
  -7  -3  -2  -27.80   32.10
  -7  -3  -2   51.59   43.80
  -7  -3  -2   13.80   35.30
  -7  -3  -2   14.50   34.10
  -7  -3  -2   10.50   24.10
   7   3   2    8.30   22.40
   7   3   2  -55.69   22.40
  -8  -3  -2  -23.00   52.29
  -8  -3  -2  -14.90   22.50
  -8  -3  -2   34.70   40.40
  -8  -3  -2   -0.10   40.30
  -8  -3  -2  -20.20   35.30
   8   3   2  -71.59   25.90
   8   3   2   -3.50   25.50
  -9  -3  -2  -77.29   58.69
  -9  -3  -2   35.60   47.30
  -9  -3  -2   -8.80   39.80
  -9  -3  -2  -11.50   44.00
   9   3   2  -11.40   27.50
 -10  -3  -2   69.99   54.59
 -10  -3  -2   46.70   69.49
 -10  -3  -2   41.30   53.19
 -10  -3  -2   82.29   45.00
  10   3   2   87.39   33.00
 -11  -3  -2   28.30   57.29
 -11  -3  -2  102.29   63.89
  11   3   2  -14.70   30.80
 -12  -3  -2   12.40   62.79
 -12  -3  -2  179.58   72.79
 -13  -3  -2  258.27   81.99
 -13  -3  -2  289.37   85.19
 -14  -3  -2  -71.69   68.89
 -13   4   2 -138.99   94.69
 -13   4   2    8.40  118.69
 -12   4   2   23.70   91.89
 -12   4   2   64.39  112.39
 -11   4   2  -30.30   65.39
 -11   4   2   39.50   84.89
 -11   4   2  119.29  106.29
 -10   4   2    9.80   88.09
 -10   4   2   36.20   62.39
 -10   4   2  154.18   79.59
  -9   4   2  221.88   63.79
  -9   4   2  105.79   74.89
  -9   4   2  195.08   95.09
   8  -4  -2   13.40   32.80
  -8   4   2  -24.20   73.99
  -8   4   2  -28.80   60.99
  -8   4   2    5.80   51.19
   7  -4  -2  502.75   52.59
  -7   4   2  468.25   66.69
  -7   4   2  526.35  105.99
  -7   4   2  448.76   77.89
  -7   4   2  466.15   77.69
   6  -4  -2  206.98   35.70
  -6   4   2  198.68   55.49
  -6   4   2  242.78   59.29
  -6   4   2  138.69   47.00
  -6   4   2  110.09   75.79
   5  -4  -2  653.53   53.19
  -5   4   2  473.55   75.99
  -5   4   2  690.03   70.29
  -5   4   2  682.63   65.99
  -5   4   2  574.84   67.79
   4  -4  -2 1720.83   98.99
  -4   4   2 1800.42  112.59
  -4   4   2 1770.12  110.59
  -4   4   2 1813.82  106.99
  -4   4   2 1756.32  117.69
   3  -4  -2   92.59   27.90
  -3   4   2   32.00   32.30
  -3   4   2   42.80   36.60
  -3   4   2   63.99   41.50
  -2   4   2 3680.83  182.28
  -2   4   2 3342.67  176.28
  -1   4   2 1978.90  109.59
  -1   4   2 1917.91  105.49
   0   4   2  952.20   63.09
   0   4   2 1013.00   59.09
   1   4   2 6550.84  288.07
   1   4   2 5860.21  288.07
  -2  -4  -2  408.76   36.20
  -2  -4  -2  503.15   41.20
   2   4   2  410.66   35.40
   2   4   2  461.85   36.90
   2   4   2  399.26   39.20
  -3  -4  -2 2430.36  124.09
  -3  -4  -2 2382.16  120.19
   3   4   2 2469.55  125.89
   3   4   2 2431.26  122.19
  -4  -4  -2 2268.97  114.79
  -4  -4  -2 2311.67  109.09
  -4  -4  -2 2086.79  108.79
   4   4   2 2083.39  112.29
   4   4   2 2030.40  114.69
  -5  -4  -2  378.76   32.80
  -5  -4  -2  392.46   37.80
  -5  -4  -2  339.37   38.30
  -5  -4  -2  383.36   40.90
   5   4   2  384.46   40.80
   5   4   2  362.46   38.50
  -6  -4  -2 1254.67   82.99
  -6  -4  -2 1201.78   65.09
  -6  -4  -2 1182.58   77.39
  -6  -4  -2 1235.68   76.59
   6   4   2 1273.97   77.39
   6   4   2 1279.57   75.39
  -7  -4  -2  319.67   39.40
  -7  -4  -2  330.07   45.80
  -7  -4  -2  350.36   48.40
   7   4   2  377.46   43.60
   7   4   2  329.57   40.10
  -8  -4  -2   26.20   47.60
  -8  -4  -2  -75.59   35.30
  -8  -4  -2   32.70   29.50
  -8  -4  -2   75.59   41.80
  -8  -4  -2   35.80   38.80
   8   4   2  -25.60   29.50
   8   4   2   38.20   30.20
  -9  -4  -2  458.35   59.59
  -9  -4  -2  324.67   56.49
  -9  -4  -2  415.36   44.50
  -9  -4  -2  325.57   60.29
   9   4   2  346.57   44.90
 -10  -4  -2  109.29   50.59
 -10  -4  -2  128.79   54.49
 -10  -4  -2   43.60   48.90
  10   4   2   90.79   36.50
 -11  -4  -2   -7.30   54.89
 -11  -4  -2   23.00   55.59
  11   4   2   53.39   36.90
 -12  -4  -2  133.99   64.39
 -12  -4  -2   -3.90   62.19
  12   4   2   49.10   39.90
 -13  -4  -2  -21.70   65.99
  13   4   2   15.30   41.00
 -14  -4  -2  -11.40   69.69
 -12   5   2    1.90   95.99
 -12   5   2   67.09  117.69
 -11   5   2  126.09   76.79
 -11   5   2  -51.79   89.39
 -11   5   2  115.59  110.09
 -10   5   2   70.69  105.59
 -10   5   2  -49.20   79.39
 -10   5   2   58.19   67.39
  -9   5   2  -77.09   72.49
  -9   5   2   10.20   91.09
  -9   5   2  -16.80   59.09
   8  -5  -2   42.60   37.70
  -8   5   2  -34.20   54.69
  -8   5   2  -29.40   79.49
  -8   5   2   -7.00   68.59
   7  -5  -2   29.40   35.40
  -7   5   2   76.99   53.79
  -7   5   2  176.08   83.89
  -7   5   2  134.29   65.79
   6  -5  -2  103.39   36.60
  -6   5   2    9.80   70.59
  -6   5   2  -42.10   45.40
  -6   5   2   56.39   58.29
   5  -5  -2   29.80   31.50
  -5   5   2  173.48   73.09
  -5   5   2   82.19   44.20
  -5   5   2  108.99   54.89
   4  -5  -2   -9.50   28.30
  -4   5   2   52.29   39.20
  -4   5   2  114.29   68.79
  -4   5   2   34.30   45.60
  -3   5   2 1350.16   90.09
  -2   5   2  458.15   49.40
  -1   5   2   19.80   41.50
  -1   5   2  229.58   37.60
   0   5   2 2460.05  129.49
   0   5   2 2456.75  124.49
   1   5   2   27.10   24.50
   1   5   2  -22.90   24.70
   2   5   2 1652.43   90.29
   2   5   2 1722.43   90.39
   2   5   2 1631.44   94.09
  -3  -5  -2 2809.02  139.79
  -3  -5  -2 2666.73  143.59
   3   5   2 2904.91  145.69
   3   5   2 2868.01  135.69
   3   5   2 2765.12  140.89
  -4  -5  -2  297.87   33.80
  -4  -5  -2  273.07   26.00
  -4  -5  -2  295.37   36.70
   4   5   2  238.68   34.10
   4   5   2  237.88   38.00
  -5  -5  -2 2684.63  128.29
  -5  -5  -2 2600.44  137.29
  -5  -5  -2 2665.23  131.59
   5   5   2 2495.25  135.59
   5   5   2 2584.84  138.99
  -6  -5  -2  411.06   40.50
  -6  -5  -2  397.26   37.40
  -6  -5  -2  375.46   46.00
  -6  -5  -2  450.35   46.90
   6   5   2  434.16   48.20
   6   5   2  331.67   41.50
  -7  -5  -2  394.56   44.40
  -7  -5  -2  310.37   43.60
  -7  -5  -2  353.36   49.70
   7   5   2  434.86   49.60
   7   5   2  375.76   44.40
  -8  -5  -2 1060.49   84.59
  -8  -5  -2 1025.80   76.29
  -8  -5  -2 1086.29   79.29
   8   5   2 1087.99   77.69
   8   5   2 1064.89   80.09
  -9  -5  -2  -60.79   41.60
  -9  -5  -2  -36.40   31.60
  -9  -5  -2   50.49   48.00
  -9  -5  -2  -20.50   41.30
   9   5   2   43.00   35.80
   9   5   2    7.80   47.60
 -10  -5  -2  207.98   65.79
 -10  -5  -2  299.77   60.89
 -10  -5  -2  244.78   57.99
 -10  -5  -2  248.08   43.10
  10   5   2  202.88   44.90
 -11  -5  -2  102.19   57.09
  11   5   2  249.88   46.80
 -12  -5  -2 -128.69   50.29
  12   5   2   71.49   42.80
 -13  -5  -2   83.69   66.99
  13   5   2   33.90   43.50
  14   5   2    1.00   45.70
 -12   6   2  213.78   90.69
 -11   6   2   71.89  113.89
 -11   6   2   62.89   77.19
 -10   6   2   24.30   71.39
 -10   6   2   52.79  103.49
  -9   6   2  427.76  122.49
  -9   6   2  567.54   90.69
   8  -6  -2   41.10   43.10
  -8   6   2  116.39   66.29
  -8   6   2   33.60   95.59
   7  -6  -2  159.68   45.20
  -7   6   2  109.69   90.99
  -7   6   2  169.68   62.49
   6  -6  -2   15.00   37.50
  -6   6   2    1.90   50.39
  -6   6   2  -18.60   75.69
   5  -6  -2   82.89   38.60
  -5   6   2   -9.50   70.89
  -5   6   2   47.60   48.30
  -4   6   2  -11.70   41.00
  -4   6   2   97.09   69.59
  -3   6   2  -34.10   53.39
  -3   6   2   -8.10   37.90
  -2   6   2   -4.20   50.19
  -2   6   2   66.49   36.50
  -1   6   2   40.20   32.70
  -1   6   2  111.79   53.49
  -1   6   2   57.19   25.60
   0   6   2   10.50   28.50
   0   6   2   28.10   25.60
   0   6   2   36.40   47.00
   1   6   2 1099.39   72.99
   1   6   2 1213.78   75.39
   2   6   2  970.00   62.29
   2   6   2  947.81   67.59
   2   6   2  897.41   62.59
  -3  -6  -2   32.90   28.30
  -3  -6  -2   30.60   25.60
   3   6   2   21.50   26.70
   3   6   2   57.19   24.70
   3   6   2   50.79   30.10
  -4  -6  -2 1987.10  114.99
  -4  -6  -2 2032.40  110.99
   4   6   2 2113.49  113.79
   4   6   2 2179.38  119.19
  -5  -6  -2  215.68   23.80
  -5  -6  -2  187.08   33.60
  -5  -6  -2  230.68   37.70
   5   6   2  168.28   38.10
   5   6   2  249.88   39.30
  -6  -6  -2 1036.60   71.59
  -6  -6  -2 1166.58   81.99
  -6  -6  -2 1179.08   83.49
  -6  -6  -2 1122.29   78.89
   6   6   2 1243.28   85.39
   6   6   2 1253.07   80.09
  -7  -6  -2 1481.25   85.99
  -7  -6  -2 1622.24  100.29
  -7  -6  -2 1464.15   95.89
   7   6   2 1457.45   98.39
   7   6   2 1530.75   97.09
  -8  -6  -2   53.19   40.90
  -8  -6  -2    7.80   35.10
   8   6   2  -35.00   36.10
   8   6   2    8.90   36.00
  -9  -6  -2  520.65   66.79
  -9  -6  -2  690.53   63.09
   9   6   2  573.34   61.09
   9   6   2  613.44   67.59
 -10  -6  -2  416.76   54.29
 -10  -6  -2  373.66   68.39
 -10  -6  -2  325.37   61.89
  10   6   2  349.27   53.59
 -11  -6  -2   70.09   52.59
 -11  -6  -2   40.10   39.80
  11   6   2   44.00   41.10
 -12  -6  -2  418.76   90.39
  12   6   2  491.55   63.19
  13   6   2  205.48   53.89
  14   6   2   96.29   51.89
 -11   7   2   72.69   85.79
 -10   7   2  390.26  134.99
 -10   7   2  562.14   98.59
  -9   7   2   46.20  105.59
  -9   7   2   44.10   72.09
  -8   7   2  403.46  117.29
  -8   7   2  645.94   94.29
  -7   7   2  281.67   74.79
  -7   7   2  172.18  104.09
  -6   7   2   -6.40   56.19
  -6   7   2   14.20   91.69
  -5   7   2  793.22  116.69
  -5   7   2  781.72   85.79
  -4   7   2   22.00   83.29
  -4   7   2  -19.30   43.70
  -3   7   2  498.25   66.29
  -3   7   2  704.83   98.39
  -2   7   2  -22.10   63.49
  -2   7   2  -26.60   37.80
  -1   7   2   34.40   35.70
  -1   7   2  -29.20   54.69
  -1   7   2   52.19   28.40
   0   7   2   14.60   32.30
   0   7   2   67.19   30.40
   1   7   2  265.07   41.80
   1   7   2  303.07   40.70
   2   7   2    6.10   29.40
   2   7   2   19.40   28.70
   3   7   2  544.65   56.69
   3   7   2  624.64   52.09
   3   7   2  661.83   54.59
  -4  -7  -2   10.00   28.80
  -4  -7  -2   95.09   34.50
   4   7   2  123.19   36.50
   4   7   2  107.89   26.90
   4   7   2  115.79   34.50
  -5  -7  -2   53.19   31.50
  -5  -7  -2   90.99   31.80
   5   7   2   34.00   32.50
   5   7   2   73.69   38.40
  -6  -7  -2  655.13   61.79
  -6  -7  -2  780.22   58.69
   6   7   2  552.24   62.79
   6   7   2  540.05   57.79
  -7  -7  -2  -23.10   36.40
  -7  -7  -2  -12.70   29.80
  -7  -7  -2  -11.70   33.60
   7   7   2   21.00   37.30
   7   7   2   43.70   34.80
  -8  -7  -2  713.63   71.39
  -8  -7  -2  735.33   70.29
   8   7   2  806.82   72.49
   8   7   2  842.82   78.19
  -9  -7  -2  412.76   59.89
  -9  -7  -2  329.27   52.99
   9   7   2  262.77   56.99
   9   7   2  400.76   56.59
 -10  -7  -2   72.09   41.50
 -10  -7  -2  158.88   51.79
  10   7   2  116.29   47.20
 -11  -7  -2  658.13   67.99
  11   7   2  585.64   69.79
  12   7   2  129.39   50.29
  13   7   2  203.28   56.69
  14   7   2  267.37   59.79
 -10   8   2    4.90   80.69
  -9   8   2  395.26   94.39
  -8   8   2  249.38   81.39
  -8   8   2   12.60  109.19
  -7   8   2  109.39   73.59
  -7   8   2   34.30  100.89
  -6   8   2  718.23   93.29
  -6   8   2  773.12  129.39
  -5   8   2  282.67   68.09
  -5   8   2  151.38   99.19
  -4   8   2  763.22  119.89
  -4   8   2  717.33   83.79
  -3   8   2  261.47   59.29
  -3   8   2  346.47   95.29
  -2   8   2   32.70   45.30
  -1   8   2  488.85   63.19
   0   8   2  167.58   42.90
   0   8   2  113.29   35.80
   1   8   2   11.90   35.60
   1   8   2   -6.10   30.70
   2   8   2  272.67   44.90
   2   8   2  292.57   44.70
   3   8   2    1.20   32.00
   3   8   2  -12.10   33.40
   3   8   2   39.30   34.30
  -4  -8  -2  -11.00   34.60
  -4  -8  -2   41.70   32.50
   4   8   2   48.90   38.30
   4   8   2    3.40   35.90
   4   8   2   37.70   31.20
  -5  -8  -2   19.60   33.00
  -5  -8  -2   13.20   34.40
   5   8   2   -9.10   38.10
   5   8   2  -10.90   34.90
  -6  -8  -2   64.09   35.70
  -6  -8  -2   14.60   36.60
   6   8   2   52.59   42.80
   6   8   2   92.69   39.20
  -7  -8  -2   97.29   39.00
  -7  -8  -2   85.29   40.80
   7   8   2   99.39   42.00
   7   8   2   38.30   44.00
  -8  -8  -2   69.79   42.10
  -8  -8  -2  -16.30   39.20
   8   8   2    4.40   44.50
   8   8   2   39.90   39.30
  -9  -8  -2   72.79   43.00
   9   8   2   14.70   46.40
   9   8   2   88.99   45.20
 -10  -8  -2  447.46   62.19
  10   8   2  308.47   57.49
  10   8   2  433.76   67.79
 -11  -8  -2    4.30   43.10
  11   8   2  -28.70   41.20
 -12  -8  -2  156.58   50.09
  12   8   2  155.88   55.09
  13   8   2  216.78   59.09
  14   8   2  -40.50   49.99
  -9   9   2  110.39   87.29
  -8   9   2   56.89   78.39
  -7   9   2  481.75   91.79
  -6   9   2   36.40   66.39
  -5   9   2  351.16   75.59
  -4   9   2  475.75   77.19
  -3   9   2   27.80   52.19
  -2   9   2  939.91   92.39
  -1   9   2  592.84   72.59
   0   9   2  707.23   65.19
   0   9   2  661.43   72.59
   1   9   2 1090.39   86.49
   1   9   2 1011.10   80.29
   2   9   2   74.79   38.60
   2   9   2  115.79   41.40
  -3  -9  -2  527.15   61.19
   3   9   2  568.64   60.09
   3   9   2  402.46   59.49
  -4  -9  -2  416.36   57.59
  -4  -9  -2  345.67   49.90
   4   9   2  352.36   53.29
   4   9   2  368.16   47.50
   4   9   2  342.17   56.49
  -5  -9  -2  -50.89   35.90
  -5  -9  -2   41.20   37.00
   5   9   2  -26.40   38.80
   5   9   2  -68.79   36.10
  -6  -9  -2   58.19   41.10
  -6  -9  -2   74.49   38.70
   6   9   2  114.89   45.20
   6   9   2  140.39   50.29
  -7  -9  -2   55.79   40.90
  -7  -9  -2   34.70   37.70
   7   9   2   -9.50   43.90
   7   9   2   26.40   42.80
  -8  -9  -2   91.29   45.00
   8   9   2   -6.70   42.90
   8   9   2   68.99   49.60
  -9  -9  -2   13.60   43.80
   9   9   2  116.99   53.69
   9   9   2   -1.30   43.70
 -10  -9  -2  -77.99   40.90
  10   9   2   59.69   47.30
  10   9   2   -2.00   49.90
 -11  -9  -2   79.49   47.50
  11   9   2   68.19   48.80
 -12  -9  -2  130.09   53.69
  12   9   2   74.29   51.49
  13   9   2   77.89   55.69
  -8  10   2  229.98   88.89
  -7  10   2   23.30   73.89
  -6  10   2   43.10   69.39
  -5  10   2  267.07   79.29
  -4  10   2   96.09   64.59
  -3  10   2  618.64   84.69
  -2  10   2  167.38   60.09
  -1  10   2  525.15   72.89
   0  10   2  789.22   72.69
   0  10   2  737.93   80.49
   1  10   2  117.39   44.30
   1  10   2  -37.50   41.60
   2  10   2  510.25   62.99
   2  10   2  514.95   63.79
  -3 -10  -2  460.95   62.69
   3  10   2  496.25   61.19
   3  10   2  378.86   59.29
  -4 -10  -2  137.29   46.80
  -4 -10  -2  131.99   44.60
   4  10   2  119.09   47.70
  -5 -10  -2  518.05   65.69
  -5 -10  -2  507.15   60.09
   5  10   2  388.26   65.39
   5  10   2  468.15   62.59
  -6 -10  -2   12.10   41.60
  -6 -10  -2   71.29   45.30
   6  10   2    6.20   47.80
   6  10   2  -41.70   43.70
  -7 -10  -2  238.48   52.39
  -7 -10  -2  172.68   49.40
   7  10   2  164.98   52.19
   7  10   2  207.58   57.79
  -8 -10  -2  147.79   51.79
   8  10   2  176.78   58.49
   8  10   2  138.29   54.09
  -9 -10  -2   52.99   46.70
   9  10   2  -47.00   44.20
   9  10   2  -28.40   49.20
 -10 -10  -2   98.39   51.79
  10  10   2   -8.40   53.99
  10  10   2   90.29   50.69
 -11 -10  -2   45.30   49.90
  11  10   2   31.80   52.29
  11  10   2  -73.89   54.59
 -12 -10  -2   48.90   49.90
  12  10   2   52.09   53.89
 -13 -10  -2   61.59   52.89
  13  10   2  103.69   58.09
  -7  11   2   10.20   76.19
  -6  11   2   12.80   73.79
  -5  11   2  100.19   74.19
  -4  11   2  -40.90   62.49
  -3  11   2  -24.00   58.39
  -2  11   2   80.69   59.79
  -1  11   2  383.26   71.79
   0  11   2   29.20   43.20
   0  11   2  -29.60   46.00
  -1 -11  -2  399.26   62.59
   1  11   2  401.96   60.69
   1  11   2  426.96   65.39
  -2 -11  -2  454.55   64.29
   2  11   2  396.86   62.99
   2  11   2  342.77   62.19
  -3 -11  -2   64.29   47.80
   3  11   2  148.19   49.00
   3  11   2   24.40   45.60
  -4 -11  -2  474.55   67.19
  -4 -11  -2  493.65   64.69
   4  11   2  529.05   69.79
  -5 -11  -2  116.09   49.60
  -5 -11  -2  104.79   46.60
   5  11   2  129.09   52.89
   5  11   2  253.17   57.79
  -6 -11  -2   38.70   47.70
  -6 -11  -2  210.68   53.19
   6  11   2  209.08   57.39
   6  11   2   65.99   51.79
  -7 -11  -2  419.96   62.89
  -7 -11  -2  402.46   67.69
   7  11   2  578.04   77.69
   7  11   2  454.95   69.29
  -8 -11  -2   72.89   49.10
   8  11   2    0.90   55.09
   8  11   2   51.19   53.39
  -9 -11  -2  130.39   54.89
   9  11   2  212.38   64.79
   9  11   2  249.08   62.29
 -10 -11  -2   50.89   51.59
  10  11   2   60.89   56.39
  10  11   2  206.88   67.39
 -11 -11  -2  -41.40   50.09
  11  11   2  152.88   60.49
  11  11   2   62.79   61.69
 -12 -11  -2   29.10   52.29
  12  11   2   56.19   56.99
  -6  12   2  -43.60   76.99
  -5  12   2  131.09   79.59
  -4  12   2  -85.39   64.39
  -3  12   2   53.79   65.19
  -2  12   2  -28.40   57.69
  -1  12   2  -43.20   52.89
   0  12   2   49.50   53.79
  -1 -12  -2   96.19   52.69
   1  12   2   60.39   50.69
   1  12   2    0.20   51.39
  -2 -12  -2  126.59   53.29
   2  12   2   97.19   54.49
   2  12   2  120.29   53.79
  -3 -12  -2  348.17   63.69
   3  12   2  274.77   62.39
  -4 -12  -2  144.69   53.69
  -4 -12  -2   41.80   47.40
   4  12   2   47.10   50.59
  -5 -12  -2  190.68   53.59
  -5 -12  -2  110.89   54.09
   5  12   2  187.48   57.09
  -6 -12  -2  669.13   77.19
  -6 -12  -2  647.14   81.19
   6  12   2  513.35   78.99
  -7 -12  -2  -43.60   49.30
  -7 -12  -2  -13.70   48.90
   7  12   2 -105.39   48.00
   7  12   2   46.40   56.19
  -8 -12  -2  406.76   71.29
   8  12   2  362.06   73.29
   8  12   2  574.44   83.79
  -9 -12  -2  118.59   56.69
   9  12   2  168.88   66.69
   9  12   2  139.59   63.99
 -10 -12  -2   88.09   55.79
  10  12   2  180.98   68.69
  10  12   2    9.10   60.19
 -11 -12  -2  510.25   79.19
  11  12   2  217.18   70.89
  11  12   2  406.96   86.39
  -4  13   2  -16.30   70.09
  -3  13   2   96.59   74.49
  -2  13   2   95.09   68.49
  -1  13   2  -17.90   60.89
   0  13   2  -32.30   57.29
   1  13   2  -60.29   51.69
  -2 -13  -2   28.20   51.39
   2  13   2  -27.70   50.79
   2  13   2   26.20   54.39
  -3 -13  -2   -1.10   50.19
  -3 -13  -2   34.70   47.50
   3  13   2  -86.59   47.90
  -4 -13  -2   77.49   53.59
  -4 -13  -2  111.89   54.59
   4  13   2   78.49   58.39
  -5 -13  -2  145.59   59.69
  -5 -13  -2  234.38   60.19
   5  13   2  175.78   61.69
  -6 -13  -2   70.29   56.39
  -6 -13  -2  112.69   56.49
   6  13   2   87.59   58.19
  -7 -13  -2  210.98   64.69
  -7 -13  -2  114.69   59.39
   7  13   2  137.59   62.49
  -8 -13  -2    1.60   53.59
   8  13   2    7.40   58.39
   8  13   2  -47.90   59.89
  -9 -13  -2  146.09   62.79
   9  13   2  104.99   68.29
   9  13   2   40.30   63.89
 -10 -13  -2  227.18   68.39
  10  13   2  255.67   76.29
  10  13   2  378.76   80.19
  -2  14   2  145.39   74.39
  -1  14   2   61.49   67.79
   0  14   2   53.89   63.39
   1  14   2    0.00   57.29
   2  14   2   60.79   60.29
  -3 -14  -2   86.59   58.99
  -3 -14  -2  -18.90   49.20
   3  14   2   68.19   58.29
  -4 -14  -2   -6.50   52.89
  -4 -14  -2   44.70   57.39
   4  14   2  -66.89   52.99
  -5 -14  -2  203.38   63.19
  -5 -14  -2  101.09   61.79
   5  14   2   87.79   62.09
  -6 -14  -2   53.99   57.89
  -6 -14  -2  -59.49   51.29
   6  14   2   30.00   59.89
  -7 -14  -2  -14.30   58.49
  -7 -14  -2  -69.29   53.09
   7  14   2  151.48   67.69
  -8 -14  -2   18.00   56.79
   8  14   2   35.80   62.09
  -2 -15  -2  204.68   64.39
  -3 -15  -2   98.19   59.79
   3  15   2  171.18   69.89
  -4 -15  -2   31.90   59.79
  -4 -15  -2  113.49   58.79
   4  15   2  159.48   67.99
  -5 -15  -2   39.60   61.09
  -5 -15  -2   56.59   59.09
   5  15   2  112.99   65.99
   6  14  -3   50.69   60.59
  -6 -14   3  -28.40   59.99
  -6 -14   3   37.60   59.39
   5  14  -3  282.77   71.39
  -5 -14   3  361.06   77.49
   4  14  -3  123.59   64.49
   3  14  -3  112.39   61.19
   2  14  -3  345.67   72.39
   1  14  -3   66.49   59.69
   0  14  -3  257.47   77.29
   8  13  -3  -24.00   65.39
   8  13  -3    2.60   59.99
  -8 -13   3   94.99   61.09
   7  13  -3 -100.69   51.09
  -7 -13   3   47.80   60.49
  -7 -13   3    2.30   55.19
   6  13  -3   51.69   59.19
  -6 -13   3  -48.40   52.79
   5  13  -3  -13.10   56.69
   4  13  -3   21.40   53.59
   3  13  -3   79.19   56.59
   2  13  -3   40.40   54.89
   1  13  -3  157.48   61.29
   1  13  -3   56.69   58.99
   0  13  -3  154.08   66.69
   0  13  -3  281.77   62.99
  -1  13  -3  -18.80   57.69
  -2  13  -3  191.68   75.59
  -3  13  -3  181.38   79.89
  10  12  -3    9.80   59.79
  10  12  -3  171.68   71.29
 -10 -12   3   71.59   58.09
   9  12  -3   94.29   64.69
   9  12  -3   -1.90   58.39
  -9 -12   3   83.29   55.59
   8  12  -3   98.59   60.99
   8  12  -3   18.90   59.89
  -8 -12   3  -15.00   54.19
   7  12  -3   84.29   59.99
   7  12  -3  -12.60   57.09
  -7 -12   3  134.79   56.19
  -7 -12   3  -63.89   50.99
   6  12  -3   14.10   51.49
  -6 -12   3   27.40   53.09
   5  12  -3   33.30   53.59
   4  12  -3   10.20   50.89
   3  12  -3   14.00   51.09
   2  12  -3  -82.39   46.70
   2  12  -3   -2.50   49.90
   1  12  -3   55.19   49.90
   1  12  -3   82.79   56.79
   0  12  -3  151.78   62.69
   0  12  -3   18.80   48.50
  -1  12  -3   94.79   62.99
  -2  12  -3  221.88   75.69
  -3  12  -3  124.89   76.09
  -4  12  -3  389.86   92.39
  -5  12  -3  157.78   81.69
  11  11  -3  237.38   71.49
  11  11  -3  252.47   73.19
 -11 -11   3  110.89   57.09
  10  11  -3  265.47   72.39
  10  11  -3  205.68   66.69
 -10 -11   3  357.56   69.89
   9  11  -3  -23.50   53.79
   9  11  -3  -36.60   54.79
  -9 -11   3   10.30   50.69
   8  11  -3  421.16   72.59
   8  11  -3  428.06   75.39
  -8 -11   3  413.66   72.19
   7  11  -3   95.19   56.59
   7  11  -3  181.98   61.09
  -7 -11   3   83.39   52.09
   6  11  -3  121.29   55.19
   6  11  -3  178.58   59.89
   5  11  -3   54.89   49.50
   5  11  -3   59.19   51.49
   4  11  -3    3.40   47.70
   3  11  -3  -35.90   44.40
   2  11  -3  128.89   50.69
   2  11  -3  -42.30   42.80
   1  11  -3   41.70   44.70
   1  11  -3   -5.80   45.30
   0  11  -3  -86.99   41.40
   0  11  -3   41.40   50.79
  -1  11  -3   45.30   55.39
  -1  11  -3   26.40   44.20
  -2  11  -3  103.49   61.39
  -3  11  -3   82.79   63.69
  -4  11  -3   15.00   67.69
  -5  11  -3  186.68   84.49
  -6  11  -3  102.29   82.49
  12  10  -3  275.47   68.69
 -12 -10   3  222.28   59.69
  11  10  -3  127.89   64.49
  11  10  -3   73.39   59.19
 -11 -10   3  252.67   59.39
  10  10  -3   41.30   54.69
  10  10  -3  158.58   62.59
 -10 -10   3    7.30   79.39
 -10 -10   3  136.89   55.09
   9  10  -3  393.06   70.19
   9  10  -3  559.84   78.39
  -9 -10   3  461.05   69.39
   8  10  -3  176.88   58.29
   8  10  -3   48.80   51.69
  -8 -10   3  194.48   56.89
   7  10  -3  289.27   60.99
   7  10  -3  178.78   58.39
  -7 -10   3  276.17   57.29
   6  10  -3  648.74   77.89
   6  10  -3  542.15   69.29
   5  10  -3   24.00   45.30
   5  10  -3   32.00   46.10
   4  10  -3  675.83   78.19
   4  10  -3  768.42   71.89
   3  10  -3  329.87   51.89
   3  10  -3  232.28   55.59
   2  10  -3  238.78   50.99
   2  10  -3  170.78   50.89
   1  10  -3  360.56   60.19
   1  10  -3  566.74   69.59
   0  10  -3   75.89   49.30
   0  10  -3  163.08   47.20
  -1  10  -3  104.39   44.00
  -1  10  -3   66.59   49.99
  -2  10  -3  147.59   59.99
  -3  10  -3   92.99   62.59
  -4  10  -3   -2.80   62.09
  -5  10  -3    5.80   63.19
  -6  10  -3  -33.70   67.89
  -7  10  -3   25.40   76.29
  -8  10  -3   29.50   79.59
  13   9  -3  -96.79   51.29
 -13  -9   3  166.88   56.09
  12   9  -3   46.30   55.49
 -12  -9   3   -6.50   45.90
  11   9  -3   32.50   53.99
  11   9  -3   33.10   50.89
 -11  -9   3   34.00   58.39
 -11  -9   3   29.90   47.80
  10   9  -3  226.38   60.09
  10   9  -3  194.28   60.19
 -10  -9   3  186.18   65.89
 -10  -9   3  162.28   53.89
   9   9  -3   33.60   48.30
   9   9  -3   71.99   51.29
  -9  -9   3   54.49   45.90
   8   9  -3  310.67   63.29
   8   9  -3  318.47   60.89
   7   9  -3  303.67   61.79
   7   9  -3  362.36   61.89
  -7  -9   3  539.25   60.19
   6   9  -3   28.60   43.90
   6   9  -3   25.30   45.40
   5   9  -3  991.90   81.99
   5   9  -3  878.81   84.49
   4   9  -3  752.72   74.89
   4   9  -3  746.93   69.09
   3   9  -3  665.13   63.99
   3   9  -3  642.74   61.79
   3   9  -3  513.25   64.59
   2   9  -3 1079.39   86.89
   2   9  -3 1045.70   85.39
   1   9  -3   92.39   42.90
   1   9  -3   96.99   43.10
   0   9  -3  553.74   69.49
   0   9  -3  553.34   61.39
  -1   9  -3  367.96   65.69
  -1   9  -3  481.65   55.49
  -2   9  -3   11.50   35.30
  -2   9  -3  123.79   55.59
  -3   9  -3  305.27   62.59
  -3   9  -3  136.09   61.59
  -4   9  -3  132.49   63.89
  -4   9  -3  -23.40   57.29
  -5   9  -3   62.29   67.19
  -5   9  -3  108.29   67.59
  -6   9  -3   87.39   75.29
  -6   9  -3   69.59   65.89
   6  -9   3  -29.80   58.99
  -7   9  -3  111.49   74.69
   7  -9   3  123.39   67.19
  -8   9  -3  -90.59   72.39
   8  -9   3   -3.40   65.39
  -9   9  -3 -105.89   74.79
  13   8  -3   57.59   54.49
 -13  -8   3   19.60   71.49
  12   8  -3   -1.50   51.59
 -12  -8   3   23.60   60.29
 -12  -8   3  -82.99   40.70
  11   8  -3  -25.20   47.60
 -11  -8   3   68.39   45.40
 -11  -8   3    5.40   56.39
  10   8  -3  -24.80   47.20
  10   8  -3  -41.30   45.30
 -10  -8   3   61.09   45.80
 -10  -8   3  -12.40   53.29
   9   8  -3  -52.69   39.10
   9   8  -3  145.09   52.09
  -9  -8   3    0.40   40.40
  -9  -8   3    1.70   52.69
   8   8  -3  107.09   46.50
   8   8  -3  281.87   56.49
   7   8  -3   12.30   40.80
   7   8  -3  144.69   48.50
  -7  -8   3   96.39   39.20
   6   8  -3  786.02   72.59
   6   8  -3  688.13   73.99
   5   8  -3  291.77   50.09
   5   8  -3  342.07   55.69
   4   8  -3  267.17   52.09
   4   8  -3  351.06   44.30
   4   8  -3  271.87   47.30
   3   8  -3  861.01   68.59
   3   8  -3  882.21   69.99
   3   8  -3  740.03   72.19
   2   8  -3  109.39   38.20
   2   8  -3   56.59   38.90
   2   8  -3   56.39   34.40
   1   8  -3  832.02   73.79
   1   8  -3  907.21   76.69
   0   8  -3  966.90   74.69
   0   8  -3  878.31   83.39
  -1   8  -3  219.18   42.00
  -1   8  -3  197.48   53.69
  -1   8  -3  237.98   46.50
  -2   8  -3  969.60   85.99
  -2   8  -3  915.61   93.19
  -2   8  -3 1129.69   71.99
  -3   8  -3  157.68   56.79
  -3   8  -3  226.28   57.29
   3  -8   3   82.19   48.20
  -4   8  -3  326.17   70.59
  -4   8  -3  408.36   71.99
   4  -8   3  388.46   67.09
  -5   8  -3  325.07   74.09
  -5   8  -3  536.35   82.89
   5  -8   3  559.04   78.59
  -6   8  -3    7.40   60.59
  -6   8  -3  -14.40   64.39
   6  -8   3   68.09   57.69
  -7   8  -3   47.80   69.19
  -7   8  -3   96.19   79.79
   7  -8   3  118.49   62.89
  -8   8  -3   68.09   69.49
  -8   8  -3   97.69   82.19
   8  -8   3   86.89   61.89
  -9   8  -3   57.49   84.79
  -9   8  -3  113.09   82.89
   9  -8   3   23.50   63.19
 -10   8  -3  -51.69   78.09
  10  -8   3   11.70   74.39
  14   7  -3   64.49   55.59
 -14  -7   3  180.38   74.69
  13   7  -3   34.50   52.39
 -13  -7   3  -23.50   58.19
  12   7  -3  211.28   58.29
 -12  -7   3  198.68   49.10
 -12  -7   3  133.39   64.69
  11   7  -3   32.50   48.60
 -11  -7   3  -16.30   56.79
 -11  -7   3   77.19   41.80
  10   7  -3   85.29   47.40
  10   7  -3   72.49   49.20
 -10  -7   3   87.99   55.19
 -10  -7   3   68.39   41.40
   9   7  -3   67.19   44.00
   9   7  -3    8.30   41.90
  -9  -7   3 -137.39   45.00
  -9  -7   3   20.30   38.10
   8   7  -3   27.30   39.90
   8   7  -3  -14.70   41.30
   7   7  -3   89.59   40.50
   7   7  -3   64.29   42.00
  -7  -7   3   75.79   35.10
   6   7  -3  -10.20   38.00
   6   7  -3  -16.80   36.60
   5   7  -3  166.88   41.90
   5   7  -3  194.68   45.00
   4   7  -3  262.17   45.10
   4   7  -3  251.97   35.40
   4   7  -3  140.69   41.80
   3   7  -3  -52.39   31.00
   3   7  -3    1.10   32.30
   3   7  -3   10.40   28.00
   2   7  -3  515.15   54.49
   2   7  -3  445.46   48.70
   2   7  -3  455.25   46.10
   1   7  -3  319.57   45.40
   1   7  -3  318.57   46.70
   1   7  -3  406.36   40.00
   0   7  -3  289.97   48.60
   0   7  -3  336.67   41.40
   0   7  -3  319.17   44.30
  -1   7  -3 1500.25   97.69
  -1   7  -3 1657.93  107.59
  -1   7  -3 1504.25   91.69
  -2   7  -3   86.59   43.20
  -2   7  -3  172.68   33.10
  -2   7  -3  141.79   49.80
   2  -7   3  119.19   44.50
  -3   7  -3  854.41   79.09
  -3   7  -3  676.73   80.39
   3  -7   3  742.33   75.69
  -4   7  -3  932.21   96.19
  -4   7  -3 1101.09   96.69
   4  -7   3  903.11   89.89
  -5   7  -3   -4.70   55.39
  -5   7  -3   88.39   56.69
   5  -7   3   41.70   48.10
  -6   7  -3  492.45   85.99
  -6   7  -3  527.95   83.19
   6  -7   3  488.65   74.89
  -7   7  -3  202.48   72.79
  -7   7  -3  239.48   77.69
   7  -7   3  196.38   61.99
  -8   7  -3  174.68   73.29
  -8   7  -3  146.49   79.99
   8  -7   3   10.10   56.99
  -9   7  -3  409.16   91.79
  -9   7  -3  411.06  101.49
   9  -7   3  483.75   82.79
 -10   7  -3   64.89   79.79
 -10   7  -3  -87.19   80.49
 -11   7  -3   66.29   82.59
  14   6  -3   46.30   53.39
 -14  -6   3   -2.30   63.89
  13   6  -3  133.99   55.59
 -13  -6   3  329.57   80.19
  12   6  -3   46.10   47.10
 -12  -6   3  108.39   63.09
  11   6  -3  442.16   64.39
 -11  -6   3  642.44   84.49
 -11  -6   3  531.95   58.79
  10   6  -3  100.19   44.80
 -10  -6   3   52.09   38.10
 -10  -6   3   54.39   53.49
   9   6  -3   27.00   42.90
   9   6  -3   13.00   40.90
  -9  -6   3   70.99   38.10
  -9  -6   3   28.80   50.69
   8   6  -3  567.74   63.79
   8   6  -3  608.94   68.29
  -8  -6   3  712.23   81.39
  -8  -6   3  814.02   69.69
   7   6  -3   52.19   39.90
   7   6  -3  112.09   39.50
  -7  -6   3   72.89   30.70
   6   6  -3  406.26   54.49
   6   6  -3  328.97   47.10
  -6  -6   3  398.46   44.10
   5   6  -3   52.89   32.70
   5   6  -3   49.99   34.40
   4   6  -3   -8.70   29.60
   4   6  -3   13.70   21.70
   4   6  -3   -4.10   29.50
   3   6  -3   -4.30   29.40
   3   6  -3  -14.00   27.80
   2   6  -3   -9.30   25.90
   2   6  -3  -20.50   26.60
   1   6  -3  105.39   27.70
   1   6  -3  144.79   24.60
   1   6  -3  135.39   33.10
   0   6  -3  707.93   56.99
   0   6  -3  675.83   54.99
  -1   6  -3  103.59   29.00
  -1   6  -3   38.10   32.60
   1  -6   3   15.90   33.50
  -2   6  -3  468.25   41.70
  -2   6  -3  421.26   55.49
   2  -6   3  489.95   58.59
  -3   6  -3  359.06   60.39
  -3   6  -3  326.87   56.29
   3  -6   3  354.46   53.69
  -4   6  -3  177.78   54.99
  -4   6  -3  213.78   56.99
   4  -6   3  203.98   48.90
  -5   6  -3 1026.10   99.49
  -5   6  -3  958.40   96.09
   5  -6   3  893.01   85.59
  -6   6  -3  300.17   72.19
  -6   6  -3  343.27   72.39
   6  -6   3  527.75   70.19
  -7   6  -3   54.69   61.79
  -7   6  -3  173.88   69.39
   7  -6   3  117.79   53.99
  -8   6  -3  683.53  102.79
  -8   6  -3  725.03   96.79
   8  -6   3  790.82   89.39
  -9   6  -3   65.39   77.99
  -9   6  -3   35.60   67.19
   9  -6   3   25.40   53.29
 -10   6  -3  300.17   97.49
 -10   6  -3  389.36   89.39
  10  -6   3  448.46   75.49
 -11   6  -3  329.27   90.59
 -11   6  -3  237.38  101.49
  14   5  -3  111.89   53.19
 -14  -5   3  147.09   74.09
  13   5  -3   35.50   46.00
 -13  -5   3   60.09   64.99
  12   5  -3  455.65   62.29
 -12  -5   3  367.46   77.39
  11   5  -3  166.28   47.10
 -11  -5   3  293.67   46.10
 -11  -5   3  191.98   64.99
  10   5  -3  260.87   48.50
 -10  -5   3  276.97   64.89
 -10  -5   3  270.07   44.60
   9   5  -3 1323.67   96.59
   9   5  -3 1233.18   89.49
  -9  -5   3 1191.38   85.19
  -9  -5   3 1229.58  106.39
   8   5  -3   25.00   38.50
   8   5  -3  104.39   39.80
  -8  -5   3   -4.60   33.60
  -8  -5   3   45.40   48.10
   7   5  -3  907.81   69.59
   7   5  -3  850.11   73.29
  -7  -5   3  801.82   81.99
  -7  -5   3  744.43   64.19
  -7  -5   3  868.71   68.09
   6   5  -3  438.76   49.70
   6   5  -3  572.44   56.69
  -6  -5   3  475.15   43.20
  -6  -5   3  566.94   51.99
   5   5  -3   -9.50   26.60
   5   5  -3   26.90   30.40
   4   5  -3 1512.65   93.89
   4   5  -3 1503.05   90.89
   3   5  -3  148.79   34.90
   3   5  -3  224.08   34.70
   2   5  -3  180.98   31.30
   2   5  -3  183.68   34.30
   1   5  -3  294.37   29.90
   1   5  -3  279.27   33.00
   1   5  -3  345.77   39.90
   0   5  -3   76.39   20.90
   0   5  -3   92.59   27.10
   0   5  -3   58.29   27.10
   0  -5   3   50.39   30.70
  -1   5  -3   -4.30   29.20
  -1   5  -3    6.40   22.90
   1  -5   3  -48.20   25.50
  -2   5  -3    2.30   21.40
  -2   5  -3   24.50   34.70
   2  -5   3   -1.10   30.20
  -3   5  -3  199.38   46.90
   3  -5   3  210.58   42.50
  -4   5  -3  230.58   51.19
  -4   5  -3  229.88   52.49
   4  -5   3  261.97   47.20
  -5   5  -3   46.30   52.09
  -5   5  -3   -4.70   47.50
   5  -5   3   -8.90   39.10
  -6   5  -3  143.99   58.29
  -6   5  -3  288.47   66.59
   6  -5   3  139.69   48.70
  -7   5  -3  406.76   78.09
  -7   5  -3  515.85   78.59
   7  -5   3  591.04   71.39
  -8   5  -3   72.19   66.19
  -8   5  -3   33.60   59.99
   8  -5   3   41.40   50.49
  -9   5  -3  475.65   82.69
  -9   5  -3  304.67   86.39
   9  -5   3  355.86   67.89
 -10   5  -3   46.60   75.59
 -10   5  -3  142.79   72.99
  10  -5   3    1.30   53.49
 -11   5  -3   50.29   83.49
 -11   5  -3   54.19   72.59
 -12   5  -3  202.28   86.99
 -12   5  -3  142.79   97.79
  14   4  -3    1.10   48.70
 -14  -4   3  109.39   76.99
  13   4  -3  216.58   51.99
 -13  -4   3  117.49   69.39
  12   4  -3   72.89   43.70
 -12  -4   3   55.89   63.49
  11   4  -3  195.38   46.10
 -11  -4   3  242.48   68.19
  10   4  -3  569.64   59.49
 -10  -4   3  502.35   50.69
 -10  -4   3  563.94   77.89
   9   4  -3   28.70   36.50
  -9  -4   3   -3.00   44.10
  -9  -4   3   62.99   32.70
  -9  -4   3  127.19   55.99
   8   4  -3 1220.88   85.89
   8   4  -3 1273.57   88.29
  -8  -4   3 1321.07   92.39
  -8  -4   3 1253.77   81.09
  -8  -4   3 1235.78  101.79
   7   4  -3 1134.79   76.79
   7   4  -3 1095.49   76.39
  -7  -4   3 1058.79   79.69
  -7  -4   3 1088.79   90.29
   6   4  -3  305.27   43.20
   6   4  -3  399.56   44.70
  -6  -4   3  494.95   38.10
  -6  -4   3  532.45   51.59
   5   4  -3 2142.39  117.39
   5   4  -3 2125.99  114.79
  -5  -4   3 2132.09  114.59
   4   4  -3  592.44   49.99
   4   4  -3  664.23   54.79
   3   4  -3  750.42   54.79
   3   4  -3  733.73   56.69
   2   4  -3 1569.24   90.09
   2   4  -3 1515.15   86.39
   1   4  -3   17.20   22.60
   1   4  -3   46.60   25.80
   1   4  -3   70.69   22.10
   0   4  -3 1659.13   91.89
   0   4  -3 1645.44   83.59
   0   4  -3 1766.62   90.59
   0  -4   3 1541.45   95.29
  -1   4  -3 1187.78   68.29
  -1   4  -3 1150.18   74.49
   1  -4   3 1188.18   77.29
  -2   4  -3  198.18   24.90
  -2   4  -3  135.59   36.90
   2  -4   3  229.08   38.50
  -3   4  -3  563.64   57.79
   3  -4   3  344.17   45.50
  -4   4  -3   42.70   42.70
   4  -4   3  154.68   37.30
  -5   4  -3  130.29   46.40
  -5   4  -3  -30.60   43.40
   5  -4   3   37.30   35.00
  -6   4  -3  164.58   57.49
  -6   4  -3   48.20   47.60
   6  -4   3  114.29   41.60
  -7   4  -3   12.70   56.29
  -7   4  -3   74.99   55.09
   7  -4   3  -18.80   37.90
  -8   4  -3   33.30   60.19
  -8   4  -3  -19.80   52.99
   8  -4   3   52.59   42.50
  -9   4  -3   14.60   58.29
  -9   4  -3   11.30   62.89
   9  -4   3   60.29   47.50
 -10   4  -3  -56.79   59.89
 -10   4  -3   40.10   69.69
  10  -4   3  -24.40   45.80
 -11   4  -3  147.29   75.69
 -11   4  -3  212.88   87.99
 -12   4  -3   -4.40   82.09
 -14  -3   3  -51.29   68.09
 -13  -3   3   68.59   66.89
  12   3  -3   54.99   41.30
 -12  -3   3   95.09   63.49
  11   3  -3  133.89   41.00
 -11  -3   3  157.88   63.49
 -11  -3   3   39.10   63.39
  10   3  -3  -27.80   31.20
 -10  -3   3  102.69   57.29
 -10  -3   3   -7.60   51.29
   9   3  -3  271.07   41.00
  -9  -3   3  206.58   55.09
  -9  -3   3  250.87   35.30
  -9  -3   3  208.98   56.79
   8   3  -3  436.86   49.20
   8   3  -3  546.15   49.90
  -8  -3   3  456.55   61.69
  -8  -3   3  422.86   48.30
  -8  -3   3  480.65   67.69
  -8  -3   3  496.25   45.20
   7   3  -3  155.68   32.70
   7   3  -3  244.98   36.90
  -7  -3   3  129.19   45.10
  -7  -3   3  171.08   44.10
  -7  -3   3  231.18   33.80
  -7  -3   3  209.38   33.20
   6   3  -3 1356.56   80.19
   6   3  -3 1274.77   77.09
  -6  -3   3 1224.88   90.89
  -6  -3   3 1239.08   84.49
   5   3  -3   25.50   25.50
   5   3  -3   23.20   23.90
  -5  -3   3   -2.50   27.90
  -5  -3   3   45.90   18.00
   4   3  -3 1487.95   87.29
   4   3  -3 1560.14   85.69
   3   3  -3 1503.95   85.29
   2   3  -3   55.49   22.90
   2   3  -3   53.29   25.40
   1   3  -3 2072.39  103.79
   1   3  -3 1994.00  107.19
  -1  -3   3 2136.29  107.39
   0   3  -3 1707.93   83.69
   0   3  -3 1571.74   77.99
   0   3  -3 1519.95   83.39
   0  -3   3 1349.77   84.49
  -1   3  -3  611.24   50.69
  -1   3  -3  641.44   42.70
   1  -3   3  458.55   45.00
  -2   3  -3 1534.75   73.19
  -2   3  -3 1346.47   87.69
   2  -3   3 1350.06   84.09
  -3   3  -3  131.19   38.80
   3  -3   3  131.59   32.80
  -4   3  -3  157.38   43.80
   4  -3   3  143.59   35.50
  -5   3  -3  591.74   69.09
   5  -3   3  621.64   60.39
  -6   3  -3  171.18   49.10
  -6   3  -3  227.28   57.69
  -7   3  -3  -10.30   50.69
  -7   3  -3  109.39   50.19
  -8   3  -3  120.29   60.39
  -8   3  -3   43.40   53.29
   8  -3   3   38.00   42.90
  -9   3  -3   58.49   62.29
  -9   3  -3   32.30   56.09
   9  -3   3   29.70   43.10
 -10   3  -3  -26.80   57.09
 -10   3  -3   -9.20   65.09
  10  -3   3  106.39   47.20
 -11   3  -3   20.00   64.79
 -11   3  -3  122.59   79.29
 -12   3  -3   62.79   80.79
 -13   3  -3  152.48   91.69
 -14  -2   3  -40.90   71.79
 -13  -2   3   57.39   70.09
 -13  -2   3   62.99  122.39
 -12  -2   3  -56.49   79.49
 -12  -2   3   60.79   65.29
  11   2  -3    2.70   33.00
 -11  -2   3  -39.70   54.99
 -11  -2   3  -18.50   62.99
  10   2  -3   46.50   32.00
 -10  -2   3   53.69   54.39
 -10  -2   3  128.69   59.99
   9   2  -3   18.80   29.70
  -9  -2   3   13.80   50.19
  -9  -2   3  -17.80   48.00
   8   2  -3   18.20   26.30
  -8  -2   3  -32.70   20.90
  -8  -2   3    8.50   40.70
  -8  -2   3   13.70   42.90
  -8  -2   3   90.79   46.50
   7   2  -3  425.06   38.50
   7   2  -3  311.87   37.70
  -7  -2   3  291.77   51.19
  -7  -2   3  365.36   36.00
  -7  -2   3  251.27   51.59
  -7  -2   3  373.36   34.70
   6   2  -3  218.18   31.40
   6   2  -3  261.97   33.90
  -6  -2   3  272.57   45.30
  -6  -2   3  304.77   29.40
  -6  -2   3  285.37   46.00
   5   2  -3  277.77   34.00
   5   2  -3  386.36   35.20
  -5  -2   3  263.57   44.60
  -5  -2   3  299.57   44.20
   4   2  -3 1590.74   90.99
   4   2  -3 1714.73   90.39
  -4  -2   3 1719.03   84.39
  -4  -2   3 1778.72   98.39
   3   2  -3   67.59   22.00
   3   2  -3   77.09   24.50
   2   2  -3 2626.94  129.79
   2   2  -3 2754.82  132.69
   1   2  -3  899.01   53.79
   1   2  -3  942.71   56.99
  -1  -2   3  911.11   55.09
   0   2  -3  384.56   33.80
   0   2  -3  466.05   32.00
   0  -2   3  369.76   34.70
  -1   2  -3 2482.55  123.29
  -1   2  -3 2672.43  130.29
  -2   2  -3  121.49   18.00
  -2   2  -3   96.69   33.40
  -3   2  -3  148.89   38.90
  -4   2  -3 1385.36   92.59
  -5   2  -3  158.28   43.60
  -5   2  -3  204.08   47.70
  -6   2  -3 1723.23  115.29
  -6   2  -3 1351.66  107.49
  -7   2  -3  630.44   66.99
  -7   2  -3  410.36   70.49
  -7   2  -3  546.35   76.59
  -8   2  -3  119.89   53.29
  -8   2  -3  136.29   62.19
  -8   2  -3   46.90   60.39
  -9   2  -3  103.39   69.79
  -9   2  -3  252.67   60.69
  -9   2  -3  124.19   63.89
 -10   2  -3  -65.49   53.19
 -10   2  -3   43.50   68.09
 -10   2  -3   23.80   71.19
 -11   2  -3  145.69   83.79
 -11   2  -3   64.99   72.99
 -12   2  -3  -94.09   80.39
 -12   2  -3   61.49   79.09
 -13   2  -3    0.80   87.39
 -14  -1   3  285.77  111.09
 -14  -1   3  103.39   83.89
 -13  -1   3  154.08   97.39
 -13  -1   3  275.07   85.49
 -12  -1   3 -317.97  102.39
 -12  -1   3   31.00   66.79
 -11  -1   3  404.76   86.99
 -11  -1   3  323.67   78.89
 -10  -1   3  -24.00   61.49
 -10  -1   3   15.00   55.09
   9   1  -3  113.89   27.20
  -9  -1   3  160.08   57.39
  -9  -1   3  186.98   62.29
   8   1  -3  127.09   25.30
  -8  -1   3   81.29   50.09
  -8  -1   3   84.69   51.19
   7   1  -3  -18.90   18.60
   7   1  -3   59.99   23.70
  -7  -1   3   46.40   40.70
  -7  -1   3   77.39   41.40
   6   1  -3   32.10   19.10
   6   1  -3   43.70   22.10
  -6  -1   3   66.99   20.70
  -6  -1   3   66.79   18.30
  -6  -1   3   14.60   35.10
  -6  -1   3   62.19   36.70
   5   1  -3   20.90   18.70
   5   1  -3  -10.80   18.90
  -5  -1   3   -3.10   33.60
  -5  -1   3  -37.80   30.40
  -5  -1   3   15.40   17.10
   4   1  -3  421.16   34.20
   4   1  -3  397.56   33.40
  -4  -1   3  487.75   49.10
  -4  -1   3  378.56   28.30
  -4  -1   3  450.95   46.00
   3   1  -3  407.66   34.10
   3   1  -3  402.76   34.00
  -3  -1   3  515.45   67.19
   2   1  -3 1035.50   58.89
   2   1  -3 1099.99   61.49
   1   1  -3   90.79   22.70
   1   1  -3   74.99   20.60
  -1  -1   3   46.60   17.20
   0   1  -3 1103.29   57.19
   0   1  -3 1069.59   59.39
  -1   1  -3  702.83   51.19
  -1   1  -3  599.34   39.80
  -2   1  -3 2151.88   97.39
  -2   1  -3 1931.31  110.19
  -3   1  -3 2160.38  119.79
  -4   1  -3  243.88   43.70
  -4   1  -3  175.98   41.60
  -5   1  -3 3394.86  173.68
  -5   1  -3 3058.79  179.78
  -5   1  -3 3204.08  171.08
  -6   1  -3  493.55   81.09
  -6   1  -3  354.16   56.79
  -6   1  -3  395.86   55.29
  -7   1  -3  195.18   56.29
  -7   1  -3  241.28   54.79
  -7   1  -3  194.48   45.80
  -7   1  -3  308.97   79.99
  -8   1  -3 2644.04  185.38
  -8   1  -3 2814.42  156.68
  -8   1  -3 2711.13  168.18
  -8   1  -3 2726.53  172.08
  -9   1  -3   35.60   57.99
  -9   1  -3  -93.19   43.60
  -9   1  -3  -19.20   57.69
 -10   1  -3  711.53   78.99
 -10   1  -3  645.34   95.49
 -10   1  -3  677.53   97.79
 -11   1  -3  204.58   79.49
 -11   1  -3  357.66   87.69
 -12   1  -3   25.20   81.69
 -12   1  -3   11.80   78.79
 -13   1  -3   82.39   92.09
 -13   1  -3  197.78   92.39
 -14   1  -3   62.19   92.99
 -14   1  -3   14.40   90.09
 -14   0   3  376.36  123.19
 -14   0   3  298.77   96.99
 -13   0   3   24.50   74.59
 -13   0   3  129.09   96.89
 -12   0   3  695.83  104.49
 -12   0   3  393.56  127.69
 -11   0   3   83.99   68.29
 -11   0   3  168.78   80.09
 -10   0   3  178.18   73.69
 -10   0   3  323.97   73.79
  -9   0   3  557.14   81.59
  -9   0   3  554.34   84.19
  -8   0   3   36.90   32.50
  -8   0   3   28.20   49.80
  -8   0   3   -0.70   46.90
   7   0  -3  642.14   36.00
  -7   0   3  590.34   72.59
  -7   0   3  696.03   54.99
  -7   0   3  703.63   72.19
   6   0  -3 1039.50   57.39
   6   0  -3  972.90   48.10
  -6   0   3  751.42   74.59
  -6   0   3 1049.70   63.09
  -6   0   3  984.10   79.19
   5   0  -3   52.29   10.80
   5   0  -3   60.79   19.20
  -5   0   3   96.19   40.00
  -5   0   3   35.50   24.10
  -5   0   3   10.80   33.30
   4   0  -3  823.32   42.50
   4   0  -3  818.92   49.00
  -4   0   3  853.51   68.79
  -4   0   3 1006.10   67.09
   3   0  -3  336.57   23.90
   3   0  -3  368.46   29.20
  -3   0   3  352.56   42.00
   2   0  -3   18.70   15.80
   2   0  -3   36.40   19.00
  -2   0   3   22.30   25.90
   1   0  -3  140.09   18.30
   1   0  -3  144.29   20.70
   1   0  -3  151.18   14.30
   0   0  -3   68.79   14.80
   0   0  -3   46.90   16.80
   0   0  -3   80.29   16.60
  -1   0  -3  203.58   22.60
  -1   0  -3  186.38   26.40
  -2   0  -3  541.55   47.60
  -2   0  -3  627.14   38.30
  -2   0  -3  677.83   52.39
  -3   0  -3  401.96   40.30
  -3   0  -3  399.66   26.00
  -3   0  -3  361.46   42.40
  -3   0  -3  373.76   38.80
   3   0   3  387.46   27.30
  -4   0  -3 1585.74   94.09
  -4   0  -3 1552.94   97.89
  -4   0  -3 1669.43   93.69
   4   0   3 1598.24   78.49
  -5   0  -3  378.56   45.10
  -5   0  -3  347.37   49.30
  -5   0  -3  381.56   48.10
  -5   0  -3  407.16   67.39
  -6   0  -3 1075.69   96.29
  -6   0  -3  752.92   74.09
  -6   0  -3  998.70   77.29
  -7   0  -3 1329.07  101.09
  -7   0  -3 1361.46  113.59
  -7   0  -3 1501.15  109.09
  -8   0  -3   31.00   38.50
  -8   0  -3  -63.39   46.80
  -8   0  -3    3.10   49.40
  -8   0  -3   16.30   70.99
  -9   0  -3  989.30   84.59
  -9   0  -3  841.32   98.99
  -9   0  -3  915.31  119.19
  -9   0  -3 1263.47  107.79
 -10   0  -3  242.18   75.09
 -10   0  -3  368.46   77.89
 -11   0  -3  149.29   74.59
 -11   0  -3   22.10   67.39
 -12   0  -3  647.54  106.69
 -12   0  -3  741.93  110.99
 -13   0  -3   60.29   86.49
 -13   0  -3   88.89   85.09
 -14   0  -3  -19.60   85.29
 -14   0  -3   -7.40   89.59
 -14   1   3  227.78  119.29
 -14   1   3   -9.20   86.19
 -13   1   3  380.06  100.29
 -13   1   3  390.86  118.69
 -12   1   3   23.00   94.99
 -12   1   3  171.88   82.39
 -11   1   3  124.49  110.29
 -11   1   3  272.47   80.99
 -10   1   3  751.82   97.69
 -10   1   3  793.92  108.69
  -9   1   3  -80.69   52.49
  -9   1   3   41.10   42.90
  -9   1   3  -36.70   58.89
  -8   1   3 1588.44   98.89
  -8   1   3 1608.44  124.19
  -8   1   3 1466.05  122.29
  -7   1   3  352.36   45.20
  -7   1   3  247.78   53.59
  -7   1   3  314.97   62.69
  -6   1   3  232.68   37.00
  -6   1   3  256.37   51.19
  -6   1   3  205.38   47.00
  -5   1   3 1491.75   93.89
  -5   1   3 1227.88   93.59
  -5   1   3 1360.36   80.39
   4  -1  -3  397.56   29.00
  -4   1   3  361.46   53.19
  -4   1   3  441.86   40.20
  -4   1   3  407.06   48.60
   3  -1  -3 1112.79   58.49
   3  -1  -3 1169.58   57.59
  -3   1   3 1162.68   67.59
  -3   1   3 1118.19   73.19
  -3   1   3 1228.58   76.19
   2  -1  -3  181.28   19.90
  -2   1   3  272.97   33.40
  -2   1   3  194.18   27.80
   1  -1  -3   -1.30   14.40
   1  -1  -3    8.90   12.50
  -1   1   3  -14.70   20.10
   0  -1  -3  343.47   25.70
   0  -1  -3  332.57   24.40
  -1  -1  -3  -15.40   15.30
  -1  -1  -3  -17.60   14.40
  -2  -1  -3   82.59   19.40
  -2  -1  -3   89.19   25.20
   2   1   3  130.79   17.30
   2   1   3   90.99   18.50
  -3  -1  -3  209.38   22.80
  -3  -1  -3  243.58   31.30
  -3  -1  -3  190.58   28.30
  -3  -1  -3  200.48   35.00
   3   1   3  161.88   21.20
   3   1   3  224.48   19.70
  -4  -1  -3   13.40   27.10
  -4  -1  -3  -21.40   16.50
  -4  -1  -3   39.60   28.50
  -4  -1  -3   21.00   30.40
   4   1   3   10.00   12.40
   4   1   3   -8.90   15.40
  -5  -1  -3    3.80   29.20
  -5  -1  -3   48.10   15.60
  -5  -1  -3   60.39   15.00
  -5  -1  -3   15.60   33.00
  -5  -1  -3   31.40   32.40
  -5  -1  -3   49.99   47.20
   5   1   3    9.00   17.30
   5   1   3   34.20   13.50
  -6  -1  -3  508.05   51.19
  -6  -1  -3  438.66   54.09
  -6  -1  -3  425.16   53.89
  -6  -1  -3  454.65   64.89
   6   1   3  538.85   30.20
   6   1   3  505.35   37.10
  -7  -1  -3    7.70   53.19
  -7  -1  -3   50.49   39.10
  -7  -1  -3  -11.40   33.00
  -7  -1  -3   -1.30   41.60
   7   1   3   20.00   13.70
  -8  -1  -3  897.51   78.79
  -8  -1  -3  981.30   90.99
  -8  -1  -3  955.20   72.59
  -8  -1  -3  989.40  103.49
  -8  -1  -3  948.41   90.49
   8   1   3 1024.30   54.99
  -9  -1  -3  927.51   94.49
  -9  -1  -3  718.93  104.09
  -9  -1  -3  854.51   90.19
 -10  -1  -3   10.80   58.59
 -10  -1  -3   20.90   56.29
 -11  -1  -3  766.32   98.49
 -11  -1  -3  585.34   93.09
 -12  -1  -3   70.49   75.39
 -12  -1  -3   10.20   66.99
 -13  -1  -3  224.28   92.39
 -13  -1  -3  284.97   90.49
 -14  -1  -3  223.28   96.79
 -14  -1  -3   65.89   84.79
 -14   2   3   -8.70   96.99
 -14   2   3  245.28  120.99
 -13   2   3  418.06  124.29
 -13   2   3  162.48   94.99
 -12   2   3   56.59   83.79
 -12   2   3  182.48  104.19
 -11   2   3  389.06   89.79
 -11   2   3  407.26  111.79
 -10   2   3  -34.40   50.09
 -10   2   3   22.90   66.59
 -10   2   3  109.19   95.99
  -9   2   3 1060.99   89.69
  -9   2   3 1212.28  123.89
  -9   2   3  936.41  107.69
   8  -2  -3  386.26   40.80
  -8   2   3  354.76   67.69
  -8   2   3  411.86   80.49
  -8   2   3  302.57   55.89
   7  -2  -3  194.68   29.40
  -7   2   3  206.68   44.50
  -7   2   3  159.68   53.59
  -7   2   3  221.68   60.79
   6  -2  -3 1340.67   76.09
  -6   2   3 1464.25   91.19
  -6   2   3 1318.87  107.09
  -6   2   3 1427.06  100.99
   5  -2  -3   -7.20   18.30
  -5   2   3   18.20   30.20
  -5   2   3  -11.70   35.20
  -5   2   3  -21.60   37.90
   4  -2  -3 1364.06   70.99
  -4   2   3 1373.06   93.29
  -4   2   3 1245.48   88.79
  -4   2   3 1311.97   79.99
   3  -2  -3 2037.90  101.49
  -3   2   3 1938.71  117.49
  -3   2   3 2135.49  109.89
  -3   2   3 2224.58  115.09
   2  -2  -3  219.68   20.20
  -2   2   3  169.18   31.20
  -2   2   3  270.67   38.90
  -2   2   3  212.58   30.80
   1  -2  -3  366.26   28.70
  -1   2   3  400.06   34.00
  -1   2   3  337.37   33.20
   0  -2  -3  746.13   43.20
   0  -2  -3  752.62   45.20
  -1  -2  -3  193.88   22.10
  -1  -2  -3  196.48   24.70
   1   2   3  125.69   22.30
  -2  -2  -3    3.10   19.10
  -2  -2  -3   39.80   18.80
   2   2   3   21.90   17.80
   2   2   3  -23.80   18.40
  -3  -2  -3  151.98   23.60
  -3  -2  -3  108.39   17.80
  -3  -2  -3  140.69   22.50
  -3  -2  -3  180.38   30.80
   3   2   3  160.68   21.30
   3   2   3   78.49   21.00
  -4  -2  -3  474.75   44.40
  -4  -2  -3  488.25   41.40
  -4  -2  -3  495.15   46.60
  -4  -2  -3  504.55   38.60
   4   2   3  391.86   35.70
   4   2   3  517.45   36.10
  -5  -2  -3   82.69   22.10
  -5  -2  -3   84.79   35.60
  -5  -2  -3  118.89   31.40
  -5  -2  -3  111.79   32.80
   5   2   3  121.29   21.50
   5   2   3   68.79   22.60
  -6  -2  -3   38.20   31.00
  -6  -2  -3   60.49   46.10
  -6  -2  -3   37.70   34.00
  -6  -2  -3   63.89   34.50
  -6  -2  -3   69.69   20.80
   6   2   3   72.29   22.70
   6   2   3   15.20   18.20
  -7  -2  -3  103.19   21.30
  -7  -2  -3  114.69   41.50
  -7  -2  -3   84.69   52.39
  -7  -2  -3   80.19   36.80
  -7  -2  -3   92.39   42.40
   7   2   3   72.99   25.40
   7   2   3  107.09   22.80
  -8  -2  -3  442.76   75.79
  -8  -2  -3  423.96   61.99
  -8  -2  -3  382.36   53.39
  -8  -2  -3  430.16   63.99
  -8  -2  -3  473.95   44.40
   8   2   3  472.05   38.40
  -9  -2  -3  -41.70   66.49
  -9  -2  -3  -20.00   49.99
  -9  -2  -3   10.60   40.70
  -9  -2  -3  -65.59   45.50
   9   2   3  -15.10   23.70
 -10  -2  -3  282.07   67.19
 -10  -2  -3  229.98   52.39
 -10  -2  -3  141.89   64.39
 -11  -2  -3  -16.00   60.89
 -11  -2  -3  -57.59   53.89
 -12  -2  -3  221.18   75.19
 -12  -2  -3  394.86   87.69
 -13  -2  -3   63.19   73.19
 -13  -2  -3   57.79   79.59
 -14  -2  -3   10.80   81.29
 -14  -2  -3  -20.80   77.49
 -13   3   3  -72.89   90.49
 -13   3   3   88.39  113.99
 -12   3   3  107.19  105.59
 -12   3   3   17.00   85.89
 -11   3   3  -58.39   75.09
 -11   3   3   32.20   94.59
 -10   3   3   -4.10   55.39
 -10   3   3  -36.70   95.89
 -10   3   3   48.70   73.19
  -9   3   3   23.60   52.69
  -9   3   3    6.20   63.89
  -9   3   3  177.28   86.19
   8  -3  -3  180.28   36.50
  -8   3   3  176.78   73.79
  -8   3   3  216.58   64.59
  -8   3   3  256.37   55.79
   7  -3  -3  834.02   59.49
  -7   3   3  687.03   85.19
  -7   3   3  877.41   76.99
  -7   3   3  764.12   94.09
   6  -3  -3  231.78   32.40
  -6   3   3  243.48   60.99
  -6   3   3  225.68   52.49
  -6   3   3  273.67   47.20
   5  -3  -3 1601.94   81.19
  -5   3   3 1259.27  103.69
  -5   3   3 1433.56  101.79
  -5   3   3 1351.16   91.29
   4  -3  -3 1301.67   71.39
  -4   3   3 1189.78   91.49
  -4   3   3 1343.77   89.29
  -4   3   3 1073.99   79.39
   3  -3  -3   54.29   22.20
  -3   3   3   24.30   29.70
  -3   3   3   57.79   34.90
  -3   3   3   18.70   36.30
   2  -3  -3 2800.62  136.29
  -2   3   3 2919.01  145.49
  -2   3   3 2919.41  146.19
  -2   3   3 3004.80  150.88
   1  -3  -3 4299.07  198.78
  -1   3   3 4106.59  205.08
  -1   3   3 4444.36  203.38
   0  -3  -3 1419.56   75.49
   0   3   3 1462.65   78.99
  -1  -3  -3 8696.53  397.66
   1   3   3 8745.62  397.66
  -2  -3  -3   91.79   20.90
  -2  -3  -3   48.40   22.30
   2   3   3   72.49   22.60
   2   3   3   60.09   20.50
  -3  -3  -3  648.64   40.30
  -3  -3  -3  607.04   41.20
  -3  -3  -3  577.64   45.50
   3   3   3  577.04   45.00
   3   3   3  540.15   41.60
  -4  -3  -3  885.31   57.69
  -4  -3  -3  816.02   56.09
  -4  -3  -3  873.41   51.49
  -4  -3  -3  878.51   62.49
   4   3   3  888.91   57.19
   4   3   3  903.81   55.69
  -5  -3  -3  313.77   42.20
  -5  -3  -3  315.67   34.80
  -5  -3  -3  356.86   40.70
   5   3   3  350.86   34.90
   5   3   3  283.97   34.70
  -6  -3  -3  870.91   67.19
  -6  -3  -3  897.51   70.29
  -6  -3  -3  930.61   59.29
  -6  -3  -3  825.22   67.59
   6   3   3  987.20   61.59
   6   3   3  877.61   57.89
  -7  -3  -3  149.29   52.09
  -7  -3  -3  256.77   32.90
  -7  -3  -3  198.88   44.10
  -7  -3  -3  203.98   43.90
  -7  -3  -3  225.98   42.50
   7   3   3  242.08   32.50
   7   3   3  244.98   35.10
  -8  -3  -3  264.67   63.79
  -8  -3  -3  324.77   50.59
  -8  -3  -3  293.17   54.79
  -8  -3  -3  284.57   54.99
  -8  -3  -3  331.67   34.60
   8   3   3  254.17   35.50
  -9  -3  -3   23.90   42.40
  -9  -3  -3   47.30   50.69
  -9  -3  -3   10.50   47.30
   9   3   3   36.10   28.80
 -10  -3  -3  -26.00   50.69
 -10  -3  -3   -4.60   50.59
 -10  -3  -3  -17.90   43.50
  10   3   3  -18.40   30.40
 -11  -3  -3    1.30   58.59
 -11  -3  -3   52.79   58.19
  11   3   3   17.60   33.40
 -12  -3  -3   14.30   63.19
 -12  -3  -3   43.70   68.99
 -13  -3  -3   55.79   70.29
 -13  -3  -3  -13.50   74.59
 -14  -3  -3  168.38   89.89
 -14  -3  -3  126.19   82.19
 -13   4   3  376.46  135.59
 -13   4   3  -13.80   98.39
 -12   4   3  125.09  117.49
 -12   4   3   -5.40   89.79
 -11   4   3   -9.90   79.19
 -11   4   3  169.88  106.69
 -11   4   3   57.19   67.69
 -10   4   3  -24.60   73.39
 -10   4   3 -124.49   56.39
 -10   4   3   61.49   86.09
  -9   4   3   38.20   91.09
  -9   4   3  -95.59   50.29
  -9   4   3   46.90   70.39
   8  -4  -3  130.39   35.50
  -8   4   3   36.30   90.39
  -8   4   3  157.88   56.39
  -8   4   3  128.09   70.89
   7  -4  -3   21.50   29.80
  -7   4   3   17.20   64.19
  -7   4   3   60.59   47.30
  -7   4   3   17.50   56.29
   6  -4  -3  201.68   34.80
  -6   4   3  214.98   49.70
  -6   4   3  143.89   59.69
  -6   4   3  229.88   58.99
   5  -4  -3   18.30   25.20
  -5   4   3   10.20   36.80
  -5   4   3   53.99   42.90
  -5   4   3   83.39   52.39
   4  -4  -3  325.17   36.00
  -4   4   3  244.68   46.80
  -4   4   3  191.48   50.79
  -4   4   3  217.08   41.50
   3  -4  -3 2424.06  120.49
  -3   4   3 2581.64  144.39
  -3   4   3 2600.24  136.89
  -3   4   3 2549.94  138.59
   2  -4  -3  578.24   40.30
  -2   4   3  650.83   55.99
  -2   4   3  683.03   62.59
  -2   4   3  498.45   49.80
   1  -4  -3 1458.65   74.99
  -1   4   3 1318.17   85.09
  -1   4   3 1441.26   82.79
   0  -4  -3 6186.88  288.27
   0   4   3 6343.07  292.07
   0   4   3 6172.98  288.57
  -1  -4  -3   96.89   25.10
  -1  -4  -3   97.29   21.90
   1   4   3   73.99   23.70
   1   4   3  119.59   26.30
  -2  -4  -3 3739.83  190.98
  -2  -4  -3 3974.10  188.68
   2   4   3 4247.77  192.58
   2   4   3 3983.20  188.58
  -3  -4  -3 2517.05  123.69
  -3  -4  -3 2529.05  127.19
   3   4   3 2455.05  127.89
   3   4   3 2428.26  124.19
  -4  -4  -3 1349.47   75.09
  -4  -4  -3 1370.26   77.59
  -4  -4  -3 1328.27   73.79
  -4  -4  -3 1403.06   78.89
   4   4   3 1202.08   78.59
   4   4   3 1332.67   76.69
  -5  -4  -3 3461.95  172.38
  -5  -4  -3 3567.04  173.38
  -5  -4  -3 3475.65  166.08
  -5  -4  -3 3596.74  173.18
   5   4   3 3255.67  173.18
   5   4   3 3558.44  171.68
  -6  -4  -3   76.69   30.90
  -6  -4  -3   89.99   19.10
  -6  -4  -3  139.39   33.00
  -6  -4  -3   93.59   29.60
   6   4   3  113.59   30.30
   6   4   3   41.80   26.60
  -7  -4  -3  536.85   50.49
  -7  -4  -3  558.84   56.49
  -7  -4  -3  589.64   60.29
  -7  -4  -3  598.34   60.19
   7   4   3  563.94   50.49
   7   4   3  705.53   55.69
  -8  -4  -3 1179.78   76.39
  -8  -4  -3 1192.78   91.19
  -8  -4  -3 1053.49   90.59
  -8  -4  -3 1137.29   89.59
   8   4   3 1221.68   77.89
   8   4   3 1199.38   80.89
  -9  -4  -3   20.60   31.10
  -9  -4  -3   50.49   45.10
  -9  -4  -3   36.90   46.00
  -9  -4  -3   32.10   45.80
   9   4   3   53.69   32.50
 -10  -4  -3  199.88   59.49
 -10  -4  -3  239.68   57.59
 -10  -4  -3  211.08   56.29
  10   4   3  202.98   41.40
 -11  -4  -3   80.19   57.99
 -11  -4  -3  131.59   59.49
  11   4   3    3.80   34.70
 -12  -4  -3  -15.00   60.79
 -12  -4  -3  151.28   68.69
  12   4   3   21.90   39.50
 -13  -4  -3   41.60  103.79
 -13  -4  -3    5.50   67.09
  13   4   3  -60.49   42.50
 -14  -4  -3   70.49   87.79
 -12   5   3    8.10  100.39
 -12   5   3  281.57  128.89
 -11   5   3  120.49  110.99
 -11   5   3   71.59   74.59
 -11   5   3  -48.40   88.59
 -10   5   3   95.29   85.89
 -10   5   3  129.29   70.89
 -10   5   3   41.30   96.39
  -9   5   3  139.39   64.79
  -9   5   3   53.09   86.19
  -9   5   3  173.28   80.89
   8  -5  -3  -68.59   31.00
  -8   5   3  -11.60   66.39
  -8   5   3   27.60   55.39
  -8   5   3  -90.99   78.39
   7  -5  -3   26.40   34.30
  -7   5   3   61.39   64.19
  -7   5   3   95.39   53.69
  -7   5   3   97.69   95.79
   6  -5  -3   -4.50   30.40
  -6   5   3   54.09   75.99
  -6   5   3   -4.50   46.20
  -6   5   3  -16.40   54.09
   5  -5  -3   34.80   32.00
  -5   5   3   29.80   41.00
  -5   5   3   30.10   58.29
  -5   5   3   81.79   50.89
  -4   5   3   35.40   37.30
  -4   5   3   12.90   42.70
  -4   5   3    6.40   49.60
   3  -5  -3   45.80   20.30
  -3   5   3    6.60   32.30
  -3   5   3  -31.70   37.10
  -3   5   3    0.00   42.90
  -2   5   3  385.26   45.80
  -2   5   3  350.46   53.09
  -1   5   3  231.18   37.60
  -1   5   3  258.97   44.60
   0  -5  -3   88.29   26.20
   0   5   3   40.60   24.60
   0   5   3   80.29   33.70
   0   5   3   54.29   29.40
  -1  -5  -3 1824.22   93.99
   1   5   3 1588.74   92.79
   1   5   3 1696.73   94.19
  -2  -5  -3  814.42   55.09
  -2  -5  -3  895.41   58.29
   2   5   3  783.92   55.79
   2   5   3  770.12   58.49
   2   5   3  825.42   54.59
  -3  -5  -3  423.96   43.40
  -3  -5  -3  397.06   38.00
   3   5   3  375.36   41.30
   3   5   3  454.45   40.90
  -4  -5  -3 2325.07  115.19
  -4  -5  -3 2250.97  118.29
  -4  -5  -3 2302.37  122.39
   4   5   3 2218.88  120.19
   4   5   3 2420.26  125.59
  -5  -5  -3    2.90   25.50
  -5  -5  -3   45.00   24.50
  -5  -5  -3   12.90   25.20
  -5  -5  -3  -34.30   21.80
   5   5   3   55.59   26.70
   5   5   3   28.10   28.90
  -6  -5  -3 1571.64   95.29
  -6  -5  -3 1725.53   95.89
  -6  -5  -3 1621.54   87.49
  -6  -5  -3 1595.44   92.29
   6   5   3 1385.46   95.39
   6   5   3 1643.74   94.29
  -7  -5  -3  989.40   74.49
  -7  -5  -3  967.10   72.99
  -7  -5  -3  999.40   73.19
   7   5   3 1007.30   76.59
   7   5   3 1040.70   72.79
  -8  -5  -3    2.60   39.00
  -8  -5  -3   41.30   39.00
  -8  -5  -3   22.70   33.70
   8   5   3   -2.70   31.70
   8   5   3   61.49   37.40
  -9  -5  -3 1251.37   98.99
  -9  -5  -3 1024.20   75.49
  -9  -5  -3 1124.09   91.89
  -9  -5  -3 1084.29   89.79
   9   5   3  880.31   75.49
 -10  -5  -3  231.28   54.89
 -10  -5  -3  162.28   55.59
 -10  -5  -3  260.07   59.39
 -10  -5  -3  344.47   45.50
  10   5   3  235.08   44.70
 -11  -5  -3   69.29   57.39
  11   5   3  125.09   41.50
 -12  -5  -3  321.87   73.29
  12   5   3  363.56   53.99
  13   5   3  -11.60   41.40
  14   5   3   36.20   49.50
 -12   6   3 -132.19  109.39
 -12   6   3   51.49   81.69
 -11   6   3   88.99   79.29
 -11   6   3  107.79  116.59
 -10   6   3  345.47  104.59
 -10   6   3  383.26  120.09
 -10   6   3  423.56   91.59
  -9   6   3   68.79   95.99
  -9   6   3 -117.49   59.69
  -9   6   3  -20.10   79.89
   8  -6  -3  592.54   69.19
  -8   6   3  524.05  113.09
  -8   6   3  531.75   85.49
  -8   6   3  402.86   93.69
   7  -6  -3  235.78   47.90
  -7   6   3  222.08   74.29
  -7   6   3   79.09   85.79
  -7   6   3   93.39   60.19
  -6   6   3  202.58   59.79
  -6   6   3  176.78   82.39
  -6   6   3  104.39   65.09
  -5   6   3 -141.29   68.39
  -5   6   3   13.60   45.90
  -4   6   3  -30.70   39.60
  -4   6   3   87.49   75.89
  -3   6   3   73.59   40.70
  -3   6   3  185.28   70.59
  -2   6   3  -14.90   31.50
  -2   6   3   47.50   58.99
  -1   6   3   30.40   44.60
  -1   6   3   92.39   33.50
   0   6   3   55.19   30.10
   0   6   3   23.30   25.10
   0   6   3  -40.10   37.40
  -1  -6  -3   63.39   28.70
   1   6   3   68.69   30.40
   1   6   3   32.00   26.50
  -2  -6  -3   98.59   30.90
   2   6   3  103.09   29.60
   2   6   3  104.59   29.90
  -3  -6  -3  483.85   48.70
  -3  -6  -3  634.84   48.90
   3   6   3  600.14   49.10
   3   6   3  515.75   50.99
  -4  -6  -3   67.99   22.30
  -4  -6  -3   94.89   28.10
  -4  -6  -3   69.09   30.70
   4   6   3   59.99   28.70
   4   6   3   46.20   31.80
  -5  -6  -3  530.25   41.10
  -5  -6  -3  531.75   47.30
  -5  -6  -3  460.05   49.40
   5   6   3  433.86   47.20
   5   6   3  561.34   55.19
  -6  -6  -3  655.23   51.99
  -6  -6  -3  624.04   48.10
  -6  -6  -3  607.34   56.49
  -6  -6  -3  594.94   54.39
   6   6   3  440.86   51.59
   6   6   3  651.73   62.19
  -7  -6  -3  104.29   39.00
  -7  -6  -3   78.19   35.00
  -7  -6  -3   83.09   30.10
  -7  -6  -3   70.59   32.60
   7   6   3   61.79   34.80
   7   6   3  142.19   41.40
  -8  -6  -3 1458.75   95.79
  -8  -6  -3 1312.07   90.19
   8   6   3 1160.58   90.69
   8   6   3 1250.17   90.29
  -9  -6  -3  327.77   49.50
  -9  -6  -3  304.77   55.39
   9   6   3  238.38   47.20
   9   6   3  407.66   57.09
 -10  -6  -3  226.88   56.59
 -10  -6  -3  531.55   74.49
 -10  -6  -3  315.47   48.70
  10   6   3  243.48   48.80
 -11  -6  -3  639.54   91.99
 -11  -6  -3  943.51   72.59
  11   6   3  650.23   70.89
  12   6   3  -33.10   41.30
  13   6   3  287.07   58.69
  14   6   3  112.59   51.69
 -11   7   3  346.97  133.29
 -11   7   3  257.17   90.09
 -10   7   3  -25.60  108.89
 -10   7   3  -13.20   73.99
  -9   7   3  652.43  139.89
  -9   7   3  690.83  101.99
  -8   7   3  402.46  113.39
  -8   7   3  258.97   77.59
  -7   7   3  271.17  105.79
  -7   7   3  115.69   64.09
  -6   7   3  728.83   89.59
  -6   7   3  611.34  110.29
  -5   7   3  -62.39   74.69
  -5   7   3  -30.60   48.70
  -4   7   3 1520.45  113.89
  -3   7   3  813.42   79.59
  -2   7   3  -36.20   36.40
  -2   7   3   16.50   58.59
  -1   7   3  237.68   65.99
  -1   7   3  313.07   48.30
   0   7   3   24.80   33.50
   0   7   3   63.09   30.20
   0   7   3    4.50   52.99
  -1  -7  -3  239.58   38.70
   1   7   3  278.57   41.40
   1   7   3  149.79   36.20
  -2  -7  -3   26.30   29.60
   2   7   3  -23.00   26.00
   2   7   3  -24.40   27.00
  -3  -7  -3   48.10   28.70
  -3  -7  -3   33.60   30.40
   3   7   3   60.49   28.40
   3   7   3  -46.70   28.50
   3   7   3   82.69   31.90
  -4  -7  -3   13.90   28.40
  -4  -7  -3   39.50   31.30
   4   7   3   18.00   30.10
   4   7   3   31.90   32.90
  -5  -7  -3  167.78   39.00
  -5  -7  -3  125.29   34.30
   5   7   3  189.78   38.50
   5   7   3  172.28   42.50
  -6  -7  -3  113.59   37.70
  -6  -7  -3  143.79   35.00
   6   7   3  111.79   36.70
   6   7   3   95.09   41.80
  -7  -7  -3  479.05   58.09
  -7  -7  -3  590.84   59.09
  -7  -7  -3  649.93   53.69
   7   7   3  510.15   58.49
   7   7   3  673.03   69.09
  -8  -7  -3  138.79   43.70
  -8  -7  -3   58.79   39.70
   8   7   3  100.49   40.50
   8   7   3  114.39   45.40
  -9  -7  -3  232.28   47.70
  -9  -7  -3  190.78   55.49
   9   7   3  172.98   50.29
   9   7   3  206.38   46.60
 -10  -7  -3  106.79   63.69
 -10  -7  -3  258.87   50.89
  10   7   3  143.09   47.30
 -11  -7  -3   -3.70   40.00
  11   7   3   56.09   43.50
  12   7   3  577.94   69.79
  13   7   3   -8.10   46.10
  14   7   3  -45.60   47.30
 -10   8   3  284.77   95.59
 -10   8   3  277.27  134.09
  -9   8   3   18.10   74.69
  -9   8   3  338.57  125.59
  -8   8   3  346.07   85.59
  -8   8   3  237.88  122.49
  -7   8   3  586.14  127.39
  -7   8   3  414.86   84.59
  -6   8   3  -12.80   57.69
  -6   8   3  -23.50   99.69
  -5   8   3  850.71   97.99
  -5   8   3 1085.79  135.19
  -4   8   3  973.20   95.19
  -4   8   3  967.30  125.59
  -3   8   3  396.76   65.99
  -3   8   3  342.47   93.99
  -2   8   3 1257.87   97.89
  -2   8   3 1247.18  116.39
  -1   8   3  518.15   85.09
  -1   8   3  285.27   54.59
   0   8   3  957.20   78.99
   0   8   3  922.91   70.29
  -1  -8  -3  864.81   72.19
   1   8   3 1019.60   76.19
   1   8   3  976.00   76.39
  -2  -8  -3    7.70   32.80
   2   8   3  -23.00   30.80
   2   8   3    2.50   33.20
  -3  -8  -3  418.16   49.00
  -3  -8  -3  503.55   55.19
   3   8   3  486.85   54.69
   3   8   3  442.96   50.39
  -4  -8  -3   99.99   38.50
  -4  -8  -3  147.59   36.40
   4   8   3   91.09   38.20
   4   8   3   77.29   40.40
  -5  -8  -3   -3.90   31.50
  -5  -8  -3   21.10   36.50
   5   8   3    2.10   35.70
   5   8   3   44.30   39.10
  -6  -8  -3   64.99   38.60
  -6  -8  -3   37.10   35.80
   6   8   3   28.50   38.20
   6   8   3   97.09   46.20
  -7  -8  -3   87.39   40.10
  -7  -8  -3  121.89   38.50
  -7  -8  -3   76.29   59.39
   7   8   3  116.89   41.40
   7   8   3   96.39   47.30
  -8  -8  -3    0.30   39.20
   8   8   3  -43.90   36.90
   8   8   3   18.80   44.60
  -9  -8  -3   48.80   43.80
   9   8   3   47.40   42.50
   9   8   3   23.10   49.80
 -10  -8  -3   -9.50   40.70
  10   8   3   -2.10   42.10
  10   8   3   57.89   51.29
 -11  -8  -3   46.30   45.50
  11   8   3   30.50   46.70
 -12  -8  -3   53.29   46.80
  12   8   3   -1.70   46.90
  13   8   3  -37.40   47.50
  14   8   3   46.50   51.89
 -10   9   3  -78.39   80.29
  -9   9   3  108.99   86.99
  -8   9   3   47.90   79.09
  -7   9   3   55.19   72.79
  -7   9   3   23.30  108.69
  -6   9   3  267.27  114.99
  -6   9   3  359.06   83.09
  -5   9   3  251.07  110.59
  -5   9   3  163.88   64.79
  -4   9   3  172.08  103.69
  -4   9   3   34.20   54.79
  -3   9   3  512.95  108.49
  -3   9   3  565.04   78.09
  -2   9   3   16.20   50.79
   1  -9  -3 1347.97   90.59
  -1   9   3 1141.69   98.59
   0  -9  -3 1032.60   79.09
   0   9   3  932.81   76.19
   0   9   3  794.12   80.09
  -1  -9  -3   30.00   38.30
   1   9   3   59.79   41.30
   1   9   3   67.09   39.00
  -2  -9  -3  941.71   79.99
   2   9   3  991.40   79.79
   2   9   3  941.61   78.89
  -3  -9  -3  551.84   61.99
  -3  -9  -3  559.74   59.19
   3   9   3  469.95   59.79
   3   9   3  531.35   58.19
  -4  -9  -3  375.66   50.89
  -4  -9  -3  350.96   54.19
   4   9   3  421.46   59.19
   4   9   3  390.26   48.60
   4   9   3  343.17   53.59
  -5  -9  -3  412.76   58.19
  -5  -9  -3  463.25   55.79
   5   9   3  482.65   64.49
   5   9   3  533.15   60.99
  -6  -9  -3   42.10   37.80
  -6  -9  -3   63.69   41.60
   6   9   3    2.60   40.90
   6   9   3  -32.00   43.30
  -7  -9  -3  468.35   55.89
  -7  -9  -3  423.86   59.39
   7   9   3  473.15   69.19
   7   9   3  363.96   58.89
  -8  -9  -3  247.68   52.59
   8   9   3  244.78   58.39
   8   9   3  230.28   53.59
  -9  -9  -3   32.40   44.10
   9   9   3   21.90   41.90
   9   9   3    0.80   51.39
 -10  -9  -3    3.60   44.80
  10   9   3   -5.70   43.90
  10   9   3   65.29   53.99
 -11  -9  -3  -17.80   42.70
  11   9   3   10.00   47.10
 -12  -9  -3   10.50   48.00
  12   9   3   61.69   52.19
  13   9   3   68.69   55.39
  -9  10   3  -45.90   82.59
  -8  10   3   65.69   85.99
  -7  10   3  114.09   78.49
  -6  10   3   33.10   69.39
  -5  10   3  -11.10   60.29
  -4  10   3   68.59   61.89
  -3  10   3  -69.69   49.90
  -2  10   3  387.96   69.89
  -1  10   3  370.46   65.19
   0 -10  -3   -2.80   40.50
   0  10   3   -6.50   44.90
  -1 -10  -3  934.71   82.39
   1  10   3  925.21   86.19
   1  10   3 1085.69   85.39
  -2 -10  -3  246.58   50.79
   2  10   3  182.08   50.49
   2  10   3  179.08   50.39
  -3 -10  -3  279.97   49.70
  -3 -10  -3  184.88   49.20
   3  10   3  314.07   52.59
   3  10   3  212.58   50.89
  -4 -10  -3  772.72   73.79
  -4 -10  -3  918.71   81.29
   4  10   3  623.44   74.79
  -5 -10  -3  -10.50   40.90
  -5 -10  -3   37.60   40.40
   5  10   3  -51.19   42.90
   5  10   3   34.70   46.60
  -6 -10  -3  793.92   73.19
  -6 -10  -3  948.21   84.39
   6  10   3  629.74   74.19
   6  10   3  708.03   81.69
  -7 -10  -3  276.07   55.29
  -7 -10  -3  245.98   51.89
   7  10   3  447.26   64.59
   7  10   3  498.95   71.79
  -8 -10  -3   11.20   43.70
   8  10   3  -17.90   49.50
   8  10   3   37.90   46.70
  -9 -10  -3  396.56   65.29
   9  10   3  364.06   65.99
   9  10   3  388.36   70.99
 -10 -10  -3   45.90   49.20
  10  10   3   64.69   51.19
  10  10   3   19.00   55.99
 -11 -10  -3  101.09   51.29
  11  10   3  190.88   59.69
  11  10   3  216.18   68.29
 -12 -10  -3  106.89   54.29
  12  10   3   79.49   55.69
 -13 -10  -3   19.60   49.60
  13  10   3  -22.40   53.09
  -7  11   3 -113.69   70.89
  -6  11   3   82.19   75.99
  -5  11   3  116.59   76.09
  -4  11   3   41.30   65.69
  -3  11   3   13.90   59.69
  -2  11   3   44.50   56.99
  -1  11   3   12.20   51.39
   0  11   3   50.09   51.99
  -1 -11  -3   52.99   45.50
   1  11   3   66.29   48.70
   1  11   3   10.20   43.40
  -2 -11  -3  168.08   49.90
   2  11   3  144.99   51.79
   2  11   3  118.49   50.39
  -3 -11  -3  376.46   60.99
  -3 -11  -3  357.86   56.79
   3  11   3  262.47   56.89
   3  11   3  384.76   63.19
  -4 -11  -3   28.50   45.70
  -4 -11  -3   28.30   42.60
   4  11   3   11.10   45.10
  -5 -11  -3  470.65   68.09
  -5 -11  -3  438.76   62.39
   5  11   3  366.66   66.69
  -6 -11  -3  116.19   48.50
  -6 -11  -3  133.39   52.79
   6  11   3  179.18   57.69
   6  11   3  167.98   55.59
  -7 -11  -3   -3.80   44.40
  -7 -11  -3   -7.90   45.00
   7  11   3   86.79   53.39
   7  11   3  -27.00   51.89
  -8 -11  -3  727.63   82.09
   8  11   3  844.52   95.99
   8  11   3  786.82   86.69
  -9 -11  -3    3.20   48.20
   9  11   3  196.48   65.19
   9  11   3   61.99   56.89
 -10 -11  -3  245.18   62.69
  10  11   3  244.58   64.19
  10  11   3  231.28   69.09
 -11 -11  -3  415.36   74.29
  11  11   3  466.05   76.19
  11  11   3  411.06   80.69
 -12 -11  -3  -16.40   50.59
  12  11   3  -38.70   53.49
  -6  12   3  322.07   95.99
  -5  12   3   50.49   77.09
  -4  12   3  113.39   74.69
  -3  12   3   60.49   67.99
  -2  12   3   -1.80   57.69
  -1  12   3    4.10   58.19
   0  12   3    2.60   53.79
  -1 -12  -3   65.99   49.30
   1  12   3   49.70   48.50
   1  12   3  -20.80   50.99
  -2 -12  -3   32.00   46.00
   2  12   3  131.19   52.09
   2  12   3   82.89   52.19
  -3 -12  -3  -30.60   41.90
  -3 -12  -3  -14.60   45.40
   3  12   3  -40.80   46.40
  -4 -12  -3   86.19   47.40
  -4 -12  -3   -8.90   45.90
   4  12   3   49.70   50.59
  -5 -12  -3  -14.20   44.20
  -5 -12  -3   41.30   50.89
   5  12   3   58.49   52.89
  -6 -12  -3   55.69   51.19
  -6 -12  -3   82.79   51.09
   6  12   3   72.99   56.39
  -7 -12  -3  195.88   58.69
  -7 -12  -3  335.07   66.79
   7  12   3  316.37   69.89
   7  12   3  330.47   69.59
  -8 -12  -3    3.60   48.90
   8  12   3  -21.70   56.09
   8  12   3  -55.39   50.89
  -9 -12  -3  107.79   57.69
   9  12   3  257.97   69.49
   9  12   3  272.77   71.69
 -10 -12  -3  166.58   61.89
  10  12   3  156.08   64.59
  10  12   3   58.79   61.89
 -11 -12  -3   86.09   59.49
  11  12   3  -78.59   58.29
  11  12   3  -83.89   55.59
  -4  13   3  190.28   84.29
  -3  13   3   29.50   70.49
  -2  13   3  125.79   71.59
  -1  13   3  139.59   68.19
   0  13   3  132.49   64.29
   1  13   3   49.30   58.69
  -2 -13  -3  -63.69   47.70
  -2 -13  -3   55.39   46.50
   2  13   3  -59.19   50.89
   2  13   3   35.10   52.79
  -3 -13  -3   75.49   53.79
  -3 -13  -3   63.99   48.50
   3  13   3   31.40   53.89
  -4 -13  -3  -42.80   46.10
  -4 -13  -3  -21.20   48.30
   4  13   3  -83.99   48.10
  -5 -13  -3  134.69   55.89
  -5 -13  -3  -33.10   49.50
   5  13   3   81.29   57.99
  -6 -13  -3   18.00   51.59
  -6 -13  -3   78.19   54.09
   6  13   3   20.80   56.49
  -7 -13  -3   56.29   55.79
  -7 -13  -3   16.80   52.79
   7  13   3  -17.10   56.29
  -8 -13  -3   42.70   54.29
   8  13   3  -63.29   54.49
  -9 -13  -3  -92.09   48.80
   9  13   3   73.29   65.89
   9  13   3  -71.89   56.89
 -10 -13  -3  -22.70   54.59
  10  13   3  -78.99   56.59
  10  13   3   93.29   66.69
  -2  14   3   30.10   68.29
  -1  14   3  334.37   82.99
   0  14   3  259.87   75.29
   1  14   3   97.39   65.09
  -2 -14  -3  334.67   66.29
  -3 -14  -3  175.58   60.29
  -3 -14  -3   17.70   56.99
   3  14   3  148.99   63.79
  -4 -14  -3  114.69   55.39
  -4 -14  -3  117.09   61.99
   4  14   3   84.09   60.59
  -5 -14  -3   98.49   62.49
  -5 -14  -3    0.90   55.39
   5  14   3   30.60   58.39
  -6 -14  -3  -52.19   52.29
  -6 -14  -3   79.79   60.39
   6  14   3  -17.20   56.99
  -7 -14  -3  -21.90   56.49
  -7 -14  -3  -71.49   53.99
   7  14   3  -59.29   57.89
  -8 -14  -3  -39.00   53.59
   8  14   3  -43.40   59.69
  -1 -15  -3  236.48   65.29
  -2 -15  -3  -80.59   50.69
  -3 -15  -3  103.39   57.69
  -4 -15  -3  281.87   73.79
  -4 -15  -3  145.09   64.39
   4  15   3  399.66   80.99
  -5 -15  -3   -9.90   58.39
  -5 -15  -3    6.90   58.09
   5  15   3   -1.10   60.29
   5  14  -4  135.09   64.39
   4  14  -4   45.60   61.09
   3  14  -4  114.79   64.29
   2  14  -4   -9.00   55.79
   8  13  -4   43.30   63.79
  -8 -13   4   13.70   59.49
   7  13  -4   46.40   61.89
  -7 -13   4  129.49   66.09
  -7 -13   4   14.20   57.59
   6  13  -4  -90.69   50.99
  -6 -13   4   34.80   58.19
   5  13  -4   39.40   58.39
   4  13  -4  -66.79   51.59
   3  13  -4   -8.70   55.89
   2  13  -4  -97.19   49.80
   1  13  -4  119.59   56.49
   1  13  -4 -106.59   49.50
   0  13  -4   35.50   62.29
   0  13  -4  108.09   93.89
  -1  13  -4  276.17   79.59
  -2  13  -4  222.98   76.59
  10  12  -4   58.69   64.39
  10  12  -4   70.89   66.09
 -10 -12   4   49.10   57.59
   9  12  -4   -8.40   62.69
   9  12  -4   54.19   61.49
  -9 -12   4  110.49   60.09
   8  12  -4  147.29   66.69
   8  12  -4  340.67   74.39
  -8 -12   4  196.78   66.19
   7  12  -4   -2.70   57.49
   7  12  -4    9.50   54.49
  -7 -12   4   56.49   55.69
   6  12  -4  105.89   57.89
   5  12  -4   69.69   56.79
   4  12  -4   -3.30   52.19
   3  12  -4    4.50   50.69
   2  12  -4   88.69   54.09
   2  12  -4  -26.30   48.40
   1  12  -4  -66.49   45.60
   1  12  -4   23.70   49.30
   0  12  -4   95.89   50.89
   0  12  -4   32.70   58.39
  -1  12  -4  -74.89   54.49
  -2  12  -4   99.29   65.39
  -3  12  -4   78.79   73.39
  -4  12  -4   40.90   73.39
  11  11  -4   51.69   60.79
  11  11  -4  -37.20   58.59
 -11 -11   4  -23.20   53.09
  10  11  -4  113.49   63.69
  10  11  -4  109.79   61.89
 -10 -11   4  118.49   58.49
   9  11  -4  475.95   80.19
   9  11  -4  390.76   76.79
  -9 -11   4  410.36   74.29
   8  11  -4   34.70   57.89
   8  11  -4   27.80   54.69
   7  11  -4  367.46   70.59
   7  11  -4  255.17   64.79
  -7 -11   4  434.26   66.29
   6  11  -4  276.37   62.49
   6  11  -4  280.47   65.69
   5  11  -4   92.59   51.69
   5  11  -4 -119.09   40.40
   4  11  -4  109.79   51.39
   3  11  -4  100.29   51.39
   2  11  -4  116.19   50.99
   2  11  -4  170.58   54.59
   1  11  -4  281.17   59.29
   1  11  -4   85.89   50.79
   0  11  -4   49.00   53.29
   0  11  -4   -2.10   44.70
  -1  11  -4  -21.30   55.39
  -1  11  -4   77.79   48.10
  -2  11  -4  -11.90   57.49
  -3  11  -4   62.59   66.29
  -4  11  -4   -7.80   65.99
  -5  11  -4   63.79   72.79
  -6  11  -4   80.89   77.49
  12  10  -4 -118.09   53.49
 -12 -10   4   72.39   50.79
  11  10  -4   71.69   62.09
  11  10  -4   87.19   61.29
 -11 -10   4   67.69   53.19
  10  10  -4  -78.09   50.39
  10  10  -4  132.89   61.09
 -10 -10   4  160.38   56.29
 -10 -10   4   79.59   65.19
   9  10  -4   15.50   50.99
   9  10  -4 -100.29   46.30
  -9 -10   4   91.69   52.89
   8  10  -4  261.07   63.89
   8  10  -4  353.56   66.69
   7  10  -4  439.96   67.09
   7  10  -4  318.07   64.39
  -7 -10   4  310.17   57.69
   6  10  -4   30.90   49.10
   6  10  -4   26.20   49.70
   5  10  -4  683.83   72.79
   5  10  -4  749.03   81.59
   4  10  -4   75.89   45.40
   4  10  -4  -11.30   43.10
   3  10  -4  459.75   65.79
   3  10  -4  412.96   58.49
   2  10  -4  570.44   68.99
   2  10  -4  542.25   68.09
   1  10  -4   73.69   46.10
   1  10  -4   18.30   44.80
   0  10  -4  518.55   75.29
   0  10  -4  621.24   67.69
  -1  10  -4  376.06   72.89
  -1  10  -4  454.85   57.39
  -2  10  -4  -58.39   53.09
  -3  10  -4  154.98   68.49
  -4  10  -4  106.89   68.29
  -5  10  -4   65.29   71.39
  -6  10  -4   62.49   71.59
  -7  10  -4   -0.30   73.39
  13   9  -4   21.90   56.49
 -13  -9   4   12.10   48.80
  12   9  -4  -20.30   53.59
 -12  -9   4  -22.50   44.20
 -12  -9   4  -70.79   58.49
  11   9  -4   86.09   53.49
  11   9  -4  -23.80   51.99
 -11  -9   4   21.40   58.99
 -11  -9   4   37.40   47.00
  10   9  -4  -87.19   47.60
  10   9  -4  -47.50   46.90
 -10  -9   4   22.80   46.00
 -10  -9   4 -156.08   53.19
   9   9  -4  141.99   55.89
   9   9  -4  113.89   54.49
  -9  -9   4  163.38   54.59
   8   9  -4  -36.30   45.10
   8   9  -4  -42.50   45.90
   7   9  -4  118.89   51.29
   7   9  -4   92.19   50.39
  -7  -9   4  131.89   46.90
   6   9  -4  250.57   59.29
   6   9  -4  232.58   53.59
   5   9  -4   91.29   47.00
   5   9  -4   23.20   44.80
   4   9  -4  819.42   81.29
   4   9  -4  857.21   74.29
   3   9  -4  961.90   87.99
   3   9  -4 1099.99   84.59
   3   9  -4 1194.08   82.19
   2   9  -4   55.29   40.30
   2   9  -4  -24.60   39.60
   1   9  -4  871.21   76.79
   1   9  -4  854.91   83.49
   0   9  -4  437.66   67.99
   0   9  -4  440.86   56.99
  -1   9  -4  415.96   53.99
  -1   9  -4  405.06   67.99
  -2   9  -4 1117.39   79.39
  -2   9  -4 1215.58  109.39
  -3   9  -4  100.59   58.49
  -3   9  -4   38.30   56.49
  -4   9  -4  394.26   79.69
  -4   9  -4  449.86   79.69
  -5   9  -4  357.76   82.29
  -5   9  -4  432.16   86.39
   5  -9   4  233.58   71.69
  -6   9  -4  107.29   73.49
  -6   9  -4   65.89   73.49
   6  -9   4   -4.80   61.79
  -7   9  -4  237.48   88.69
  -7   9  -4  210.98   78.09
   7  -9   4   40.10   67.69
  -8   9  -4   17.90   73.89
  -8   9  -4   28.00   83.69
   8  -9   4   71.39   69.49
  13   8  -4  145.09   61.59
 -13  -8   4   70.69   64.09
  12   8  -4   22.80   53.69
 -12  -8   4  -32.30   42.00
 -12  -8   4   83.59   65.39
  11   8  -4   42.70   49.90
 -11  -8   4   70.99   59.69
 -11  -8   4   10.80   43.50
  10   8  -4   86.19   49.30
  10   8  -4    1.70   49.60
 -10  -8   4  -55.39   54.39
 -10  -8   4   65.89   45.60
   9   8  -4   37.10   46.30
   9   8  -4  -12.10   44.60
  -9  -8   4    1.80   58.49
  -9  -8   4   14.60   43.30
   8   8  -4    9.30   44.50
   8   8  -4   -8.80   42.40
   7   8  -4  -47.70   40.90
   7   8  -4    9.50   43.50
  -7  -8   4   44.00   38.80
   6   8  -4    9.90   41.60
   6   8  -4   13.00   40.80
   5   8  -4  135.19   45.60
   5   8  -4  234.98   48.90
   4   8  -4  179.38   38.50
   4   8  -4  236.88   45.10
   4   8  -4  163.88   45.90
   3   8  -4   55.99   38.10
   3   8  -4  113.19   39.90
   3   8  -4   13.30   34.00
   2   8  -4  538.65   61.49
   2   8  -4  634.24   63.19
   2   8  -4  549.74   54.09
   1   8  -4  105.69   39.10
   1   8  -4  155.58   45.30
   0   8  -4  412.96   61.79
   0   8  -4  540.65   57.69
  -1   8  -4  772.42   72.19
  -1   8  -4  787.82   66.19
  -1   8  -4  636.54   75.59
  -2   8  -4  -15.00   42.90
  -2   8  -4   12.80   32.60
  -2   8  -4  -50.69   46.30
   2  -8   4   87.49   47.20
  -3   8  -4  629.64   76.29
  -3   8  -4  540.45   79.89
   3  -8   4  694.73   83.49
  -4   8  -4  734.03   86.59
  -4   8  -4  710.03   91.09
   4  -8   4  598.84   80.09
  -5   8  -4   36.50   60.99
  -5   8  -4   42.30   60.09
   5  -8   4  -29.20   49.90
  -6   8  -4  298.57   80.89
  -6   8  -4  333.07   80.19
   6  -8   4  435.96   78.39
  -7   8  -4  -20.10   73.09
  -7   8  -4    9.90   67.29
   7  -8   4   -6.40   59.89
  -8   8  -4  143.19   76.19
  -8   8  -4   18.80   81.39
   8  -8   4   60.49   67.49
  -9   8  -4  242.28   83.29
  -9   8  -4  262.97   93.59
   9  -8   4   73.29   70.79
  14   7  -4   35.80   57.59
 -14  -7   4  100.29   70.59
  13   7  -4   49.40   55.69
 -13  -7   4  142.19   69.39
  12   7  -4   92.59   54.19
 -12  -7   4  -37.80   55.19
 -12  -7   4   67.79   43.90
  11   7  -4  334.47   62.99
 -11  -7   4  226.88   69.89
 -11  -7   4  337.17   54.39
  10   7  -4   86.19   49.30
  10   7  -4  113.49   50.59
 -10  -7   4   54.99   57.59
 -10  -7   4  101.29   43.50
   9   7  -4   99.99   45.80
   9   7  -4  -22.70   42.60
  -9  -7   4  151.98   47.10
  -9  -7   4  103.89   59.69
   8   7  -4  137.79   49.50
   8   7  -4   59.99   42.50
   7   7  -4   21.90   38.50
   7   7  -4  -74.39   37.70
  -7  -7   4   14.50   34.60
   6   7  -4   33.20   39.20
   6   7  -4   -9.30   37.70
   5   7  -4  -32.10   35.20
   5   7  -4   39.70   38.10
   4   7  -4  -44.90   32.00
   4   7  -4   -7.80   26.90
   4   7  -4   11.00   34.50
   3   7  -4   10.60   34.60
   3   7  -4   40.70   34.20
   2   7  -4  -16.30   31.90
   2   7  -4   21.60   30.10
   1   7  -4  225.28   34.80
   1   7  -4  244.38   43.30
   0   7  -4  378.26   45.20
   0   7  -4  400.76   47.40
  -1   7  -4   -0.70   30.40
  -1   7  -4   38.20   36.80
   1  -7   4  -14.70   37.40
  -2   7  -4  377.86   43.10
  -2   7  -4  427.56   63.49
  -2   7  -4  369.76   56.49
   2  -7   4  268.67   55.09
  -3   7  -4  606.44   70.49
  -3   7  -4  462.65   69.59
  -3   7  -4  509.95   41.10
   3  -7   4  432.16   64.09
  -4   7  -4  104.39   55.99
  -4   7  -4  -45.10   49.30
   4  -7   4   -4.10   45.70
  -5   7  -4  732.53   87.39
  -5   7  -4  710.23   88.39
   5  -7   4  515.85   77.39
  -6   7  -4   24.10   58.09
  -6   7  -4  101.29   66.39
   6  -7   4   55.69   55.09
  -7   7  -4  378.26   84.59
  -7   7  -4  542.85   93.29
   7  -7   4  433.66   76.29
  -8   7  -4  266.17   87.89
  -8   7  -4  388.66   86.59
   8  -7   4  396.16   78.59
  -9   7  -4  -19.40   65.89
  -9   7  -4 -106.89   72.49
   9  -7   4   39.30   58.69
 -10   7  -4  324.37   90.79
 -10   7  -4  129.89   92.79
  10  -7   4  375.46   79.69
  14   6  -4   94.39   56.19
 -14  -6   4  388.36   85.69
  13   6  -4  -26.10   47.00
 -13  -6   4    1.10   62.49
  12   6  -4  547.05   71.09
 -12  -6   4  544.35   88.29
  11   6  -4   46.70   46.70
 -11  -6   4   -8.30   37.20
 -11  -6   4   -5.70   57.49
  10   6  -4  243.58   52.99
 -10  -6   4  182.78   45.30
 -10  -6   4  264.77   64.59
   9   6  -4  679.23   74.39
   9   6  -4  810.92   74.39
  -9  -6   4  754.02   70.19
  -9  -6   4  726.03   87.09
   8   6  -4   52.99   40.50
   8   6  -4   80.39   45.50
  -8  -6   4   27.90   54.29
   7   6  -4  622.24   63.49
   7   6  -4  637.34   68.89
  -7  -6   4  785.02   57.89
   6   6  -4  909.71   72.49
   6   6  -4  769.82   72.49
   5   6  -4  -20.10   32.00
   5   6  -4   60.09   36.70
   4   6  -4  583.24   59.09
   3   6  -4   13.00   30.40
   3   6  -4   44.70   32.80
   2   6  -4   53.69   18.80
   2   6  -4   50.19   30.40
   2   6  -4  117.99   34.90
   1   6  -4  134.99   33.20
   1   6  -4   87.09   29.70
   1   6  -4  132.99   27.80
   0   6  -4   24.40   22.60
   0   6  -4   -1.70   28.20
   0   6  -4  -23.50   26.50
   0  -6   4   10.40   32.60
  -1   6  -4   -6.70   31.80
  -1   6  -4   41.40   27.50
   1  -6   4  -15.60   32.90
  -2   6  -4   94.99   42.00
  -2   6  -4   57.79   27.30
   2  -6   4  106.89   40.40
  -3   6  -4   76.19   46.20
  -3   6  -4   76.89   23.50
   3  -6   4   78.29   43.50
  -4   6  -4  146.79   51.99
  -4   6  -4   76.89   52.89
   4  -6   4   65.39   43.20
  -5   6  -4  -55.39   48.00
  -5   6  -4    6.10   54.69
   5  -6   4   25.50   46.10
  -6   6  -4  334.07   72.69
  -6   6  -4  297.27   71.29
   6  -6   4  396.76   67.19
  -7   6  -4  156.88   71.09
  -7   6  -4  235.98   70.99
   7  -6   4  247.68   64.69
  -8   6  -4   -0.80   61.59
  -8   6  -4   55.19   71.69
   8  -6   4  -16.00   51.29
  -9   6  -4  464.75   90.19
  -9   6  -4  517.75  102.39
   9  -6   4  613.24   86.49
 -10   6  -4  100.19   83.59
 -10   6  -4  131.19   73.19
  10  -6   4    1.40   59.39
 -11   6  -4  143.89   92.19
 -11   6  -4   73.39   82.19
  14   5  -4    5.80   48.40
 -14  -5   4  158.48   75.19
  13   5  -4  369.76   62.59
 -13  -5   4  345.47   81.99
  12   5  -4   92.59   47.80
 -12  -5   4  116.09   65.09
  11   5  -4  347.57   57.39
 -11  -5   4  437.96   50.49
 -11  -5   4  223.78   68.39
  10   5  -4  637.64   68.09
 -10  -5   4  659.53   86.19
 -10  -5   4  588.84   58.79
   9   5  -4   59.69   41.40
   9   5  -4  -42.90   37.50
  -9  -5   4    9.10   33.80
  -9  -5   4   33.00   53.09
   8   5  -4 1422.06   99.29
   8   5  -4 1330.77   96.09
  -8  -5   4 1492.55  113.49
   7   5  -4  730.43   65.49
   7   5  -4  793.92   70.49
  -7  -5   4  775.62   64.99
  -7  -5   4  614.14   64.89
   6   5  -4  495.75   52.39
   6   5  -4  510.15   54.79
  -6  -5   4  385.76   48.60
  -6  -5   4  428.36   42.30
   5   5  -4 3126.29  158.18
   5   5  -4 2732.53  151.08
   4   5  -4  409.36   43.60
   4   5  -4  351.96   45.00
   3   5  -4 1561.14   91.29
   3   5  -4 1502.95   94.29
   2   5  -4 1012.40   65.59
   2   5  -4  947.41   68.09
   2   5  -4  960.20   54.39
   1   5  -4  380.16   42.80
   1   5  -4  410.76   35.20
   1   5  -4  318.77   35.70
   0   5  -4 1901.31  103.99
   0   5  -4 1827.32  100.99
   0   5  -4 1888.61   94.39
   0  -5   4 1807.42  108.29
  -1   5  -4  279.37   40.10
  -1   5  -4  318.07   36.80
   1  -5   4  250.27   41.80
  -2   5  -4   77.19   25.80
  -2   5  -4   72.39   37.60
   2  -5   4  105.99   36.10
  -3   5  -4   45.80   19.20
  -3   5  -4   70.99   44.00
   3  -5   4   49.30   36.90
  -4   5  -4   92.69   49.80
   4  -5   4   31.70   40.00
  -5   5  -4  -80.49   41.00
  -5   5  -4   37.90   52.29
   5  -5   4   19.80   42.70
  -6   5  -4  121.59   63.59
  -6   5  -4   33.60   52.59
   6  -5   4   45.10   47.90
  -7   5  -4   -2.70   58.89
  -7   5  -4   12.50   57.69
   7  -5   4   32.10   50.49
  -8   5  -4  203.38   73.39
  -8   5  -4   34.30   59.69
   8  -5   4   82.79   52.69
  -9   5  -4   29.70   69.89
  -9   5  -4   -1.00   61.79
   9  -5   4    2.50   52.79
 -10   5  -4   94.39   72.49
 -10   5  -4   79.89   80.59
  10  -5   4   63.79   56.49
 -11   5  -4  152.38   88.79
 -11   5  -4  -10.80   70.69
 -12   5  -4   25.70   87.49
 -12   5  -4   85.79   78.09
  14   4  -4  -84.99   44.90
 -14  -4   4    1.60   69.89
  13   4  -4  -94.99   43.40
 -13  -4   4  -94.59   59.59
  12   4  -4  -18.20   41.60
 -12  -4   4   -2.70   59.79
  11   4  -4  174.28   46.70
 -11  -4   4  143.39   64.09
  10   4  -4  -12.20   37.60
 -10  -4   4  -15.00   51.59
 -10  -4   4   -1.60   30.30
   9   4  -4  923.21   73.99
  -9  -4   4  922.81   67.59
  -9  -4   4  837.22   92.79
  -9  -4   4  769.72   80.99
   8   4  -4  171.88   40.20
   8   4  -4   47.40   36.40
  -8  -4   4   56.49   50.69
  -8  -4   4   68.39   42.60
   7   4  -4  459.95   52.79
   7   4  -4  499.85   52.49
  -7  -4   4  529.05   58.59
  -7  -4   4  516.45   70.59
   6   4  -4 1696.73   99.99
   6   4  -4 1780.12  102.59
  -6  -4   4 1682.43   88.89
  -6  -4   4 1588.04   99.89
   5   4  -4  145.39   32.90
   5   4  -4  177.58   35.90
  -5  -4   4  138.09   34.40
   4   4  -4 1427.96   86.29
   4   4  -4 1531.95   90.99
   3   4  -4 1844.52  103.39
   3   4  -4 1729.13   97.99
   2   4  -4  253.57   33.20
   2   4  -4  191.98   34.70
   1   4  -4 2660.83  129.39
   1   4  -4 2609.34  135.09
   1   4  -4 2655.23  130.79
  -1  -4   4 2553.64  135.99
   0   4  -4  966.30   64.39
   0   4  -4 1032.30   64.29
   0   4  -4  914.01   55.19
   0  -4   4  971.50   68.79
  -1   4  -4 1263.17   80.59
  -1   4  -4 1267.07   73.49
   1  -4   4 1256.57   80.89
  -2   4  -4 1034.70   60.59
  -2   4  -4  974.40   73.59
   2  -4   4 1093.99   74.09
  -3   4  -4   22.30   35.70
  -3   4  -4   -3.10   15.50
   3  -4   4   32.50   31.90
  -4   4  -4  534.05   64.19
   4  -4   4  424.96   53.99
  -5   4  -4  248.28   59.29
   5  -4   4  304.07   48.10
  -6   4  -4   -5.30   50.89
  -6   4  -4   28.60   49.00
   6  -4   4    7.30   39.10
  -7   4  -4  -98.19   53.69
  -7   4  -4  -42.30   51.29
   7  -4   4   41.50   43.10
  -8   4  -4   65.69   57.09
  -8   4  -4   34.30   62.89
   8  -4   4  -71.89   40.10
  -9   4  -4   -7.50   59.39
  -9   4  -4  -21.00   65.59
   9  -4   4   32.50   47.60
 -10   4  -4  -91.49   63.19
 -10   4  -4   75.89   66.59
  10  -4   4    5.30   47.00
 -11   4  -4   16.30   75.09
 -11   4  -4   89.49   69.39
  11  -4   4  -38.60   49.50
 -12   4  -4   -5.90   84.49
 -14  -3   4  -18.30   71.39
  13   3  -4  -41.10   43.20
 -13  -3   4   74.19   70.59
  12   3  -4  -72.39   36.60
 -12  -3   4   43.60   65.79
  11   3  -4   -7.60   35.80
 -11  -3   4   12.40   59.59
 -11  -3   4   19.30   59.59
  10   3  -4  -25.00   34.20
 -10  -3   4   30.60   52.79
 -10  -3   4  -72.69   49.10
   9   3  -4  -25.80   31.80
  -9  -3   4   44.70   52.69
  -9  -3   4  -18.30   27.10
  -9  -3   4  -43.90   43.70
   8   3  -4   58.39   33.50
   8   3  -4   30.40   33.00
  -8  -3   4   26.60   43.80
  -8  -3   4   46.80   28.10
  -8  -3   4   16.70   46.10
   7   3  -4  628.04   54.39
   7   3  -4  637.74   56.09
  -7  -3   4  580.34   67.89
  -7  -3   4  693.83   65.89
   6   3  -4   92.99   30.30
   6   3  -4   85.69   29.90
  -6  -3   4   65.49   36.40
  -6  -3   4   78.99   18.40
  -6  -3   4   70.89   42.40
   5   3  -4 1160.08   75.19
   5   3  -4 1292.57   77.89
  -5  -3   4 1240.88   79.89
   4   3  -4  691.63   55.59
   4   3  -4  794.32   55.19
   3   3  -4   63.09   26.40
   3   3  -4   64.19   28.40
   2   3  -4 1821.12   98.79
   2   3  -4 1794.02   94.69
   1   3  -4  481.65   41.70
   1   3  -4  375.96   34.90
  -1  -3   4  450.75   40.40
   0   3  -4 1658.93   91.39
   0   3  -4 1775.42   91.99
   0   3  -4 1622.64   85.79
   0  -3   4 1746.83   94.09
  -1   3  -4 2857.51  144.59
  -1   3  -4 2828.52  137.79
   1  -3   4 2743.53  142.79
  -2   3  -4  -46.00   31.60
  -2   3  -4  -21.80   19.30
   2  -3   4   -7.70   25.70
  -3   3  -4 1611.04  100.69
   3  -3   4 1539.45   94.59
  -4   3  -4 1791.92  112.89
  -5   3  -4  280.87   54.59
  -6   3  -4  602.14   76.29
  -7   3  -4  105.69   52.89
  -7   3  -4  124.79   59.69
  -8   3  -4  265.37   69.29
  -8   3  -4  350.66   67.49
  -9   3  -4  142.19   60.59
  -9   3  -4  134.19   67.39
   9  -3   4   64.29   50.09
 -10   3  -4  -38.90   63.79
 -10   3  -4   44.30   59.29
  10  -3   4   13.60   45.90
 -11   3  -4    8.20   73.99
 -11   3  -4    4.70   61.49
  11  -3   4   50.89   47.70
 -12   3  -4   56.09   84.29
 -13   3  -4   10.20   84.99
 -14  -2   4  308.97   94.49
 -13  -2   4 -437.76  113.99
 -13  -2   4  236.88   80.79
 -12  -2   4  115.99   75.19
 -12  -2   4   89.89   68.09
  11   2  -4  167.98   39.90
 -11  -2   4  208.88   70.49
 -11  -2   4  149.29   70.29
  10   2  -4  -20.30   31.40
 -10  -2   4  -56.39   51.99
 -10  -2   4  -90.89   49.90
   9   2  -4  151.98   35.10
  -9  -2   4  124.79   57.19
  -9  -2   4  192.98   56.79
  -9  -2   4  127.39   30.60
   8   2  -4   61.39   30.30
  -8  -2   4  129.29   50.19
  -8  -2   4   82.79   25.10
  -8  -2   4   85.49   47.30
   7   2  -4   88.49   28.10
   7   2  -4   45.80   27.50
  -7  -2   4   57.09   22.30
  -7  -2   4   97.79   42.30
  -7  -2   4   30.20   40.60
   6   2  -4   -8.40   23.60
   6   2  -4   34.10   24.80
  -6  -2   4   78.49   36.00
  -6  -2   4    0.70   17.90
  -6  -2   4   30.70   37.50
   5   2  -4  208.88   30.60
   5   2  -4  188.08   31.20
  -5  -2   4  164.88   38.30
  -5  -2   4  183.48   43.00
   4   2  -4  325.17   35.80
   4   2  -4  351.36   37.30
  -4  -2   4  326.17   43.70
   3   2  -4 1653.93   88.39
   3   2  -4 1668.73   91.39
   2   2  -4  117.99   26.80
   2   2  -4  103.89   23.90
   1   2  -4 2034.70  106.69
   1   2  -4 1951.40  102.79
  -1  -2   4 2219.38  105.09
   0   2  -4 3210.48  160.88
   0   2  -4 3484.95  157.18
   0  -2   4 3343.77  161.18
  -1   2  -4    4.50   20.20
  -1   2  -4    5.20   27.10
  -2   2  -4 1811.82   91.19
  -2   2  -4 1886.11  104.09
  -3   2  -4 1445.06   93.89
  -4   2  -4  253.47   45.40
  -5   2  -4 2392.86  140.29
  -6   2  -4   37.70   44.00
  -7   2  -4  781.12   87.39
  -8   2  -4  241.58   66.79
  -8   2  -4  248.28   68.99
  -8   2  -4  359.06   63.09
  -9   2  -4  164.58   68.89
  -9   2  -4   76.69   56.29
  -9   2  -4  128.69   71.59
 -10   2  -4  367.66   71.39
 -10   2  -4  384.26   91.19
 -10   2  -4  276.77   77.69
 -11   2  -4  142.79   79.79
 -11   2  -4   45.90   72.79
 -12   2  -4   94.59   81.79
 -13   2  -4   11.60   85.09
 -14  -1   4   63.69   82.99
 -14  -1   4  244.78  108.99
 -13  -1   4 -512.45  122.89
 -13  -1   4  198.18   81.89
 -12  -1   4  798.12  112.39
 -12  -1   4  847.32  111.89
 -11  -1   4   -2.40   68.69
 -11  -1   4   17.30   60.39
  10   1  -4  400.06   59.19
 -10  -1   4  393.36   74.79
 -10  -1   4  550.84   85.59
   9   1  -4  686.73   51.89
  -9  -1   4  768.82   86.49
  -9  -1   4  556.84   81.79
   8   1  -4  -14.20   23.30
  -8  -1   4    2.80   45.60
  -8  -1   4  -60.69   41.60
   7   1  -4  528.75   43.00
   7   1  -4  591.94   47.60
  -7  -1   4  479.75   62.99
  -7  -1   4  595.64   39.30
  -7  -1   4  572.44   67.29
   6   1  -4   73.39   21.90
   6   1  -4   34.10   22.20
  -6  -1   4   55.19   37.40
  -6  -1   4   -2.60   36.30
   5   1  -4   46.40   21.50
   5   1  -4   41.10   21.90
  -5  -1   4    8.70   32.10
  -5  -1   4    6.60   35.30
   4   1  -4  419.86   35.20
   4   1  -4  439.06   38.50
  -4  -1   4  450.95   51.29
  -4  -1   4  459.35   51.49
   3   1  -4   13.50   21.50
   3   1  -4   18.00   19.90
   2   1  -4  422.36   37.80
   2   1  -4  524.95   39.00
   1   1  -4 3548.15  172.58
   1   1  -4 3701.43  175.78
  -1  -1   4 3804.72  170.98
   0   1  -4   15.40   21.80
   0   1  -4   19.00   19.50
  -1   1  -4  825.02   49.99
  -2   1  -4  209.08   23.20
  -2   1  -4  178.08   35.10
  -3   1  -4  584.64   33.40
  -3   1  -4  581.44   33.80
  -3   1  -4  479.65   51.69
  -4   1  -4 1530.75  100.19
  -5   1  -4   43.40   36.50
  -5   1  -4   69.99   37.10
  -6   1  -4  991.30   83.39
  -6   1  -4  922.01   81.79
  -7   1  -4  951.10   94.79
  -7   1  -4 1124.69   93.49
  -8   1  -4   -9.30   53.59
  -8   1  -4  -37.70   52.79
  -8   1  -4   58.69   45.00
  -9   1  -4  647.64   77.19
  -9   1  -4  788.62   96.29
  -9   1  -4  676.53   92.29
 -10   1  -4  112.19   56.79
 -10   1  -4  187.98   75.39
 -10   1  -4  181.18   70.89
 -11   1  -4  196.88   82.39
 -11   1  -4  320.87   82.99
 -12   1  -4  198.08   85.79
 -12   1  -4  390.66   99.79
 -13   1  -4  -22.60   80.59
 -13   1  -4  -72.99   88.59
 -14   1  -4  308.67  103.49
 -14   0   4  414.16  117.69
 -14   0   4  -20.00   82.09
 -13   0   4  563.04  108.89
 -13   0   4  442.16  120.09
 -12   0   4  -70.19   65.39
 -12   0   4  -54.99   79.09
 -11   0   4  322.77   85.79
 -11   0   4  321.87   81.69
 -10   0   4  570.84   89.29
 -10   0   4  442.86   81.39
  -9   0   4   70.19   59.09
  -9   0   4   73.79   55.79
   8   0  -4 1766.52   88.09
  -8   0   4 1702.93  124.29
  -8   0   4 1758.82  127.19
   7   0  -4  433.86   31.10
  -7   0   4  419.76   63.29
  -7   0   4  361.96   57.29
   6   0  -4  536.85   34.50
   6   0  -4  518.55   41.40
  -6   0   4  583.54   61.69
  -6   0   4  640.54   66.29
   5   0  -4 1228.98   67.89
   5   0  -4 1229.78   62.29
  -5   0   4 1182.38   86.69
  -5   0   4 1199.18   88.19
   4   0  -4   -1.30   18.10
   4   0  -4    7.00   15.10
  -4   0   4   -6.80   38.10
  -4   0   4  -36.10   30.60
   3   0  -4 1679.33   86.79
   3   0  -4 1681.63   83.19
  -3   0   4 1777.22   96.59
  -3   0   4 1657.53   95.89
   2   0  -4   -0.30   17.90
   2   0  -4   13.00   20.50
   1   0  -4  316.07   25.50
   1   0  -4  328.57   28.50
   1   0  -4  361.96   32.70
   0   0  -4 1143.09   63.49
   0   0  -4 1287.47   66.19
   0   0  -4 1171.68   66.79
  -1   0  -4  103.19   27.20
  -1   0  -4  123.19   23.20
  -1   0  -4   89.39   18.30
  -2   0  -4  153.78   23.00
  -2   0  -4  155.98   30.90
  -3   0  -4   82.79   17.80
  -3   0  -4   44.80   31.70
  -3   0  -4   19.90   28.80
   3   0   4   69.09   11.80
  -4   0  -4   52.39   33.00
  -4   0  -4  166.18   40.00
  -4   0  -4  130.99   35.00
  -5   0  -4  118.69   35.70
  -5   0  -4  102.89   35.40
  -5   0  -4   79.29   38.40
   5   0   4   71.69   17.40
  -6   0  -4  526.75   61.39
  -6   0  -4  609.64   61.69
   6   0   4  520.85   36.80
  -7   0  -4   82.39   47.50
  -7   0  -4  171.88   49.80
  -8   0  -4  865.01   92.29
  -8   0  -4  955.60   91.69
  -9   0  -4  241.98   53.49
  -9   0  -4  103.69   60.99
  -9   0  -4  245.98   67.19
 -10   0  -4  481.55   84.49
 -10   0  -4  626.24   90.89
 -11   0  -4  475.95   88.49
 -11   0  -4  374.36   86.19
 -12   0  -4  -11.30   73.89
 -12   0  -4  134.19   79.19
 -13   0  -4  384.06   99.79
 -13   0  -4  270.07   97.99
 -14   0  -4  262.47  102.29
 -14   0  -4  106.69   95.29
 -14   1   4   70.69   91.79
 -14   1   4  263.27  115.89
 -13   1   4    2.60   81.79
 -13   1   4  167.38  105.79
 -12   1   4  210.98   85.29
 -12   1   4    4.20  133.49
 -11   1   4  148.79   85.29
 -11   1   4  348.47   85.09
 -10   1   4   -0.20   67.19
 -10   1   4   84.39   65.49
  -9   1   4 1395.66   95.49
  -9   1   4 1050.59  106.19
  -9   1   4 1301.17  120.39
  -8   1   4   49.00   38.20
  -8   1   4  117.09   54.39
  -8   1   4  -59.79   51.39
   7  -1  -4 1388.46   73.09
  -7   1   4 1226.48  105.59
  -7   1   4 1408.76  102.89
  -7   1   4 1322.47   86.29
   6  -1  -4 1024.70   56.59
   6  -1  -4 1048.50   57.69
  -6   1   4 1060.79   83.49
  -6   1   4 1082.79   70.19
  -6   1   4  977.50   84.69
   5  -1  -4   35.90   17.10
   5  -1  -4   70.29   15.10
  -5   1   4   17.90   27.50
  -5   1   4   44.20   35.80
  -5   1   4   45.00   38.70
   4  -1  -4 2622.84  121.69
   4  -1  -4 2538.35  125.39
  -4   1   4 2650.53  132.09
  -4   1   4 2723.33  145.29
  -4   1   4 2584.64  140.19
   3  -1  -4  626.14   40.50
   3  -1  -4  650.53   33.40
  -3   1   4  663.43   57.59
  -3   1   4  528.35   49.80
   2  -1  -4  294.67   26.80
   2  -1  -4  252.37   21.70
  -2   1   4  246.58   32.10
  -2   1   4  308.27   40.70
   1  -1  -4  699.13   43.30
   1  -1  -4  610.24   39.60
  -1   1   4  668.53   45.60
   0  -1  -4  160.38   20.50
   0  -1  -4  144.39   22.80
  -1  -1  -4 2093.39  101.59
  -1  -1  -4 2134.69  103.69
  -1  -1  -4 2086.79  106.19
  -2  -1  -4  179.18   28.30
  -2  -1  -4  205.58   24.90
  -3  -1  -4   23.50   19.30
  -3  -1  -4   40.70   23.30
  -3  -1  -4   32.60   26.00
  -3  -1  -4   15.20   28.40
   3   1   4   26.40   17.20
   3   1   4   46.60   14.60
  -4  -1  -4  459.05   34.70
  -4  -1  -4  447.86   43.40
  -4  -1  -4  405.76   48.20
  -4  -1  -4  399.26   44.20
   4   1   4  377.06   32.20
   4   1   4  458.85   29.80
  -5  -1  -4   46.00   32.80
  -5  -1  -4  109.79   34.80
  -5  -1  -4   70.79   18.80
  -5  -1  -4   75.09   38.50
   5   1   4   64.49   16.60
   5   1   4   71.19   19.40
  -6  -1  -4    8.10   32.30
  -6  -1  -4   23.80   36.20
  -6  -1  -4   12.70   33.30
   6   1   4   10.00   17.60
   6   1   4   -1.30   13.80
  -7  -1  -4  160.68   45.80
  -7  -1  -4  100.39   43.30
  -7  -1  -4  115.39   39.60
   7   1   4   74.09   17.60
  -8  -1  -4  -47.40   48.30
  -8  -1  -4  -11.90   44.60
  -8  -1  -4  -16.00   36.10
   8   1   4   -6.40   17.40
  -9  -1  -4  284.77   64.69
  -9  -1  -4  447.36   56.79
  -9  -1  -4  357.26   70.89
 -10  -1  -4  365.36   74.69
 -10  -1  -4  492.35   83.69
 -11  -1  -4  116.69   67.39
 -11  -1  -4   89.19   67.69
 -12  -1  -4  455.95   94.89
 -12  -1  -4  376.06   87.19
 -13  -1  -4  128.09   86.09
 -13  -1  -4  136.19   81.39
 -14  -1  -4  139.99   92.99
 -14  -1  -4  -71.79   79.39
 -14   2   4  227.68  118.59
 -14   2   4   56.89   92.09
 -13   2   4  103.69  103.79
 -13   2   4   47.80   87.89
 -12   2   4   63.99   80.89
 -12   2   4   88.69  103.59
 -11   2   4  -27.70  108.19
 -11   2   4  -38.40   70.29
 -10   2   4  241.78   83.89
 -10   2   4   52.29   66.69
 -10   2   4  393.66   63.29
  -9   2   4  106.59   63.39
  -9   2   4   27.90   45.60
  -9   2   4   41.50   66.79
  -8   2   4  324.27   67.49
  -8   2   4  351.66   56.39
  -8   2   4  505.85   81.19
   7  -2  -4  547.65   42.80
  -7   2   4  369.16   63.29
  -7   2   4  483.65   76.69
  -7   2   4  546.05   57.79
   6  -2  -4    4.20   19.10
  -6   2   4   12.00   43.80
  -6   2   4  -15.90   40.00
  -6   2   4   51.99   34.10
   5  -2  -4 1357.16   70.39
  -5   2   4 1362.76   84.19
  -5   2   4 1286.57   91.49
  -5   2   4 1257.37   94.59
   4  -2  -4 1230.28   65.19
   4  -2  -4 1283.07   67.39
  -4   2   4 1295.67   79.69
  -4   2   4 1251.97   85.89
  -4   2   4 1417.46   94.99
   3  -2  -4  927.71   49.60
  -3   2   4  967.70   62.29
  -3   2   4  857.11   65.59
  -3   2   4  887.81   46.20
  -3   2   4  854.01   70.19
   2  -2  -4 3279.67  154.28
   2  -2  -4 3351.86  150.78
  -2   2   4 3226.48  160.68
  -2   2   4 3164.58  160.78
  -2   2   4 3453.55  167.18
   1  -2  -4   33.60   18.70
   1  -2  -4   18.70   16.30
  -1   2   4   20.20   22.00
   0  -2  -4 1301.17   67.39
   0  -2  -4 1293.67   69.49
  -1  -2  -4  131.39   24.20
  -1  -2  -4  104.99   22.10
  -2  -2  -4  285.17   25.80
  -2  -2  -4  284.87   29.60
   2   2   4  251.97   25.90
   2   2   4  212.58   26.60
  -3  -2  -4 3183.18  152.78
  -3  -2  -4 3191.58  154.98
  -3  -2  -4 3250.77  150.98
   3   2   4 3304.57  155.08
   3   2   4 3256.27  152.68
  -4  -2  -4  960.70   59.19
  -4  -2  -4 1022.00   63.89
  -4  -2  -4  954.80   67.09
  -4  -2  -4  943.91   71.29
   4   2   4 1000.90   59.09
   4   2   4 1011.00   56.19
  -5  -2  -4  159.68   34.80
  -5  -2  -4  176.08   35.00
  -5  -2  -4  149.88   25.20
  -5  -2  -4  100.39   37.10
   5   2   4  126.29   23.00
   5   2   4  125.19   24.80
  -6  -2  -4  239.88   42.00
  -6  -2  -4  218.28   27.60
  -6  -2  -4  263.37   44.70
  -6  -2  -4  237.08   40.70
   6   2   4  272.87   27.80
   6   2   4  241.88   29.50
  -7  -2  -4   51.39   20.50
  -7  -2  -4   76.29   38.70
  -7  -2  -4    0.90   38.20
  -7  -2  -4   84.89   39.50
   7   2   4   66.09   22.00
   7   2   4   79.59   24.70
  -8  -2  -4    6.10   44.90
  -8  -2  -4    4.10   38.30
  -8  -2  -4  -22.20   45.00
   8   2   4  -37.70   22.40
  -9  -2  -4  130.09   58.69
  -9  -2  -4   83.49   46.70
  -9  -2  -4  126.39   52.99
   9   2   4  108.79   28.90
 -10  -2  -4   21.80   58.89
 -10  -2  -4  -20.70   52.79
 -10  -2  -4   62.49   47.30
 -11  -2  -4   25.40   62.09
 -11  -2  -4  -29.80   61.89
 -12  -2  -4   -3.60   69.59
 -12  -2  -4    6.30   65.09
 -13  -2  -4   31.70   73.29
 -13  -2  -4   66.49   79.89
 -14  -2  -4  248.28   95.89
 -14  -2  -4  177.58   86.69
 -13   3   4   96.39   96.89
 -13   3   4  172.78  112.49
 -12   3   4  -30.80   78.79
 -12   3   4  -54.49   99.59
 -11   3   4  -69.09   70.69
 -11   3   4 -150.18  106.59
 -10   3   4   -7.40   64.99
 -10   3   4   61.49   84.39
 -10   3   4   10.90   55.19
  -9   3   4    4.40   51.29
  -9   3   4   56.49   64.89
  -9   3   4   73.59   73.69
  -8   3   4   21.40   46.50
  -8   3   4   -4.90   61.39
  -8   3   4   44.30   57.39
   7  -3  -4  -20.40   24.10
  -7   3   4   10.40   42.70
  -7   3   4  -49.10   49.30
  -7   3   4   -8.90   48.70
   6  -3  -4  208.58   30.00
  -6   3   4  192.08   45.70
  -6   3   4  182.68   52.99
  -6   3   4  213.98   56.69
   5  -3  -4  182.68   27.20
  -5   3   4  103.59   43.60
  -5   3   4  174.38   40.20
  -5   3   4  189.78   51.39
   4  -3  -4  631.24   44.00
   4  -3  -4  550.14   47.20
  -4   3   4  577.14   55.49
  -4   3   4  637.14   66.29
  -4   3   4  558.24   57.99
   3  -3  -4 1829.42   90.49
  -3   3   4 1874.61  113.69
  -3   3   4 1809.12  104.09
  -3   3   4 1855.21  106.59
   2  -3  -4  159.78   22.10
  -2   3   4  170.08   32.80
  -2   3   4  176.88   34.20
  -2   3   4  158.68   40.70
   1  -3  -4  559.24   41.00
   1  -3  -4  652.83   38.20
  -1   3   4  556.34   45.40
  -1   3   4  589.74   52.69
   0  -3  -4 3414.36  160.68
   0  -3  -4 3300.17  157.78
  -1  -3  -4 1674.73   92.19
  -1  -3  -4 1835.02   89.59
  -2  -3  -4 4359.36  200.78
  -2  -3  -4 4454.35  203.88
   2   3   4 4073.69  200.78
   2   3   4 4285.67  202.88
  -3  -3  -4 1562.84   86.19
  -3  -3  -4 1664.73   82.89
   3   3   4 1567.04   85.09
   3   3   4 1529.25   82.99
  -4  -3  -4  242.28   31.40
  -4  -3  -4  251.97   29.50
  -4  -3  -4  275.17   38.20
  -4  -3  -4  266.67   26.00
   4   3   4  161.98   29.70
   4   3   4  231.68   29.40
  -5  -3  -4 2339.17  119.09
  -5  -3  -4 2260.47  126.29
  -5  -3  -4 2398.26  120.99
   5   3   4 2367.36  117.59
   5   3   4 2195.58  119.19
  -6  -3  -4   22.20   24.90
  -6  -3  -4   50.79   33.90
  -6  -3  -4  127.39   38.20
  -6  -3  -4  116.69   33.50
   6   3   4  131.19   27.90
   6   3   4  119.89   25.50
  -7  -3  -4 1198.88   80.69
  -7  -3  -4 1100.09   83.59
  -7  -3  -4 1030.00   78.29
  -7  -3  -4  986.70   65.09
   7   3   4 1016.00   66.49
   7   3   4 1069.89   69.69
  -8  -3  -4  574.84   45.30
  -8  -3  -4  525.05   65.59
  -8  -3  -4  564.44   62.99
  -8  -3  -4  536.25   63.89
   8   3   4  451.75   45.60
  -9  -3  -4  163.98   57.19
  -9  -3  -4  231.18   53.39
  -9  -3  -4   74.69   52.29
   9   3   4  152.58   33.90
 -10  -3  -4  206.58   55.19
 -10  -3  -4  339.07   69.39
 -10  -3  -4  420.56   70.79
  10   3   4  249.18   40.20
 -11  -3  -4   24.60   55.99
 -11  -3  -4   40.90   59.99
 -11  -3  -4   66.89   51.19
  11   3   4   -0.50   33.10
 -12  -3  -4   34.80   68.89
 -12  -3  -4   11.00   62.59
 -13  -3  -4  -89.69   63.79
 -13  -3  -4  -81.09   71.59
 -14  -3  -4   -3.50   80.59
 -14  -3  -4   21.70   79.49
 -13   4   4  124.59  118.09
 -13   4   4  141.59  103.59
 -12   4   4  370.26  122.59
 -12   4   4   98.39   92.79
 -11   4   4    1.20   96.79
 -11   4   4   27.10   81.49
 -11   4   4 -102.99   60.89
 -10   4   4   36.70  107.59
 -10   4   4  162.38   83.29
 -10   4   4   97.19   64.59
  -9   4   4   45.00   65.39
  -9   4   4  -31.60   53.99
  -9   4   4   19.60   82.59
  -8   4   4    9.60   68.89
  -8   4   4   -0.30   50.59
  -8   4   4  114.59   66.39
   7  -4  -4   27.30   29.30
  -7   4   4   15.10   57.29
  -7   4   4   22.30   61.29
  -7   4   4   30.40   47.10
   6  -4  -4   71.49   28.10
  -6   4   4  106.69   59.79
  -6   4   4   30.80   42.50
  -6   4   4   43.50   50.89
   5  -4  -4   27.80   24.60
  -5   4   4   32.00   36.50
  -5   4   4   69.69   50.09
  -5   4   4   73.09   43.30
   4  -4  -4    8.40   15.90
  -4   4   4   48.90   44.70
  -4   4   4   55.69   38.90
  -4   4   4   53.59   34.50
   3  -4  -4  -24.40   15.80
  -3   4   4  -37.20   36.80
  -3   4   4   10.10   29.70
  -3   4   4   28.30   33.10
   2  -4  -4  770.22   48.30
  -2   4   4  809.72   67.99
  -2   4   4  791.02   63.79
  -2   4   4  839.32   64.19
   1  -4  -4  733.03   47.30
  -1   4   4  716.63   59.19
  -1   4   4  669.13   54.19
  -1   4   4  683.43   57.39
   0  -4  -4  516.55   41.20
   0  -4  -4  478.65   38.70
   0   4   4  517.55   44.60
  -1  -4  -4 2213.08  109.49
  -1  -4  -4 2112.99  106.29
   1   4   4 2044.60  108.89
  -2  -4  -4  238.38   32.00
  -2  -4  -4  297.57   30.60
   2   4   4  212.88   31.20
  -3  -4  -4 1877.31  107.19
  -3  -4  -4 2060.09  100.89
  -3  -4  -4 2083.89  103.79
   3   4   4 2048.10  107.89
  -4  -4  -4 1251.17   69.39
  -4  -4  -4 1208.78   74.39
  -4  -4  -4 1149.29   69.29
  -4  -4  -4 1239.88   76.09
   4   4   4 1219.18   75.59
   4   4   4 1296.37   72.89
  -5  -4  -4  -11.90   24.70
  -5  -4  -4   12.20   21.00
  -5  -4  -4   28.30   29.60
  -5  -4  -4   82.49   26.70
   5   4   4   30.90   26.70
   5   4   4   30.80   24.10
  -6  -4  -4 2479.35  130.69
  -6  -4  -4 2533.45  118.99
  -6  -4  -4 2358.36  134.29
  -6  -4  -4 2580.34  131.89
   6   4   4 2507.75  131.69
   6   4   4 2374.26  127.79
  -7  -4  -4  890.91   73.19
  -7  -4  -4  888.81   72.69
  -7  -4  -4  870.61   64.09
  -7  -4  -4  909.11   77.39
   7   4   4  850.81   62.19
   7   4   4  863.81   66.59
  -8  -4  -4  429.76   45.40
  -8  -4  -4  456.05   60.09
  -8  -4  -4  373.36   57.29
  -8  -4  -4  409.26   57.99
   8   4   4  444.76   46.20
   8   4   4  295.47   46.60
  -9  -4  -4 1141.99   95.49
  -9  -4  -4 1214.58   74.59
  -9  -4  -4 1231.28  100.39
  -9  -4  -4 1119.69   94.79
   9   4   4  999.60   76.49
 -10  -4  -4   -0.40   49.20
 -10  -4  -4   26.40   48.20
 -10  -4  -4   31.90   51.09
  10   4   4   27.60   33.00
 -11  -4  -4  259.77   68.29
 -11  -4  -4  234.88   65.79
 -11  -4  -4  271.77   62.09
  11   4   4  291.07   46.20
 -12  -4  -4  398.56   81.29
 -12  -4  -4  413.06   79.79
  12   4   4  268.97   49.50
 -13  -4  -4   16.70   71.19
 -13  -4  -4   94.19   69.89
 -12   5   4   89.19  100.29
 -12   5   4  273.77  125.69
 -11   5   4  290.17  116.69
 -11   5   4  313.87   82.79
 -11   5   4  201.48   96.19
 -10   5   4  150.88   98.19
 -10   5   4   63.79   66.99
 -10   5   4  197.78   87.79
  -9   5   4  139.79   99.49
  -9   5   4  142.69   77.99
  -9   5   4   60.69   63.39
  -8   5   4  437.86   73.29
  -8   5   4  267.57   79.39
  -8   5   4  372.56  112.99
   7  -5  -4   83.79   36.20
  -7   5   4   97.99   69.89
  -7   5   4  132.69   54.19
  -7   5   4   27.60   62.49
  -6   5   4   89.39   49.30
  -6   5   4  175.08   60.89
  -6   5   4  170.08   67.79
  -5   5   4  124.19   60.09
  -5   5   4  292.27   52.69
  -5   5   4  251.77   56.99
   4  -5  -4   85.19   23.10
  -4   5   4   69.39   52.19
  -4   5   4   47.40   38.10
  -4   5   4   58.49   42.80
   3  -5  -4   17.80   19.20
  -3   5   4   44.40   44.20
  -3   5   4  -12.50   37.10
  -3   5   4   11.40   32.90
   2  -5  -4   93.69   23.20
  -2   5   4   25.90   30.40
  -2   5   4   49.20   41.30
  -2   5   4   86.79   36.80
   1  -5  -4  297.47   33.40
  -1   5   4  342.67   50.09
  -1   5   4  337.07   42.60
   0  -5  -4   10.40   23.10
   0   5   4  -31.60   27.20
   0   5   4   22.60   32.50
  -1  -5  -4   24.30   25.10
  -1  -5  -4   44.50   23.00
   1   5   4   57.09   25.20
   1   5   4   24.00   25.60
  -2  -5  -4   13.00   25.20
  -2  -5  -4   25.50   23.50
   2   5   4   58.99   27.10
  -3  -5  -4 1045.50   70.09
  -3  -5  -4 1121.79   66.89
   3   5   4 1070.59   67.69
   3   5   4 1087.39   71.09
  -4  -5  -4   66.89   26.50
  -4  -5  -4   87.89   28.50
   4   5   4   77.19   27.60
   4   5   4  117.69   30.60
  -5  -5  -4 1126.19   68.49
  -5  -5  -4  982.20   64.09
  -5  -5  -4  962.30   69.99
  -5  -5  -4 1105.89   65.19
   5   5   4 1072.49   69.59
   5   5   4  956.60   70.59
  -6  -5  -4  286.67   40.20
  -6  -5  -4  342.57   42.90
  -6  -5  -4  251.47   34.20
  -6  -5  -4  271.07   37.90
   6   5   4  263.67   41.10
   6   5   4  265.37   38.30
  -7  -5  -4  553.44   55.19
  -7  -5  -4  614.24   56.89
  -7  -5  -4  604.54   58.19
   7   5   4  638.84   55.29
   7   5   4  551.14   56.99
  -8  -5  -4 1226.18   83.59
  -8  -5  -4 1257.67   90.99
  -8  -5  -4 1220.78   99.09
  -8  -5  -4 1339.27   93.39
   8   5   4 1299.37   86.09
   8   5   4 1257.77   89.49
  -9  -5  -4   89.59   36.80
  -9  -5  -4   54.99   47.00
  -9  -5  -4   55.89   45.90
  -9  -5  -4   98.79   51.19
   9   5   4  -19.90   33.60
 -10  -5  -4  345.87   64.09
 -10  -5  -4  382.86   66.59
 -10  -5  -4  377.06   64.69
 -10  -5  -4  375.86   48.10
  10   5   4  392.86   52.29
 -11  -5  -4  349.37   70.89
 -11  -5  -4  257.27   64.19
 -11  -5  -4  272.07   65.19
  11   5   4  398.26   53.39
  12   5   4   81.29   43.50
  13   5   4  498.95   64.49
  14   5   4  142.19   51.29
 -12   6   4  267.87  128.79
 -12   6   4  208.38  111.19
 -12   6   4  169.18   86.49
 -11   6   4  224.08   85.59
 -11   6   4  399.36  130.39
 -11   6   4  382.06  109.89
 -10   6   4  141.59   94.29
 -10   6   4  153.88  105.19
 -10   6   4    0.30   71.09
  -9   6   4  570.94   92.59
  -9   6   4  618.24  109.39
  -9   6   4  715.23  127.79
  -8   6   4   -1.80   73.69
  -8   6   4  -58.19   82.09
  -8   6   4   51.69   61.99
  -7   6   4  354.06   71.19
  -7   6   4  354.76   82.59
  -7   6   4  408.36  112.29
  -6   6   4  277.67  101.89
  -6   6   4  239.48   61.99
  -6   6   4  536.75   81.39
  -5   6   4    3.00   62.39
  -5   6   4  -28.80   53.39
  -5   6   4   20.20   44.90
  -4   6   4 1121.69   98.79
  -4   6   4 1238.98   94.69
  -4   6   4 1347.17  112.39
   3  -6  -4  380.26   36.20
  -3   6   4  342.37   50.69
  -3   6   4  319.47   62.49
   2  -6  -4   49.00   23.90
  -2   6   4   12.90   44.60
  -2   6   4   16.90   32.90
   1  -6  -4  568.04   46.10
  -1   6   4  591.24   60.49
  -1   6   4  492.95   52.89
   0  -6  -4  108.09   28.00
   0   6   4  -10.00   33.40
   0   6   4   48.30   31.00
  -1  -6  -4  115.99   30.20
   1   6   4  132.99   30.30
   1   6   4  155.78   33.10
  -2  -6  -4   35.60   28.40
  -2  -6  -4    5.40   23.80
   2   6   4   32.30   27.60
   2   6   4   17.30   25.40
  -3  -6  -4   18.90   27.90
  -3  -6  -4   51.79   25.60
   3   6   4  -35.00   26.30
   3   6   4   60.49   28.10
  -4  -6  -4    7.10   25.90
  -4  -6  -4   49.70   29.50
   4   6   4  -22.30   27.50
   4   6   4  -17.00   26.00
  -5  -6  -4   59.99   28.70
  -5  -6  -4   44.60   29.10
  -5  -6  -4   55.29   27.70
  -5  -6  -4   81.99   27.70
   5   6   4   70.79   33.40
   5   6   4   12.80   29.40
  -6  -6  -4  218.38   34.80
  -6  -6  -4  241.58   41.30
  -6  -6  -4  156.18   33.50
  -6  -6  -4  213.08   35.30
   6   6   4  133.09   39.70
   6   6   4  191.68   38.40
  -7  -6  -4  824.42   67.09
  -7  -6  -4  738.83   65.79
  -7  -6  -4  703.23   62.49
  -7  -6  -4  846.42   69.79
   7   6   4  756.52   66.09
   7   6   4  905.51   73.69
  -8  -6  -4   65.69   37.30
  -8  -6  -4   46.40   38.70
  -8  -6  -4   25.00   36.50
   8   6   4   36.70   36.60
   8   6   4   38.20   41.00
  -9  -6  -4  455.45   55.49
  -9  -6  -4  580.04   76.19
  -9  -6  -4  341.07   57.39
   9   6   4  373.86   52.19
   9   6   4  349.37   56.99
 -10  -6  -4  240.98   66.29
 -10  -6  -4  337.87   50.99
  10   6   4  211.38   47.80
 -11  -6  -4  114.19   42.40
 -11  -6  -4   20.00   58.29
  11   6   4   -0.70   39.30
  12   6   4  553.74   66.39
  13   6   4  123.19   49.80
  14   6   4  191.78   56.09
 -11   7   4  221.28  122.59
 -11   7   4   13.50   79.89
 -10   7   4  189.68   82.59
 -10   7   4  155.58  121.69
  -9   7   4   29.80  103.59
  -9   7   4    6.00   70.89
  -8   7   4  308.67   81.09
  -8   7   4  485.25  117.19
  -7   7   4  501.05  111.69
  -7   7   4  485.65   81.59
  -6   7   4   56.19   56.59
  -6   7   4  -36.90   77.29
  -5   7   4 1006.10   94.69
  -4   7   4  231.78   55.29
  -4   7   4   59.89   79.49
  -3   7   4  701.53   72.79
   2  -7  -4 1176.08   74.69
  -2   7   4 1198.68   89.19
   1  -7  -4  -51.29   24.70
  -1   7   4   -4.90   33.30
  -1   7   4  -22.00   49.00
   0  -7  -4 1242.58   82.69
   0   7   4 1521.35   93.49
  -1  -7  -4  353.06   41.60
   1   7   4  275.97   40.10
   1   7   4  245.58   42.00
  -2  -7  -4  -10.10   24.80
  -2  -7  -4   -1.70   28.00
   2   7   4  -18.10   28.10
   2   7   4   62.79   30.70
  -3  -7  -4  643.64   57.09
  -3  -7  -4  609.44   53.19
   3   7   4  626.04   55.29
   3   7   4  537.55   55.19
  -4  -7  -4   35.60   29.00
  -4  -7  -4  171.88   37.70
   4   7   4   27.90   33.20
   4   7   4   69.09   31.70
  -5  -7  -4  377.66   44.60
  -5  -7  -4  313.87   46.30
   5   7   4  459.75   49.90
   5   7   4  434.86   53.09
  -6  -7  -4    9.30   32.60
  -6  -7  -4   54.39   32.60
  -6  -7  -4   74.19   33.10
   6   7   4  -24.50   33.80
   6   7   4  102.89   42.10
  -7  -7  -4   51.09   35.30
  -7  -7  -4   61.49   37.90
  -7  -7  -4  103.49   35.30
   7   7   4  119.19   38.40
   7   7   4   94.49   44.00
  -8  -7  -4   17.90   38.80
   8   7   4   20.20   36.60
   8   7   4    4.30   41.80
  -9  -7  -4   28.00   38.70
   9   7   4  -10.90   38.50
   9   7   4   56.69   46.30
 -10  -7  -4   77.29   41.80
 -10  -7  -4   42.20   58.09
  10   7   4   25.20   42.60
 -11  -7  -4   93.79   66.39
 -11  -7  -4  102.89   45.10
  11   7   4  129.79   49.10
  12   7   4   38.00   46.50
  13   7   4   47.50   49.30
  14   7   4  129.99   56.29
 -10   8   4  -49.70  114.59
 -10   8   4  -50.59   75.59
  -9   8   4   67.29  108.29
  -9   8   4   79.09   77.29
  -8   8   4  126.39  112.49
  -8   8   4   89.79   75.99
  -7   8   4  129.59  106.79
  -7   8   4  150.68   73.39
  -6   8   4  656.33  120.49
  -6   8   4  576.84   86.79
  -5   8   4  185.58   63.09
  -5   8   4  157.58   90.29
  -4   8   4  307.47   88.09
  -4   8   4  403.96   67.49
  -3   8   4  626.34   74.89
   2  -8  -4  -14.40   29.80
  -2   8   4   12.50   44.40
  -2   8   4  -43.50   71.39
   1  -8  -4 1443.56   84.99
  -1   8   4 1351.36   98.49
  -1   8   4 1052.99  106.39
   0  -8  -4  795.52   63.89
   0   8   4  677.83   82.89
   0   8   4  878.31   76.19
  -1  -8  -4  511.85   54.79
   1   8   4  591.84   56.69
   1   8   4  528.45   58.39
  -2  -8  -4 1877.71  109.79
  -2  -8  -4 1851.01  105.89
   2   8   4 1728.93  107.29
   2   8   4 1711.13  109.49
  -3  -8  -4  133.09   35.00
  -3  -8  -4  212.68   43.00
   3   8   4  194.98   42.50
   3   8   4  172.18   36.90
  -4  -8  -4 1050.39   73.49
  -4  -8  -4 1051.59   79.89
   4   8   4  813.42   76.69
   4   8   4 1008.20   77.49
  -5  -8  -4  757.42   67.99
  -5  -8  -4  606.04   59.69
   5   8   4  551.24   62.89
   5   8   4  918.51   76.79
  -6  -8  -4   32.40   35.20
  -6  -8  -4   55.19   36.30
   6   8   4    8.30   37.80
   6   8   4   49.70   43.40
  -7  -8  -4  279.27   52.09
  -7  -8  -4  379.06   49.00
   7   8   4  317.57   52.39
   7   8   4  389.76   61.39
  -8  -8  -4  317.97   53.59
   8   8   4  153.38   46.00
   8   8   4  189.78   53.29
  -9  -8  -4   76.49   43.80
   9   8   4   16.20   47.40
   9   8   4    2.50   39.60
 -10  -8  -4    8.20   43.60
  10   8   4   -1.30   43.60
  10   8   4  -57.09   47.70
 -11  -8  -4  -28.70   66.99
 -11  -8  -4   -4.00   42.90
  11   8   4  -39.10   43.10
 -12  -8  -4   27.60   47.00
  12   8   4  -73.79   43.70
  13   8   4  -62.69   47.10
  14   8   4   91.39   54.79
 -10   9   4 -160.18   81.99
  -9   9   4   88.19   82.69
  -9   9   4   80.59  126.99
  -8   9   4   23.40   75.49
  -8   9   4   91.29  118.09
  -7   9   4   81.39   75.09
  -7   9   4   29.10  108.99
  -6   9   4  209.88  113.49
  -6   9   4  -43.90   61.59
  -5   9   4  140.99  106.09
  -5   9   4   74.09   62.89
  -4   9   4   84.09   57.89
  -4   9   4  243.88  108.29
  -3   9   4   23.80   51.99
  -3   9   4   47.20   90.99
  -2   9   4 1080.19  124.19
  -2   9   4 1065.19   99.39
   1  -9  -4  437.06   52.89
  -1   9   4  302.07   59.69
  -1   9   4  490.55   88.69
   0  -9  -4  323.37   48.90
   0   9   4  297.47   56.49
  -1  -9  -4  929.11   76.99
   1   9   4  897.81   81.49
   1   9   4 1123.29   81.89
  -2  -9  -4  130.49   38.10
  -2  -9  -4  160.98   41.90
   2   9   4   25.30   39.90
   2   9   4   97.09   42.70
  -3  -9  -4 1350.76   91.49
  -3  -9  -4 1049.89   83.49
   3   9   4 1229.78   86.59
   3   9   4 1094.29   89.49
  -4  -9  -4 1335.37   96.49
  -4  -9  -4 1295.07   89.79
   4   9   4 1249.18   97.69
  -5  -9  -4   22.80   38.00
  -5  -9  -4  -26.50   37.10
   5   9   4   51.49   43.30
   5   9   4  -17.10   40.00
  -6  -9  -4  921.71   74.29
  -6  -9  -4  816.32   77.39
   6   9   4  889.91   78.99
   6   9   4  808.52   83.39
  -7  -9  -4  253.37   51.39
  -7  -9  -4  280.77   48.90
   7   9   4  250.27   51.79
   7   9   4  276.97   59.29
  -8  -9  -4  180.68   50.09
   8   9   4  175.58   50.69
   8   9   4  262.97   60.79
  -9  -9  -4  204.28   54.39
   9   9   4  201.58   52.69
   9   9   4  134.29   55.89
 -10  -9  -4  -54.19   43.10
  10   9   4    4.40   44.20
  10   9   4   12.20   51.69
 -11  -9  -4   48.90   48.90
  11   9   4   59.29   49.40
 -12  -9  -4  103.49   53.09
  12   9   4  114.49   55.19
  13   9   4   -1.30   51.79
  -9  10   4  -18.00   80.39
  -8  10   4   10.90   77.29
  -7  10   4   54.69   77.99
  -6  10   4   35.40   74.69
  -5  10   4  -35.40   61.89
  -5  10   4   74.49  115.99
  -4  10   4   29.70   58.39
  -4  10   4  128.59  110.59
  -3  10   4   58.69   58.69
  -2  10   4   26.20   53.19
  -1  10   4  117.39   53.89
   0 -10  -4  522.35   61.39
   0  10   4  358.36   64.79
  -1 -10  -4   -1.30   38.10
   1  10   4    2.30   40.50
   1  10   4   37.20   43.90
  -2 -10  -4  571.04   65.29
  -2 -10  -4  500.35   58.89
   2  10   4  471.25   63.29
   2  10   4  591.24   66.69
  -3 -10  -4  444.56   59.69
  -3 -10  -4  328.27   53.09
   3  10   4  422.26   62.29
   3  10   4  404.46   55.79
  -4 -10  -4   57.39   45.00
  -4 -10  -4   60.99   40.80
   4  10   4   44.10   43.50
  -5 -10  -4  809.12   81.99
  -5 -10  -4  936.31   78.89
   5  10   4 1001.10   89.19
  -6 -10  -4  153.18   49.40
  -6 -10  -4  268.67   50.89
   6  10   4  163.58   53.39
   6  10   4  243.18   55.19
  -7 -10  -4  222.58   53.89
  -7 -10  -4  378.86   55.79
   7  10   4  391.66   62.69
   7  10   4  405.46   66.79
  -8 -10  -4  877.51   85.99
   8  10   4  747.13   88.49
   8  10   4  913.31   87.79
  -9 -10  -4  -84.59   41.20
   9  10   4  -29.50   48.50
   9  10   4  -88.39   42.80
 -10 -10  -4  409.46   66.59
  10  10   4  276.37   63.29
  10  10   4  418.96   76.39
 -11 -10  -4  187.78   57.69
  11  10   4  125.09   55.59
  11  10   4  247.18   70.09
 -12 -10  -4    1.20   49.10
  12  10   4   54.19   54.79
 -13 -10  -4  119.19   56.49
  13  10   4  -36.20   52.49
  -8  11   4   83.79   87.79
  -7  11   4   81.79   85.09
  -6  11   4  124.59   81.39
  -5  11   4   79.59   76.19
  -4  11   4   92.39   70.79
  -3  11   4  -71.09   58.59
  -2  11   4   15.00   55.69
  -1  11   4   61.39   55.99
   0 -11  -4   -1.40   54.29
   0  11   4   49.99   51.69
  -1 -11  -4   23.90   43.90
   1  11   4   57.79   49.60
   1  11   4  -27.10   42.30
  -2 -11  -4  -22.30   37.80
  -2 -11  -4   73.39   46.50
   2  11   4  -29.30   43.80
   2  11   4    9.60   43.80
  -3 -11  -4   59.19   42.90
  -3 -11  -4   63.89   46.80
   3  11   4    6.30   44.20
   3  11   4   -5.30   45.00
  -4 -11  -4  304.77   58.39
  -4 -11  -4  242.08   52.59
   4  11   4  220.78   59.09
  -5 -11  -4   43.60   46.70
  -5 -11  -4  134.29   47.90
   5  11   4    1.30   47.70
  -6 -11  -4   99.79   49.99
  -6 -11  -4  225.08   53.29
   6  11   4  146.49   55.09
  -7 -11  -4  192.48   53.29
  -7 -11  -4  298.27   60.29
   7  11   4  377.86   65.79
   7  11   4  236.78   61.39
  -8 -11  -4  -41.10   43.30
   8  11   4    1.60   53.79
   8  11   4   69.89   55.09
  -9 -11  -4  532.95   75.99
   9  11   4  452.75   74.59
   9  11   4  513.75   80.49
 -10 -11  -4  236.38   63.29
  10  11   4  194.98   67.99
  10  11   4  170.18   62.99
 -11 -11  -4  -23.40   51.09
  11  11   4  147.39   64.89
  11  11   4  -36.00   52.29
 -12 -11  -4  259.37   64.09
  12  11   4  190.38   66.39
  -6  12   4   78.69   83.79
  -5  12   4  378.76   92.79
  -4  12   4   70.99   73.99
  -3  12   4  146.09   72.49
  -2  12   4  174.48   68.99
  -1  12   4   58.99   58.49
   0  12   4  187.28   62.19
  -1 -12  -4   19.30   46.80
   1  12   4  -39.20   49.00
  -2 -12  -4  -36.50   43.40
  -2 -12  -4  -60.09   39.70
   2  12   4   -7.30   47.20
   2  12   4   -5.20   47.20
  -3 -12  -4   -7.60   43.40
  -3 -12  -4  -68.79   44.90
   3  12   4   51.69   49.00
  -4 -12  -4 -114.59   41.50
  -4 -12  -4  -17.10   45.00
   4  12   4    8.20   48.80
  -5 -12  -4   30.10   47.80
  -5 -12  -4   -4.60   48.50
   5  12   4  -64.19   45.30
  -6 -12  -4  -14.70   47.00
  -6 -12  -4  -10.60   48.70
   6  12   4  -44.50   48.60
  -7 -12  -4    5.50   48.40
  -7 -12  -4   -1.10   48.60
   7  12   4   56.99   55.79
  -8 -12  -4  211.18   60.89
   8  12   4   36.00   57.49
   8  12   4   95.99   63.39
  -9 -12  -4   16.10   51.99
   9  12   4   67.39   58.99
   9  12   4  -76.39   53.89
 -10 -12  -4    3.40   54.49
  10  12   4  168.88   67.89
  10  12   4  -45.00   55.69
 -11 -12  -4  232.28   65.09
  11  12   4  180.78   68.39
  11  12   4  230.68   74.19
  -5  13   4  147.19   89.39
  -4  13   4  197.18   86.09
  -3  13   4  292.77   83.09
  -2  13   4  124.39   71.69
  -1  13   4  526.25   85.69
   0  13   4  138.09   64.89
  -1 -13  -4  119.89   50.59
   1  13   4  -82.39   53.79
  -2 -13  -4   50.89   53.89
  -2 -13  -4  228.38   54.79
   2  13   4  129.59   59.29
   2  13   4  143.59   57.59
  -3 -13  -4   75.59   46.60
  -3 -13  -4  -57.49   48.20
   3  13   4  -52.29   50.39
  -4 -13  -4  131.29   60.39
  -4 -13  -4   40.00   51.39
   4  13   4  156.28   61.09
  -5 -13  -4  206.78   60.19
  -5 -13  -4  -11.60   50.79
   5  13   4  108.09   59.89
  -6 -13  -4   61.89   55.09
  -6 -13  -4  108.09   56.49
   6  13   4   20.10   57.09
  -7 -13  -4   24.70   52.59
  -7 -13  -4   20.80   53.79
   7  13   4   69.69   59.69
  -8 -13  -4 -104.49   47.40
   8  13   4  -44.60   55.99
  -9 -13  -4   17.10   54.19
   9  13   4  -23.20   57.29
   9  13   4   93.19   68.29
 -10 -13  -4  107.09   61.69
  10  13   4  -37.70   65.89
  10  13   4    8.20   62.49
  -3  14   4  -87.49   66.99
  -2  14   4  231.28   80.89
  -1  14   4    9.00   64.19
   0 -14  -4   83.59   52.69
   0  14   4   81.49   67.19
  -1 -14  -4  371.76   67.09
   1  14   4  285.57   75.29
  -2 -14  -4 -130.09   42.80
  -3 -14  -4  250.37   68.69
  -3 -14  -4  287.97   62.39
   3  14   4  184.78   65.69
  -4 -14  -4  117.49   57.29
  -4 -14  -4  188.38   65.39
   4  14   4   90.79   63.09
  -5 -14  -4  -12.80   53.19
  -5 -14  -4  -64.79   52.59
   5  14   4   45.10   58.29
  -6 -14  -4  186.48   63.89
  -6 -14  -4  105.69   59.99
   6  14   4  175.48   68.39
  -7 -14  -4   39.90   59.19
  -7 -14  -4  106.69   61.49
   7  14   4   97.59   66.29
  -8 -14  -4  193.08   65.99
   8  14   4  100.99   68.19
   0 -15  -4  203.38   61.59
  -1 -15  -4  103.89   55.59
  -2 -15  -4  176.58   59.09
  -3 -15  -4  140.09   66.39
  -3 -15  -4  252.97   65.39
  -4 -15  -4   58.89   58.49
  -4 -15  -4  153.08   67.79
   4  15   4  142.89   66.99
  -5 -15  -4  337.97   74.19
  -5 -15  -4  360.26   77.99
   5  15   4  426.36   83.39
  -6 -15  -4   75.69   61.19
  -6 -15  -4  -23.70   58.29
   6  15   4   55.59   65.99
   7  13  -5   -2.00   56.19
  -7 -13   5   31.30   58.49
   6  13  -5   25.70   58.99
   5  13  -5   30.20   59.89
   4  13  -5   -0.90   53.69
   3  13  -5  -14.40   56.29
   2  13  -5   25.10   55.39
   1  13  -5    5.30   60.59
   1  13  -5  -48.60   51.59
   0  13  -5   94.39   66.09
  -1  13  -5  -75.19   60.49
  -2  13  -5  143.69   72.59
   9  12  -5  237.78   72.49
   9  12  -5  272.67   75.29
  -9 -12   5   91.29   62.79
   8  12  -5  -21.10   57.69
   8  12  -5   58.69   63.39
   7  12  -5  234.58   68.79
   7  12  -5  271.57   70.69
  -7 -12   5  315.77   66.69
   6  12  -5  110.29   61.89
   5  12  -5  -26.80   53.29
   4  12  -5  305.67   66.79
   3  12  -5   33.80   51.89
   2  12  -5   41.10   52.19
   1  12  -5  -36.30   50.19
   1  12  -5  -15.50   49.90
   0  12  -5  -20.00   46.10
   0  12  -5  -17.80   54.79
  -1  12  -5  -75.79   53.99
  -2  12  -5   19.10   62.09
  -3  12  -5  -16.70   63.99
  -4  12  -5   61.69   73.79
  11  11  -5  117.19   65.09
  11  11  -5  230.38   72.99
 -11 -11   5   70.79   56.49
  10  11  -5  134.29   65.59
  10  11  -5  193.08   68.89
 -10 -11   5  160.08   60.49
   9  11  -5  181.08   67.59
   9  11  -5  111.39   62.39
  -9 -11   5   63.79   58.39
   8  11  -5  558.74   84.19
   8  11  -5  460.25   76.79
   7  11  -5   83.99   58.49
   7  11  -5  228.38   62.29
  -7 -11   5   84.89   52.69
   6  11  -5  163.38   59.79
   6  11  -5  165.98   58.49
   5  11  -5  355.26   67.89
   4  11  -5  -11.80   47.60
   3  11  -5  368.06   64.39
   2  11  -5  163.68   54.89
   2  11  -5  192.08   55.79
   1  11  -5   23.10   50.69
   1  11  -5  -43.10   45.50
   0  11  -5  331.37   69.29
   0  11  -5  222.88   54.79
  -1  11  -5   43.50   45.90
  -1  11  -5   61.89   58.29
  -2  11  -5   47.70   61.19
  -3  11  -5    9.80   65.79
  -4  11  -5 -138.49   59.99
  -5  11  -5   14.70   71.19
  -6  11  -5    4.00   73.29
  12  10  -5   26.90   60.39
 -12 -10   5   33.80   50.59
  11  10  -5   56.89   61.99
  11  10  -5 -118.09   49.30
 -11 -10   5    7.90   49.90
 -11 -10   5    8.90   64.09
  10  10  -5   81.19   61.59
  10  10  -5  126.59   58.89
 -10 -10   5   35.70   66.29
 -10 -10   5   43.10   51.69
   9  10  -5  177.88   63.69
   9  10  -5   87.09   59.49
   8  10  -5  183.18   60.29
   8  10  -5   46.20   52.49
   7  10  -5   38.80   55.09
   7  10  -5   40.90   53.19
   6  10  -5  471.05   68.19
   6  10  -5  495.85   73.49
   5  10  -5   42.40   47.20
   5  10  -5   -9.10   45.80
   4  10  -5  405.66   63.69
   4  10  -5  361.36   59.09
   3  10  -5  447.26   65.89
   3  10  -5  423.66   61.09
   2  10  -5  115.29   47.50
   2  10  -5   48.60   45.50
   1  10  -5  633.04   73.09
   1  10  -5  781.42   81.99
   0  10  -5  173.78   56.99
   0  10  -5  118.79   48.40
  -1  10  -5  255.07   66.69
  -1  10  -5  299.77   53.69
  -2  10  -5  256.97   68.39
  -3  10  -5  -81.19   56.59
  -4  10  -5  314.27   78.99
  -5  10  -5  153.78   75.39
  -6  10  -5  164.68   77.59
  -7  10  -5   31.90   75.09
  12   9  -5   69.99   56.59
 -12  -9   5   39.00   47.70
 -12  -9   5  110.69   66.39
  11   9  -5  -50.59   50.49
  11   9  -5   35.60   57.09
 -11  -9   5   37.10   48.80
 -11  -9   5   41.40   64.89
  10   9  -5   38.10   53.69
  10   9  -5   60.79   55.59
 -10  -9   5   -4.30   45.60
 -10  -9   5   99.29   67.29
   9   9  -5  -12.30   48.50
   9   9  -5   30.70   50.79
   8   9  -5  123.89   52.79
   8   9  -5   31.00   48.90
   7   9  -5   66.29   50.29
   7   9  -5   50.69   49.70
   6   9  -5  -17.90   46.40
   6   9  -5   41.10   47.70
   5   9  -5  223.88   50.19
   5   9  -5  188.28   53.59
   4   9  -5  184.08   47.80
   4   9  -5  183.78   51.79
   3   9  -5  169.68   46.10
   3   9  -5   52.39   41.70
   3   9  -5  209.38   52.39
   2   9  -5  310.77   54.49
   2   9  -5  418.26   58.39
   1   9  -5  -67.89   38.60
   1   9  -5   42.10   41.30
   0   9  -5  448.46   67.89
   0   9  -5  525.25   61.59
  -1   9  -5  984.60   96.99
  -1   9  -5  991.10   80.39
  -2   9  -5  -24.30   35.70
  -2   9  -5  -38.30   51.49
  -3   9  -5  781.62   95.39
  -4   9  -5  174.88   68.69
  -4   9  -5  148.79   66.89
   4  -9   5  255.57   68.39
  -5   9  -5  381.46   83.19
  -5   9  -5  296.47   79.89
   5  -9   5  238.78   74.89
  -6   9  -5  514.55   98.39
  -6   9  -5  598.94   96.79
   6  -9   5  444.76   87.39
  -7   9  -5   12.90   71.69
  -7   9  -5  -18.40   78.89
   7  -9   5  -22.20   64.99
  -8   9  -5  284.27   86.79
  -8   9  -5  269.77   93.69
   8  -9   5  186.08   78.39
  13   8  -5   72.99   60.59
 -13  -8   5   98.39   67.49
  12   8  -5   77.69   57.29
 -12  -8   5   53.89   66.89
 -12  -8   5  120.59   48.70
  11   8  -5  133.99   58.09
 -11  -8   5   68.09   61.89
 -11  -8   5  200.38   53.29
  10   8  -5  -10.90   46.10
  10   8  -5   23.20   52.19
 -10  -8   5  -43.90   41.00
 -10  -8   5   27.40   60.89
   9   8  -5  158.58   52.19
   9   8  -5  -31.10   46.60
   8   8  -5  223.98   55.39
   8   8  -5  230.28   57.99
   7   8  -5    6.70   44.70
   7   8  -5   -1.70   44.30
  -7  -8   5  -45.90   36.40
   6   8  -5    0.80   41.90
   6   8  -5  -14.10   41.40
   5   8  -5   53.09   43.10
   5   8  -5  -15.90   39.10
   4   8  -5  -21.60   31.50
   4   8  -5  -19.30   37.80
   4   8  -5  -40.10   35.70
   3   8  -5   63.89   39.20
   3   8  -5   34.70   37.80
   3   8  -5   20.00   34.10
   2   8  -5  -86.59   34.20
   2   8  -5   12.00   35.20
   1   8  -5  222.18   45.20
   0   8  -5  239.68   46.50
  -1   8  -5   33.70   47.40
  -1   8  -5   55.79   37.10
  -2   8  -5  575.34   70.39
  -2   8  -5  527.45   75.49
  -2   8  -5  725.63   58.39
   2  -8   5  473.65   72.29
  -3   8  -5  497.45   76.19
  -3   8  -5  572.74   75.79
   3  -8   5  507.75   74.79
  -4   8  -5  334.47   70.39
  -4   8  -5  273.37   69.09
   4  -8   5  262.97   64.29
  -5   8  -5  594.54   93.39
  -5   8  -5  820.92   99.19
   5  -8   5 1002.20  103.59
  -6   8  -5  111.09   69.59
  -6   8  -5   49.00   70.09
   6  -8   5   22.70   59.29
  -7   8  -5  523.75   96.89
  -7   8  -5  422.16   88.19
   7  -8   5  486.15   87.99
  -8   8  -5  182.58   80.29
  -8   8  -5  106.59   83.39
   8  -8   5  209.48   74.09
  -9   8  -5   19.70   75.39
  -9   8  -5  -24.10   79.59
   9  -8   5  152.28   74.89
  13   7  -5  155.88   60.79
 -13  -7   5   49.10   63.89
  12   7  -5  261.57   64.09
 -12  -7   5  229.28   74.19
 -12  -7   5  292.57   53.39
  11   7  -5 -101.99   44.70
 -11  -7   5   21.40   42.40
 -11  -7   5    2.70   56.59
  10   7  -5  282.67   60.39
  10   7  -5  235.68   61.99
 -10  -7   5  281.67   52.79
 -10  -7   5  267.07   69.89
   9   7  -5  372.76   66.09
   9   7  -5  513.75   66.39
  -9  -7   5  411.06   77.19
   8   7  -5   42.50   46.10
   8   7  -5   46.70   43.20
   7   7  -5  438.66   61.59
   7   7  -5  475.45   65.89
  -7  -7   5  580.64   56.49
   6   7  -5   -4.50   40.40
   6   7  -5   19.00   40.30
   5   7  -5  120.09   42.40
   5   7  -5   51.89   41.80
   4   7  -5  301.77   51.79
   4   7  -5  334.67   48.70
   3   7  -5  -96.89   31.50
   3   7  -5   -7.70   34.80
   2   7  -5   83.19   33.10
   2   7  -5    9.40   33.60
   1   7  -5  -39.30   28.20
   1   7  -5   -9.80   33.20
   0   7  -5   99.59   37.10
   0   7  -5   34.30   32.90
  -1   7  -5   76.09   40.90
  -1   7  -5  101.19   35.50
   1  -7   5  147.39   48.80
  -2   7  -5   34.90   32.40
  -2   7  -5   21.00   43.80
   2  -7   5   67.69   44.60
  -3   7  -5  168.98   55.59
  -3   7  -5   87.69   28.80
   3  -7   5   -5.00   45.10
  -4   7  -5  443.36   70.59
  -4   7  -5  318.47   65.89
   4  -7   5  334.17   65.79
  -5   7  -5   33.20   57.49
  -5   7  -5   -2.80   56.39
   5  -7   5   25.70   53.89
  -6   7  -5  520.25   85.89
  -6   7  -5  333.07   78.59
   6  -7   5  479.25   77.59
  -7   7  -5  264.37   74.79
  -7   7  -5  140.09   72.59
   7  -7   5  259.27   70.39
  -8   7  -5  119.39   73.29
  -8   7  -5   91.39   75.79
   8  -7   5   34.00   61.49
  -9   7  -5  380.66   99.89
  -9   7  -5  329.77   89.49
   9  -7   5  374.86   80.19
 -10   7  -5    0.40   88.29
 -10   7  -5  -17.80   68.19
  10  -7   5  -13.10   64.49
  14   6  -5   -3.90   53.39
 -14  -6   5   64.99   68.49
  13   6  -5  113.59   57.19
 -13  -6   5  148.49   71.49
  12   6  -5   16.70   48.10
 -12  -6   5  -11.80   59.19
  11   6  -5  423.86   63.99
 -11  -6   5  286.07   74.89
 -11  -6   5  440.76   55.89
  10   6  -5  318.37   58.39
 -10  -6   5  319.37   51.09
 -10  -6   5  352.76   74.29
   9   6  -5  130.29   48.40
   9   6  -5   42.40   46.20
  -9  -6   5  111.19   59.39
   8   6  -5  862.61   79.79
   8   6  -5 1087.89   90.79
   7   6  -5  232.38   50.09
   7   6  -5  137.09   43.30
  -7  -6   5  203.18   38.30
   6   6  -5  417.76   56.19
   6   6  -5  400.26   52.79
   5   6  -5 1416.06   95.29
   5   6  -5 1455.15   99.69
   4   6  -5   13.60   32.70
   4   6  -5   59.29   37.30
   3   6  -5  880.11   74.19
   3   6  -5  946.91   68.89
   2   6  -5  355.36   40.30
   2   6  -5  298.87   44.90
   2   6  -5  220.68   37.90
   1   6  -5   68.69   32.90
   1   6  -5   67.69   27.20
   1   6  -5   98.99   28.90
   0   6  -5  405.16   46.10
   0   6  -5  415.96   44.00
   0   6  -5  326.67   34.30
   0  -6   5  343.17   50.19
  -1   6  -5  101.99   37.80
  -1   6  -5   -6.40   29.60
   1  -6   5  -70.09   31.90
  -2   6  -5   14.60   29.00
  -2   6  -5   81.59   44.70
   2  -6   5   45.90   39.70
  -3   6  -5   41.60   24.50
  -3   6  -5    2.50   45.10
   3  -6   5  -31.90   38.00
  -4   6  -5  -46.00   48.20
   4  -6   5  -39.10   41.60
  -5   6  -5  -30.70   53.29
  -5   6  -5    5.70   51.39
   5  -6   5  -52.79   44.00
  -6   6  -5  175.58   70.59
  -6   6  -5  116.19   60.49
   6  -6   5  146.19   58.19
  -7   6  -5   58.69   66.29
  -7   6  -5  -44.90   58.59
   7  -6   5   60.69   56.09
  -8   6  -5  144.39   77.19
  -8   6  -5  171.68   71.39
   8  -6   5  256.47   67.99
  -9   6  -5  -37.50   67.69
  -9   6  -5  -25.30   73.39
   9  -6   5  -32.20   58.39
 -10   6  -5   19.10   81.79
 -10   6  -5  322.97   87.89
  10  -6   5  282.77   75.69
 -11   6  -5  191.78   84.19
 -11   6  -5  320.27   99.49
  11  -6   5  285.17   75.09
  14   5  -5  132.99   56.29
 -14  -5   5  156.78   77.39
  13   5  -5   52.59   49.40
 -13  -5   5  -68.89   60.49
  12   5  -5  102.99   49.70
 -12  -5   5  148.09   69.09
  11   5  -5   49.99   45.20
 -11  -5   5   41.70   60.39
 -11  -5   5  103.29   38.50
  10   5  -5  325.07   54.99
 -10  -5   5  289.27   46.10
 -10  -5   5  297.67   70.29
   9   5  -5  533.35   61.69
   9   5  -5  477.65   62.19
  -9  -5   5  487.95   56.59
  -9  -5   5  500.85   77.49
   8   5  -5  129.89   44.10
   8   5  -5  162.58   44.80
  -8  -5   5  178.88   62.09
   7   5  -5  800.62   72.69
   7   5  -5  994.40   78.59
  -7  -5   5  935.21   73.39
  -7  -5   5  924.11   75.29
   6   5  -5 1634.94  103.09
   6   5  -5 1667.13  101.09
  -6  -5   5 1467.75   97.59
   5   5  -5   81.09   34.80
   5   5  -5   55.49   33.10
   4   5  -5 2802.42  151.08
   4   5  -5 2756.02  146.59
   3   5  -5 1496.45   91.89
   3   5  -5 1663.53   97.99
   2   5  -5  595.44   56.49
   2   5  -5  665.93   53.59
   2   5  -5  728.73   46.90
   1   5  -5 2578.94  132.69
   1   5  -5 2743.13  133.19
   1   5  -5 2575.44  139.79
  -1  -5   5 2657.03  143.89
   0   5  -5   86.19   22.70
   0   5  -5   67.39   30.40
   0   5  -5  118.79   31.60
   0  -5   5   60.39   34.10
  -1   5  -5 1720.43   95.99
  -1   5  -5 1775.02  101.39
   1  -5   5 1576.64  104.09
  -2   5  -5 1006.60   62.49
  -2   5  -5  951.70   76.09
   2  -5   5  901.01   76.69
  -3   5  -5  189.68   27.00
  -3   5  -5  232.68   51.19
   3  -5   5  344.17   51.69
  -4   5  -5  406.56   65.49
   4  -5   5  341.97   56.39
  -5   5  -5    4.20   52.99
   5  -5   5   21.80   44.20
  -6   5  -5   59.29   59.99
  -6   5  -5  136.69   56.79
   6  -5   5   85.39   51.49
  -7   5  -5  115.99   65.89
  -7   5  -5   33.10   56.29
   7  -5   5   18.10   50.79
  -8   5  -5   -3.40   61.39
  -8   5  -5   25.60   64.29
   8  -5   5  132.29   56.09
  -9   5  -5    5.80   62.99
  -9   5  -5  -33.20   69.79
   9  -5   5  -34.30   52.89
 -10   5  -5   14.00   76.39
 -10   5  -5   14.20   68.39
  10  -5   5   18.30   58.29
 -11   5  -5   69.99   69.99
 -11   5  -5  -23.00   79.99
  11  -5   5  -31.90   58.19
 -12   5  -5  146.19   90.79
 -12   5  -5   80.79   83.39
  14   4  -5   17.00   48.80
 -14  -4   5   60.09   72.29
  13   4  -5   32.90   44.90
 -13  -4   5   12.30   64.89
  12   4  -5   47.60   44.80
 -12  -4   5  -29.60   62.29
  11   4  -5   21.80   42.00
 -11  -4   5  -99.69   51.09
  10   4  -5  116.99   44.20
 -10  -4   5  228.88   66.69
 -10  -4   5   96.69   36.10
   9   4  -5   31.00   39.40
  -9  -4   5  -23.60   50.19
  -9  -4   5   86.49   35.20
  -9  -4   5   98.09   51.19
   8   4  -5  699.33   66.69
   8   4  -5  605.34   62.59
  -8  -4   5  665.53   81.49
  -8  -4   5  680.43   71.19
   7   4  -5  214.28   41.50
   7   4  -5  252.47   44.70
  -7  -4   5  223.78   47.50
  -7  -4   5  223.78   59.29
   6   4  -5  216.48   40.30
   6   4  -5  173.38   38.00
  -6  -4   5  169.58   28.90
  -6  -4   5  213.68   43.00
   5   4  -5 1250.17   81.29
   5   4  -5 1180.28   79.49
   4   4  -5  875.91   64.59
   4   4  -5  803.32   62.59
   3   4  -5  866.71   62.29
   3   4  -5  642.94   55.89
   2   4  -5 1703.43   90.39
   2   4  -5 1461.55   93.49
   1   4  -5   22.80   27.40
   1   4  -5   19.20   25.80
   1   4  -5   67.59   27.00
  -1  -4   5   35.70   29.00
   0   4  -5 3311.07  161.48
   0   4  -5 3555.54  168.98
   0   4  -5 3213.58  168.18
   0  -4   5 3519.45  173.28
  -1   4  -5 1623.14   97.89
  -1   4  -5 1742.33   92.39
   1  -4   5 1582.34   98.69
  -2   4  -5  699.23   61.69
  -2   4  -5  621.54   47.10
   2  -4   5  589.14   56.99
  -3   4  -5 1439.56   73.29
  -3   4  -5 1351.16   95.79
   3  -4   5 1368.66   91.39
  -4   4  -5  234.88   50.49
   4  -4   5  185.48   41.80
  -5   4  -5  655.13   78.19
   5  -4   5  698.73   70.09
  -6   4  -5  506.25   78.09
   6  -4   5  451.75   64.89
  -7   4  -5   -4.20   52.49
  -7   4  -5   55.69   58.79
   7  -4   5   -7.70   42.70
  -8   4  -5  144.09   62.59
  -8   4  -5  143.29   69.79
   8  -4   5  107.49   50.29
  -9   4  -5  102.49   69.29
  -9   4  -5   50.79   61.49
   9  -4   5   78.29   50.59
 -10   4  -5    4.50   63.29
 -10   4  -5  148.39   76.09
  10  -4   5  -16.70   49.99
 -11   4  -5   -2.00   68.49
 -11   4  -5   -5.70   76.89
  11  -4   5   35.90   54.09
 -12   4  -5  101.79   88.59
 -12   4  -5   -5.20   85.49
 -14  -3   5  156.48   81.09
  13   3  -5   71.79   48.20
 -13  -3   5   57.99   72.99
  12   3  -5  142.59   45.00
 -12  -3   5  188.28   72.09
  11   3  -5  115.19   42.10
 -11  -3   5   43.60   62.29
 -11  -3   5   84.09   62.79
  10   3  -5   -1.60   35.20
 -10  -3   5  109.99   55.79
 -10  -3   5   -9.50   54.99
 -10  -3   5   72.19   46.00
   9   3  -5   36.40   35.30
  -9  -3   5  -18.80   52.79
  -9  -3   5   36.20   48.50
  -9  -3   5  -27.80   27.00
   8   3  -5   14.40   32.90
   8   3  -5   86.89   36.40
  -8  -3   5   68.89   46.70
  -8  -3   5   82.79   51.29
   7   3  -5   19.90   31.00
   7   3  -5   27.80   30.90
  -7  -3   5   34.70   45.50
  -7  -3   5   42.10   39.50
   6   3  -5   23.30   28.80
   6   3  -5  -24.40   26.40
  -6  -3   5   64.49   19.60
  -6  -3   5   49.20   36.20
   5   3  -5  274.77   37.70
   5   3  -5  284.57   38.50
  -5  -3   5  303.87   45.20
   4   3  -5  139.49   30.10
   4   3  -5   78.39   30.10
   3   3  -5  566.84   45.70
   3   3  -5  519.65   47.70
   2   3  -5   34.50   25.70
   2   3  -5   18.10   26.80
  -2  -3   5  -20.90   23.10
   1   3  -5  968.70   64.79
   1   3  -5 1000.80   60.39
  -1  -3   5  924.01   62.69
   0   3  -5 1241.88   70.79
   0   3  -5 1128.39   64.59
   0   3  -5 1107.29   71.49
   0  -3   5 1118.59   71.59
  -1   3  -5  210.78   38.40
  -1   3  -5  226.58   31.20
   1  -3   5  175.58   32.40
  -2   3  -5 3172.08  166.68
  -2   3  -5 3342.37  154.58
   2  -3   5 3043.70  165.98
  -3   3  -5  208.78   43.40
  -3   3  -5  224.78   23.40
   3  -3   5  181.88   39.00
  -4   3  -5  887.11   75.59
  -5   3  -5 1306.17   98.99
  -6   3  -5   89.49   52.19
  -7   3  -5  565.94   82.19
  -8   3  -5  386.86   67.79
  -8   3  -5  298.87   74.79
  -9   3  -5   77.79   61.69
  -9   3  -5  178.08   69.99
   9  -3   5  133.19   54.99
 -10   3  -5  224.68   78.19
 -10   3  -5  329.67   75.19
  10  -3   5  230.38   58.79
 -11   3  -5  -71.29   68.19
 -11   3  -5   96.29   68.59
  11  -3   5   78.59   53.09
 -12   3  -5   65.79   78.69
 -13   3  -5   42.90   84.59
 -14  -2   5   75.19   79.79
 -13  -2   5  243.78   82.19
 -13  -2   5  216.48   84.09
 -12  -2   5  242.38   76.59
 -12  -2   5  279.77   87.69
  11   2  -5  -17.70   33.10
 -11  -2   5   51.69   66.19
 -11  -2   5  123.69   65.19
  10   2  -5  340.67   46.00
 -10  -2   5  125.89   61.19
 -10  -2   5  202.78   65.99
   9   2  -5  333.57   43.90
  -9  -2   5  306.97   33.80
  -9  -2   5  370.76   64.99
  -9  -2   5  373.46   67.89
   8   2  -5  478.85   47.20
  -8  -2   5  383.46   38.90
  -8  -2   5  379.46   64.59
  -8  -2   5  446.06   68.39
   7   2  -5  397.56   44.60
   7   2  -5  493.25   44.90
  -7  -2   5  367.56   56.39
  -7  -2   5  302.27   56.49
   6   2  -5   93.19   28.40
   6   2  -5   48.50   26.90
  -6  -2   5   37.60   17.50
  -6  -2   5  118.09   38.90
  -6  -2   5   75.79   41.40
   5   2  -5  -50.39   23.00
   5   2  -5   13.80   25.20
  -5  -2   5   36.50   16.40
  -5  -2   5   26.20   33.30
   4   2  -5   34.30   26.50
   4   2  -5   42.70   25.70
   3   2  -5    1.90   24.40
   3   2  -5    6.10   24.40
   2   2  -5  259.47   32.90
   2   2  -5  197.88   29.00
  -2  -2   5  252.77   28.10
   1   2  -5  525.65   41.50
   1   2  -5  459.65   41.50
  -1  -2   5  530.75   39.70
   0   2  -5  284.17   28.00
   0   2  -5  241.58   31.10
   0  -2   5  320.57   33.70
  -1   2  -5  817.52   45.90
  -1   2  -5  774.92   60.49
  -1   2  -5  891.81   53.89
  -2   2  -5   35.10   35.70
  -2   2  -5  105.89   23.60
  -3   2  -5 1771.72  113.69
  -3   2  -5 2005.50   93.79
  -4   2  -5  798.52   73.59
  -5   2  -5  215.38   48.30
  -6   2  -5 1610.64  115.69
  -7   2  -5  359.86   66.19
  -8   2  -5  197.88   65.09
  -9   2  -5  973.20  108.69
  -9   2  -5 1064.19   98.29
 -10   2  -5  -45.50   62.39
 -10   2  -5  -52.19   54.19
 -11   2  -5  496.85   81.79
 -11   2  -5  424.86   92.59
 -12   2  -5  215.58   87.99
 -13   2  -5  -27.90   81.99
 -14  -1   5  -82.29  108.39
 -14  -1   5  328.37   97.89
 -13  -1   5  265.87   89.69
 -13  -1   5  501.05  102.69
 -12  -1   5    8.60   66.99
 -12  -1   5   71.09   78.89
 -11  -1   5  488.95   90.09
 -11  -1   5  500.55   87.09
  10   1  -5   82.29   32.40
 -10  -1   5   72.39   60.69
 -10  -1   5  232.28   66.29
   9   1  -5  498.45   44.60
  -9  -1   5  380.36   69.79
  -9  -1   5  429.96   74.09
   8   1  -5 1303.27   82.99
  -8  -1   5 1565.64   74.99
  -8  -1   5 1455.75  110.99
  -8  -1   5 1556.14  114.09
   7   1  -5   78.99   25.80
   7   1  -5  118.89   29.00
  -7  -1   5   74.29   45.10
  -7  -1   5  111.99   45.90
   6   1  -5 1028.90   67.39
   6   1  -5 1188.28   66.59
  -6  -1   5 1092.09   83.89
  -6  -1   5 1103.79   84.79
   5   1  -5  779.92   53.09
   5   1  -5  611.34   47.90
  -5  -1   5  681.83   64.69
  -5  -1   5  645.44   63.29
   4   1  -5   58.39   25.70
   4   1  -5   44.50   23.80
  -4  -1   5   49.80   36.30
   3   1  -5 1013.90   63.89
   3   1  -5  978.90   59.99
   2   1  -5  -25.50   20.60
   2   1  -5   -1.90   23.90
  -2  -1   5   26.50   16.10
   1   1  -5  736.53   49.30
   1   1  -5  830.62   54.49
  -1  -1   5  827.02   48.00
   0   1  -5 2656.33  135.09
   0   1  -5 2821.32  131.19
  -1   1  -5  797.82   45.90
  -1   1  -5  833.22   52.39
  -2   1  -5  154.98   35.30
  -2   1  -5  254.97   27.70
  -3   1  -5   -2.10   17.40
  -3   1  -5   33.90   36.30
  -4   1  -5  100.39   39.50
  -5   1  -5  639.64   68.59
  -6   1  -5   95.49   44.40
  -7   1  -5  476.75   68.59
  -7   1  -5  451.05   69.09
  -8   1  -5  173.08   61.29
  -8   1  -5  135.29   60.39
  -9   1  -5  -38.80   57.79
  -9   1  -5   12.50   48.90
  -9   1  -5   -4.70   60.39
 -10   1  -5  314.77   82.29
 -10   1  -5  188.68   74.09
 -10   1  -5  323.37   66.79
 -11   1  -5  412.46   89.09
 -12   1  -5   10.50   75.49
 -13   1  -5  470.95  107.89
 -14   0   5  -92.49   78.09
 -14   0   5  249.08  108.29
 -13   0   5   29.40   77.49
 -12   0   5  621.34  101.99
 -12   0   5  612.54  109.69
 -11   0   5  167.48   72.09
 -11   0   5  148.69   80.59
 -10   0   5   88.29   60.69
 -10   0   5   83.49   66.59
  -9   0   5  519.55   78.69
  -9   0   5  624.14   83.29
   8   0  -5  -19.40   19.40
  -8   0   5   56.79   50.29
  -8   0   5  -55.99   46.70
   7   0  -5 1163.58   61.89
  -7   0   5 1028.20   90.89
  -7   0   5 1036.90   92.89
   6   0  -5 1208.78   70.69
   6   0  -5 1192.98   64.79
  -6   0   5 1208.78   91.39
  -6   0   5 1258.67   92.29
   5   0  -5  285.87   31.20
   5   0  -5  330.77   27.90
  -5   0   5  228.78   46.70
  -5   0   5  201.18   41.90
   4   0  -5 2841.82  138.99
   4   0  -5 2787.82  134.99
  -4   0   5 2907.61  149.88
  -4   0   5 2824.72  152.18
   3   0  -5  339.17   33.10
   3   0  -5  324.17   29.40
  -3   0   5  322.07   41.10
  -3   0   5  431.06   49.00
   2   0  -5  967.30   55.09
   2   0  -5  928.01   57.99
   1   0  -5 2111.69  109.79
   1   0  -5 2293.97  113.19
   1   0  -5 2318.17  108.09
   0   0  -5   22.80   23.60
   0   0  -5    7.60   21.20
   0   0  -5   37.90   23.20
  -1   0  -5  571.34   47.40
  -1   0  -5  500.85   40.30
  -1   0  -5  476.35   35.20
  -2   0  -5   21.70   21.70
  -2   0  -5  -28.20   26.20
  -3   0  -5   30.60   31.90
  -3   0  -5   53.89   30.70
  -3   0  -5   57.09   20.50
  -4   0  -5   24.40   34.00
  -4   0  -5   -1.50   16.30
  -4   0  -5   57.99   36.10
   4   0   5   27.80   13.10
  -5   0  -5  116.69   37.60
  -5   0  -5   64.89   39.70
  -5   0  -5  111.19   36.00
   5   0   5  117.59   14.40
  -6   0  -5    9.20   38.00
  -6   0  -5    8.70   39.20
  -7   0  -5  128.29   49.00
  -7   0  -5   51.39   45.00
  -8   0  -5   -3.20   51.89
  -8   0  -5  -77.89   46.50
  -9   0  -5  128.09   63.69
  -9   0  -5   68.79   59.09
  -9   0  -5   11.50   46.20
 -10   0  -5  125.79   67.59
 -10   0  -5   44.10   67.69
 -11   0  -5   62.59   69.99
 -11   0  -5   -5.20   68.79
 -12   0  -5  355.66   94.19
 -12   0  -5  289.47   88.29
 -13   0  -5  151.38   89.89
 -13   0  -5  270.27   91.99
 -14   0  -5  243.28   96.59
 -14   1   5  -33.70   94.49
 -14   1   5  -20.20   81.19
 -13   1   5  120.39   87.39
 -13   1   5 -212.88  131.09
 -12   1   5  -10.30   73.19
 -12   1   5   82.59   86.49
 -11   1   5   23.30   74.89
 -11   1   5   32.60   69.59
 -10   1   5  191.48   70.79
 -10   1   5  191.38   74.69
  -9   1   5  -12.10   58.39
  -9   1   5   15.90   53.29
  -8   1   5  732.63   82.39
  -8   1   5  870.91   94.39
   7  -1  -5  709.23   39.40
  -7   1   5  655.43   78.39
  -7   1   5  768.72   78.99
   6  -1  -5  233.58   22.40
   6  -1  -5  263.37   20.80
   6  -1  -5  232.38   27.30
  -6   1   5  258.97   50.49
  -6   1   5  238.38   53.59
   5  -1  -5 3075.79  147.79
   5  -1  -5 3075.89  141.79
   5  -1  -5 3089.79  141.49
  -5   1   5 2997.00  164.18
  -5   1   5 3071.89  167.88
   4  -1  -5  162.18   18.40
   4  -1  -5  156.78   24.50
  -4   1   5  153.38   45.20
  -4   1   5  126.39   37.70
   3  -1  -5 1851.21   96.69
   3  -1  -5 1968.80   92.59
  -3   1   5 1931.71  105.79
  -3   1   5 1921.71  109.89
   2  -1  -5 1947.81   93.69
   2  -1  -5 1815.72   96.99
  -2   1   5 1945.01  102.69
  -2   1   5 2014.40  106.69
   1  -1  -5  597.94   39.50
   1  -1  -5  596.84   43.20
   0  -1  -5   98.99   23.20
   0  -1  -5  113.99   24.70
   0  -1  -5   93.09   25.10
  -1  -1  -5    7.20   19.60
  -1  -1  -5   57.19   22.40
  -1  -1  -5   32.60   24.30
  -2  -1  -5  441.46   34.70
  -2  -1  -5  316.57   36.40
  -2  -1  -5  389.16   30.50
  -3  -1  -5 1686.23   96.89
  -3  -1  -5 1798.42   90.39
   3   1   5 1742.43   86.19
  -4  -1  -5  337.97   31.20
  -4  -1  -5  224.88   43.50
  -4  -1  -5  316.37   38.50
  -4  -1  -5  200.98   38.40
   4   1   5  277.97   24.50
  -5  -1  -5  393.76   49.10
  -5  -1  -5  473.15   48.00
  -5  -1  -5  499.45   35.60
  -5  -1  -5  397.26   51.49
   5   1   5  398.66   35.10
   5   1   5  443.76   32.30
  -6  -1  -5  112.39   37.50
  -6  -1  -5   63.19   38.30
  -6  -1  -5   83.99   41.00
   6   1   5   65.89   18.60
   6   1   5   70.19   20.50
  -7  -1  -5   89.99   40.00
  -7  -1  -5  -44.90   38.40
  -7  -1  -5    3.00   41.50
   7   1   5   14.80   17.90
  -8  -1  -5   13.10   46.80
  -8  -1  -5  -48.70   38.60
  -8  -1  -5  -46.70   46.00
   8   1   5   16.10   20.80
  -9  -1  -5   35.80   51.89
  -9  -1  -5    9.00   57.49
 -10  -1  -5   93.29   64.49
 -10  -1  -5   -4.80   56.49
 -11  -1  -5   26.40   64.09
 -11  -1  -5  114.89   72.39
 -12  -1  -5  110.49   75.19
 -12  -1  -5 -104.49   65.19
 -13  -1  -5  -57.19   74.79
 -13  -1  -5  196.78   87.29
 -14  -1  -5   98.39   92.19
 -14  -1  -5   37.20   86.89
 -14   2   5  355.76  120.19
 -14   2   5  135.19  100.59
 -13   2   5  -31.10   83.59
 -13   2   5  -31.40   99.89
 -12   2   5  119.49   82.99
 -12   2   5 -189.48  120.49
 -11   2   5  -31.50   78.09
 -11   2   5   24.30   71.69
 -10   2   5   16.40   72.29
 -10   2   5   88.69   66.39
  -9   2   5   35.60   46.40
  -9   2   5  -30.60   57.59
  -9   2   5  -13.60   61.79
  -8   2   5  -71.59   51.39
  -8   2   5   -4.50   41.50
  -8   2   5   75.79   52.79
   7  -2  -5   63.59   33.20
  -7   2   5   72.19   51.89
  -7   2   5   20.00   36.40
  -7   2   5   53.59   46.50
   6  -2  -5  834.62   49.60
  -6   2   5  719.83   73.09
  -6   2   5  980.60   68.79
  -6   2   5  662.33   76.49
   5  -2  -5  103.09   19.70
   5  -2  -5  113.59   20.10
  -5   2   5  127.89   43.60
  -5   2   5   42.70   31.30
  -5   2   5   89.49   38.40
   4  -2  -5  455.55   35.00
   4  -2  -5  463.05   25.90
  -4   2   5  522.75   61.99
  -4   2   5  391.66   49.80
  -4   2   5  480.05   46.70
   3  -2  -5 1371.46   66.49
   3  -2  -5 1387.46   71.19
  -3   2   5 1340.07   85.69
  -3   2   5 1301.47   93.19
   2  -2  -5  618.84   36.80
   2  -2  -5  543.45   39.80
  -2   2   5  586.64   48.40
  -2   2   5  621.54   56.89
   1  -2  -5 3105.09  149.99
   1  -2  -5 3259.97  152.88
  -1   2   5 3168.18  159.68
  -1   2   5 3291.27  154.18
   0  -2  -5  -18.40   18.80
   0  -2  -5   34.60   21.40
  -1  -2  -5  248.68   29.30
  -1  -2  -5  312.07   29.20
  -2  -2  -5 5591.74  251.17
  -2  -2  -5 5331.27  253.97
  -3  -2  -5  357.06   35.40
  -3  -2  -5  464.35   35.40
  -3  -2  -5  423.16   32.60
  -3  -2  -5  500.15   45.70
   3   2   5  426.26   34.60
   3   2   5  421.66   36.00
  -4  -2  -5 1778.02  104.59
  -4  -2  -5 1784.02  102.59
  -4  -2  -5 1855.51   93.49
  -4  -2  -5 1851.61   95.49
   4   2   5 1693.53   90.29
   4   2   5 1731.23   93.29
  -5  -2  -5 1838.82  100.09
  -5  -2  -5 1589.34  103.29
  -5  -2  -5 1729.13   93.59
  -5  -2  -5 1928.41  108.39
   5   2   5 1755.52   94.69
   5   2   5 1941.41   92.59
  -6  -2  -5   28.40   32.30
  -6  -2  -5   91.69   35.40
  -6  -2  -5   36.40   23.10
  -6  -2  -5   34.90   38.20
   6   2   5   64.79   23.40
   6   2   5   82.09   22.20
  -7  -2  -5  611.34   42.00
  -7  -2  -5  480.35   58.99
  -7  -2  -5  508.45   60.09
  -7  -2  -5  499.25   63.19
   7   2   5  628.84   44.40
   7   2   5  602.44   48.20
  -8  -2  -5  452.75   60.79
  -8  -2  -5  321.57   58.39
  -8  -2  -5  339.17   61.79
   8   2   5  477.75   40.40
  -9  -2  -5  175.18   52.39
  -9  -2  -5  147.29   56.79
  -9  -2  -5  265.57   65.59
   9   2   5  274.67   34.90
 -10  -2  -5  145.49   53.09
 -10  -2  -5   90.99   63.69
 -10  -2  -5   68.79   57.69
 -11  -2  -5   40.70   65.19
 -11  -2  -5  -90.09   56.29
 -12  -2  -5   41.90   68.79
 -12  -2  -5  -55.59   64.89
 -13  -2  -5  101.29   82.29
 -13  -2  -5  -42.90   70.19
 -14  -2  -5 -209.78   69.69
 -14  -2  -5   40.90   85.99
 -13   3   5  259.37  115.99
 -13   3   5  172.78   96.39
 -12   3   5  110.69   88.19
 -12   3   5  -76.99  105.39
 -11   3   5   -6.70   96.99
 -11   3   5  -46.20   70.79
 -10   3   5   40.60   70.69
 -10   3   5   59.09   79.69
 -10   3   5  120.49   59.89
  -9   3   5   37.60   50.59
  -9   3   5  -97.29   66.49
  -9   3   5   48.80   62.99
  -8   3   5  138.49   66.89
  -8   3   5   42.70   47.90
  -8   3   5  166.78   64.99
   7  -3  -5   48.10   26.20
  -7   3   5   43.90   43.20
  -7   3   5   51.99   55.19
  -7   3   5  128.79   56.09
   6  -3  -5   37.10   22.20
  -6   3   5    7.90   42.80
  -6   3   5   73.19   39.10
  -6   3   5   -4.90   45.40
   5  -3  -5  -20.40   15.30
  -5   3   5  -15.10   33.10
  -5   3   5  -64.19   35.00
  -5   3   5   70.29   45.30
   4  -3  -5   76.89   18.40
  -4   3   5   47.20   42.50
  -4   3   5   75.69   37.80
  -4   3   5   20.60   31.80
   3  -3  -5   53.99   19.50
  -3   3   5   44.50   31.10
  -3   3   5   64.49   41.50
  -3   3   5   98.19   35.60
   2  -3  -5  947.31   54.99
   2  -3  -5  987.30   51.49
  -2   3   5  976.70   65.89
  -2   3   5  968.90   73.19
  -2   3   5  856.11   65.19
   1  -3  -5  189.78   26.10
   1  -3  -5  187.88   23.00
  -1   3   5  218.18   39.50
  -1   3   5  158.78   27.60
   0  -3  -5   63.79   22.90
   0  -3  -5   41.60   20.30
  -1  -3  -5  512.45   40.90
  -1  -3  -5  582.64   43.50
  -2  -3  -5   39.00   21.30
  -2  -3  -5  -16.50   21.70
   2   3   5   14.40   21.30
  -3  -3  -5 1500.45   77.59
  -3  -3  -5 1496.05   81.49
   3   3   5 1422.36   80.49
   3   3   5 1384.76   77.99
  -4  -3  -5 1215.08   68.99
  -4  -3  -5 1164.98   72.79
  -4  -3  -5 1230.98   66.59
   4   3   5 1294.57   71.09
   4   3   5 1260.87   72.89
  -5  -3  -5   60.19   26.10
  -5  -3  -5  111.69   37.10
  -5  -3  -5   76.99   27.70
  -5  -3  -5   88.39   34.50
   5   3   5  111.39   25.40
   5   3   5   88.59   26.40
  -6  -3  -5 2143.79  123.29
  -6  -3  -5 2189.88  117.89
  -6  -3  -5 2039.80  123.39
  -6  -3  -5 2147.99  111.99
   6   3   5 2146.99  109.99
   6   3   5 2023.60  112.29
  -7  -3  -5  306.77   50.09
  -7  -3  -5  261.47   34.90
  -7  -3  -5  368.76   50.39
  -7  -3  -5  262.87   47.10
   7   3   5  309.37   38.70
   7   3   5  305.97   35.90
  -8  -3  -5  435.66   65.19
  -8  -3  -5  591.74   47.90
  -8  -3  -5  575.24   66.69
  -8  -3  -5  519.05   63.59
   8   3   5  548.35   48.00
  -9  -3  -5 1349.07  108.79
  -9  -3  -5 1467.85  117.09
  -9  -3  -5 1304.97  105.09
   9   3   5 1425.96   84.69
 -10  -3  -5   -0.90   52.09
 -10  -3  -5   34.90   57.79
 -10  -3  -5  -44.70   46.00
  10   3   5  -39.90   29.60
 -11  -3  -5  372.96   67.19
 -11  -3  -5  336.37   73.99
 -11  -3  -5  273.57   77.19
  11   3   5  430.06   48.40
 -12  -3  -5  227.28   73.49
 -12  -3  -5  146.09   74.09
 -13  -3  -5   28.10   75.79
 -13  -3  -5   38.50   71.99
 -14  -3  -5  106.39   88.69
 -13   4   5  511.15  136.89
 -13   4   5  241.18  106.79
 -12   4   5  116.79   96.69
 -12   4   5   13.70   99.69
 -11   4   5  523.85  102.39
 -11   4   5  226.78  131.69
 -11   4   5  285.27   77.59
 -10   4   5   86.39   62.59
 -10   4   5  170.08   82.09
 -10   4   5   26.00   84.79
  -9   4   5  131.89   71.99
  -9   4   5  269.47   88.99
  -9   4   5  238.08   64.79
  -8   4   5  333.67   83.89
  -8   4   5  272.57   73.59
  -8   4   5  334.87   62.79
  -7   4   5   70.69   63.19
  -7   4   5   45.40   54.59
  -7   4   5   19.00   45.90
  -6   4   5   -4.00   51.79
  -6   4   5   43.40   51.59
  -6   4   5   79.69   44.10
  -5   4   5   48.30   44.10
  -5   4   5   94.99   48.60
  -5   4   5  111.39   41.50
   4  -4  -5   90.09   20.00
  -4   4   5   69.09   39.30
  -4   4   5   19.80   34.60
  -4   4   5   53.79   44.80
   3  -4  -5   25.40   18.80
  -3   4   5  -40.90   37.80
  -3   4   5   49.20   34.30
  -3   4   5   44.00   33.10
   2  -4  -5    8.80   21.50
  -2   4   5   78.69   41.30
  -2   4   5   31.40   30.20
  -2   4   5   46.00   30.70
   1  -4  -5   21.80   19.50
   1  -4  -5   36.40   22.30
  -1   4   5   26.80   39.10
  -1   4   5   31.10   29.20
  -1   4   5   28.40   29.40
   0  -4  -5  204.68   29.80
   0  -4  -5  241.28   27.90
   0   4   5  205.18   59.59
  -1  -4  -5  128.69   24.10
  -1  -4  -5  113.99   27.80
  -2  -4  -5 1288.17   69.99
  -2  -4  -5 1124.49   73.39
   2   4   5 1220.68   73.19
  -3  -4  -5  214.58   28.70
  -3  -4  -5  219.68   32.00
   3   4   5  168.58   28.50
   3   4   5   86.09   27.60
  -4  -4  -5   79.79   28.40
  -4  -4  -5   64.39   21.10
  -4  -4  -5  133.79   26.70
   4   4   5  120.29   27.60
   4   4   5   72.79   27.50
  -5  -4  -5 1924.31   95.09
  -5  -4  -5 1758.82  103.29
  -5  -4  -5 1636.44   90.49
  -5  -4  -5 1742.83   98.69
   5   4   5 1674.53   95.29
   5   4   5 1810.22   99.69
  -6  -4  -5  415.26   34.10
  -6  -4  -5  464.85   52.79
  -6  -4  -5  407.06   45.00
  -6  -4  -5  413.36   44.50
   6   4   5  447.86   43.50
   6   4   5  453.95   45.90
  -7  -4  -5  645.34   64.69
  -7  -4  -5  615.84   60.09
  -7  -4  -5  686.53   56.79
  -7  -4  -5  626.84   65.69
   7   4   5  700.03   55.79
   7   4   5  623.34   56.69
  -8  -4  -5 1498.85   91.59
  -8  -4  -5 1534.15  108.19
  -8  -4  -5 1627.64  111.29
  -8  -4  -5 1587.44  104.59
   8   4   5 1563.44   92.99
   8   4   5 1459.15   95.69
  -9  -4  -5  -30.60   43.50
  -9  -4  -5  -36.30   47.30
  -9  -4  -5    1.70   30.30
  -9  -4  -5  -44.10   44.40
   9   4   5  -31.50   30.90
 -10  -4  -5  432.16   69.49
 -10  -4  -5  506.35   73.49
 -10  -4  -5  442.96   72.79
  10   4   5  412.16   50.69
 -11  -4  -5  225.18   66.79
 -11  -4  -5  272.27   63.79
 -11  -4  -5  261.07   72.49
  11   4   5  240.58   45.50
 -12  -4  -5  158.98   70.69
 -12  -4  -5  141.89   68.19
  12   4   5  206.18   46.40
 -13  -4  -5  457.65   91.69
 -12   5   5  403.26  113.39
 -12   5   5  484.05  135.59
 -11   5   5  102.69   72.69
 -11   5   5   98.39   91.79
 -11   5   5   94.09  102.09
 -10   5   5  129.59  115.49
 -10   5   5  386.56   96.69
 -10   5   5  314.77   76.49
  -9   5   5  664.53  104.09
  -9   5   5  364.06  110.69
  -9   5   5  667.33   87.49
  -8   5   5   33.50   54.59
  -8   5   5   -4.00   68.29
  -8   5   5   19.00   75.49
  -7   5   5  706.13   91.99
  -7   5   5  839.42   84.99
  -7   5   5  865.01  110.29
  -6   5   5  383.26   79.69
  -6   5   5  476.65   65.49
  -6   5   5  423.76   73.49
  -5   5   5  147.59   61.19
  -5   5   5  181.98   49.60
  -5   5   5  167.08   54.09
   4  -5  -5 1247.38   68.49
  -4   5   5 1223.48   92.79
  -4   5   5 1150.58   88.39
  -4   5   5 1110.79  101.99
   3  -5  -5  134.19   25.20
  -3   5   5   87.39   37.30
  -3   5   5  136.99   41.70
  -3   5   5  192.48   50.29
   2  -5  -5   52.59   22.50
  -2   5   5  -27.90   28.00
  -2   5   5   20.00   39.50
  -2   5   5   -0.90   32.80
   1  -5  -5  347.97   35.60
  -1   5   5  360.66   50.39
  -1   5   5  317.07   42.70
   0  -5  -5  287.67   34.90
   0  -5  -5  323.87   33.50
   0   5   5  251.37   38.60
   0   5   5  347.97   43.80
  -1  -5  -5  170.68   31.20
  -1  -5  -5  145.29   27.20
   1   5   5  147.99   29.40
  -2  -5  -5   16.70   26.60
  -2  -5  -5    7.40   23.20
   2   5   5   10.90   25.30
  -3  -5  -5  121.69   29.00
  -3  -5  -5   59.19   29.10
   3   5   5   55.79   29.30
   3   5   5  134.89   29.10
  -4  -5  -5  602.54   40.20
  -4  -5  -5  598.14   47.10
  -4  -5  -5  566.24   51.49
   4   5   5  591.94   49.10
   4   5   5  495.05   49.20
  -5  -5  -5  110.99   31.70
  -5  -5  -5   99.09   25.10
  -5  -5  -5  138.49   29.10
  -5  -5  -5  102.29   34.10
   5   5   5  107.09   29.30
   5   5   5   55.49   30.90
  -6  -5  -5  373.66   38.60
  -6  -5  -5  303.37   43.40
  -6  -5  -5  363.06   46.90
  -6  -5  -5  399.96   42.80
   6   5   5  372.76   42.80
   6   5   5  357.06   45.30
  -7  -5  -5  400.86   47.30
  -7  -5  -5  304.17   45.00
  -7  -5  -5  316.07   49.00
   7   5   5  461.55   47.70
   7   5   5  447.16   50.89
  -8  -5  -5   21.60   39.50
  -8  -5  -5   -7.40   45.30
  -8  -5  -5   -6.50   33.60
  -8  -5  -5  -55.19   35.70
   8   5   5   29.40   35.40
   8   5   5   47.20   34.10
  -9  -5  -5 1078.39   93.99
  -9  -5  -5  943.11   76.49
  -9  -5  -5 1170.58   99.59
  -9  -5  -5 1094.29   88.19
   9   5   5  907.41   77.09
 -10  -5  -5  318.47   46.70
 -10  -5  -5  315.07   63.29
 -10  -5  -5  308.27   66.39
 -10  -5  -5  199.88   57.49
  10   5   5  214.38   45.60
 -11  -5  -5  148.99   62.59
 -11  -5  -5  163.58   62.89
  11   5   5   67.39   40.30
  12   5   5  677.43   68.49
  13   5   5  -53.79   41.40
  14   5   5  335.47   58.69
 -12   6   5  120.49  107.49
 -12   6   5  -16.50   83.69
 -12   6   5  119.69  115.79
 -11   6   5    7.10   73.79
 -11   6   5  298.67  121.49
 -11   6   5  121.69  101.19
 -10   6   5  324.97  115.19
 -10   6   5  275.57   82.19
 -10   6   5  312.97  103.39
  -9   6   5    1.70   61.99
  -9   6   5   93.29   84.19
  -9   6   5  -60.69   95.09
  -8   6   5  560.94  128.29
  -8   6   5  519.65   95.39
  -8   6   5  591.64   85.19
  -7   6   5  246.78   65.79
  -7   6   5  170.08   74.39
  -7   6   5  257.67   84.99
  -6   6   5  485.85   72.19
  -6   6   5  362.46   84.29
  -6   6   5  385.06   76.19
  -5   6   5 1813.22  142.09
  -5   6   5 1955.00  125.69
  -5   6   5 1802.32  130.39
  -4   6   5   47.80   57.79
  -4   6   5  -46.70   46.60
  -4   6   5  -48.50   38.80
   3  -6  -5  874.81   57.89
  -3   6   5  768.32   73.69
  -3   6   5 1055.79   90.69
  -3   6   5  897.91   78.49
   2  -6  -5 1198.68   71.99
  -2   6   5 1202.18   85.69
  -2   6   5 1170.88   92.69
   1  -6  -5    9.00   24.00
  -1   6   5   48.70   39.90
  -1   6   5  -11.70   30.80
   0  -6  -5 1565.54   93.49
   0   6   5 1705.23   98.89
   0   6   5 1693.83   99.09
  -1  -6  -5  240.68   36.00
  -1  -6  -5  268.87   33.50
   1   6   5  223.58   34.10
   1   6   5  277.27   39.10
  -2  -6  -5  147.29   30.00
  -2  -6  -5  199.18   34.50
   2   6   5  188.88   33.50
  -3  -6  -5  743.83   62.09
  -3  -6  -5  815.02   58.49
   3   6   5  849.61   64.49
  -4  -6  -5   52.59   31.10
  -4  -6  -5   76.49   29.60
   4   6   5  128.09   34.60
   4   6   5  110.59   31.10
  -5  -6  -5  148.49   31.90
  -5  -6  -5   22.30   30.70
  -5  -6  -5   95.39   26.40
  -5  -6  -5   97.59   35.30
   5   6   5  119.59   32.10
   5   6   5  122.19   35.80
  -6  -6  -5   61.39   28.80
  -6  -6  -5   26.50   32.70
  -6  -6  -5   31.00   32.50
  -6  -6  -5   77.69   31.10
   6   6   5   17.40   34.10
   6   6   5   63.59   32.90
  -7  -6  -5  -23.20   31.50
  -7  -6  -5   28.40   33.80
  -7  -6  -5   32.00   34.70
   7   6   5   33.90   33.70
   7   6   5   19.80   37.50
  -8  -6  -5   85.69   39.00
  -8  -6  -5  102.29   40.00
  -8  -6  -5   45.80   37.80
   8   6   5  123.39   44.10
   8   6   5    3.50   36.30
  -9  -6  -5  233.48   46.00
  -9  -6  -5  214.08   61.89
  -9  -6  -5  240.38   78.69
   9   6   5  126.09   47.00
   9   6   5  148.59   43.50
 -10  -6  -5   46.10   40.70
 -10  -6  -5   48.80   56.69
  10   6   5   41.00   38.00
 -11  -6  -5  519.85   57.49
 -11  -6  -5  478.75   80.59
  11   6   5  313.77   56.39
  12   6   5  -16.20   41.90
  13   6   5  239.98   56.49
  14   6   5  220.88   56.89
 -11   7   5  157.98  121.09
 -11   7   5   88.99   81.89
 -10   7   5  -78.09   71.19
 -10   7   5   75.39  110.79
  -9   7   5   82.19   90.39
  -9   7   5  133.29  106.89
  -9   7   5  106.89   73.09
  -8   7   5   88.09   81.29
  -8   7   5  -13.10   63.79
  -8   7   5   98.99   95.09
  -7   7   5  106.89   77.89
  -7   7   5  119.89   95.89
  -7   7   5   15.60   60.39
  -6   7   5  385.06  118.99
  -6   7   5  663.63   93.39
  -6   7   5  770.72   88.59
  -5   7   5  -47.80   48.10
  -5   7   5  -67.59   71.79
  -4   7   5  852.11   88.29
  -4   7   5  972.50  105.19
  -3   7   5 1289.17  102.89
  -3   7   5 1507.55  116.69
   2  -7  -5   -2.00   27.40
  -2   7   5   23.80   49.50
  -2   7   5   37.00   40.60
   1  -7  -5 1876.31  104.89
  -1   7   5 1952.50  116.99
  -1   7   5 1805.62  116.29
   0  -7  -5  389.76   44.70
   0   7   5  428.76   51.39
   0   7   5  395.76   54.19
  -1  -7  -5  995.70   70.89
  -1  -7  -5 1017.60   67.49
   1   7   5 1053.19   71.69
   1   7   5  878.91   71.69
  -2  -7  -5 1723.73  100.79
  -2  -7  -5 1901.91  107.09
   2   7   5 1817.32  105.99
  -3  -7  -5  142.19   32.40
  -3  -7  -5   28.80   31.20
   3   7   5  129.69   36.70
  -4  -7  -5  756.32   65.79
  -4  -7  -5  808.32   63.29
   4   7   5  837.22   71.09
   4   7   5  810.82   66.59
  -5  -7  -5   82.59   33.40
  -5  -7  -5   96.99   32.70
  -5  -7  -5  129.49   37.60
   5   7   5  103.79   35.90
   5   7   5  107.99   38.80
  -6  -7  -5   11.20   33.90
  -6  -7  -5   87.59   34.00
   6   7   5  145.09   44.10
   6   7   5   -2.90   33.10
  -7  -7  -5  264.77   42.40
  -7  -7  -5  310.47   50.09
   7   7   5  200.78   49.30
   7   7   5  263.47   46.20
  -8  -7  -5   46.70   39.70
   8   7   5  -38.40   34.00
   8   7   5   52.09   43.90
  -9  -7  -5  -27.60   38.50
   9   7   5   -6.70   43.90
   9   7   5  -51.09   36.00
 -10  -7  -5   15.10   42.00
 -10  -7  -5   99.09   61.79
  10   7   5   10.00   41.50
 -11  -7  -5  -23.50   61.09
 -11  -7  -5   67.89   46.00
  11   7   5   -8.70   42.30
  12   7   5  -25.40   43.00
  13   7   5   69.59   51.49
  14   7   5   44.70   50.69
 -10   8   5 -165.58   70.39
 -10   8   5  -33.70  114.69
  -9   8   5   34.40  109.59
  -9   8   5  -58.29   72.99
  -8   8   5  104.69   72.89
  -8   8   5    9.20  103.39
  -7   8   5  116.59   70.39
  -7   8   5   75.79   97.99
  -6   8   5  -60.39   57.89
  -6   8   5  108.49   91.99
  -5   8   5  442.46   76.49
  -5   8   5  408.36   99.49
  -4   8   5  125.69   55.99
  -4   8   5   28.20   75.39
  -3   8   5  124.99   74.99
  -3   8   5  140.09   53.19
   2  -8  -5 1818.92  104.19
  -2   8   5 1633.74  117.29
   1  -8  -5  386.26   48.20
  -1   8   5  381.46   56.79
   0  -8  -5  606.54   58.29
   0   8   5  629.84   65.39
  -1  -8  -5 1812.12  106.09
  -1  -8  -5 1779.42  109.29
   1   8   5 1896.31  114.49
   1   8   5 1899.01  110.79
  -2  -8  -5   62.79   29.80
  -2  -8  -5    9.50   32.70
   2   8   5   14.20   32.60
   2   8   5  -12.30   33.60
  -3  -8  -5 1346.47   91.19
  -3  -8  -5 1333.87   84.79
   3   8   5 1217.48   91.29
  -4  -8  -5  434.56   49.70
  -4  -8  -5  415.26   53.39
   4   8   5  384.66   54.59
  -5  -8  -5  739.03   63.99
  -5  -8  -5  809.52   69.79
   5   8   5  629.84   67.89
   5   8   5  587.84   63.49
  -6  -8  -5 1370.16   90.99
  -6  -8  -5 1353.56   96.49
   6   8   5 1487.55  104.29
   6   8   5 1249.47   94.29
  -7  -8  -5  301.57   53.39
  -7  -8  -5  292.27   46.80
   7   8   5  268.87   56.49
   7   8   5  192.28   47.60
  -8  -8  -5  333.87   55.69
   8   8   5  440.36   65.49
   8   8   5  376.46   56.79
  -9  -8  -5  270.57   53.59
   9   8   5  269.77   59.99
   9   8   5  264.67   53.09
 -10  -8  -5   42.30   43.20
  10   8   5   -4.60   51.59
  10   8   5    1.50   44.90
 -11  -8  -5  261.37   56.59
 -11  -8  -5  285.47   79.19
  11   8   5  230.58   56.79
 -12  -8  -5    7.70   45.00
  12   8   5   18.80   48.70
  13   8   5    1.20   49.50
  14   8   5  -86.69   48.40
 -10   9   5  136.99  123.39
 -10   9   5  146.59   90.39
  -9   9   5  -27.00   76.39
  -9   9   5  355.26  137.49
  -8   9   5  -38.30   71.59
  -8   9   5   88.19  114.29
  -7   9   5   56.49  110.39
  -7   9   5   93.99   72.99
  -6   9   5    4.80  104.09
  -6   9   5   17.10   65.29
  -5   9   5  104.19   61.49
  -5   9   5   40.60   97.39
  -4   9   5   49.80   95.49
  -4   9   5  120.99   59.89
  -3   9   5  173.48   89.29
  -3   9   5  112.09   56.69
  -2   9   5  -25.80   83.79
  -2   9   5  -18.50   48.00
   1  -9  -5  286.87   47.70
  -1   9   5  225.38   79.39
  -1   9   5  318.17   60.79
   0  -9  -5  320.07   50.99
   0   9   5  451.95   77.29
   0   9   5  292.97   56.89
  -1  -9  -5 -100.79   32.00
  -1  -9  -5  -11.60   31.60
   1   9   5   15.80   36.50
   1   9   5  -20.10   39.00
  -2  -9  -5  952.80   77.79
  -2  -9  -5  880.51   72.29
   2   9   5  891.21   76.79
   2   9   5  827.82   75.49
  -3  -9  -5  344.77   49.10
  -3  -9  -5  434.06   56.19
   3   9   5  276.87   51.79
  -4  -9  -5  539.35   60.09
  -4  -9  -5  690.33   68.69
   4   9   5  589.34   67.19
  -5  -9  -5 1791.42  120.39
  -5  -9  -5 1975.70  118.09
   5   9   5 1876.61  125.09
   5   9   5 2073.19  122.59
  -6  -9  -5  -29.10   36.30
  -6  -9  -5   57.19   40.80
   6   9   5   -6.40   42.10
   6   9   5  -28.50   40.10
  -7  -9  -5 1117.09   86.59
  -7  -9  -5 1341.37   97.49
   7   9   5 1135.19   96.99
   7   9   5 1105.99   94.89
  -8  -9  -5  497.95   68.69
   8   9   5  650.73   73.09
   8   9   5  649.74   79.79
  -9  -9  -5   42.80   44.20
   9   9   5   24.90   44.10
   9   9   5   15.80   49.40
 -10  -9  -5  346.87   62.49
  10   9   5  292.67   68.79
  10   9   5  345.77   61.89
 -11  -9  -5   87.69   49.99
 -11  -9  -5   77.29   72.49
  11   9   5   39.40   49.10
 -12  -9  -5  197.58   56.59
  12   9   5  178.28   59.59
  13   9   5  307.87   67.79
  -9  10   5   42.60   89.09
  -8  10   5   89.19   83.19
  -8  10   5   88.59  121.59
  -7  10   5  232.98   84.79
  -7  10   5   18.40  119.99
  -6  10   5  128.49  119.29
  -6  10   5   32.80   67.29
  -5  10   5   60.99  113.39
  -5  10   5  -38.70   59.99
  -4  10   5   60.69   61.19
  -4  10   5   54.19  102.99
  -3  10   5    7.80   98.09
  -3  10   5  -55.89   51.99
  -2  10   5  -32.20   49.40
  -2  10   5  132.59   93.49
  -1  10   5   -2.10   47.30
   0 -10  -5  -13.00   39.50
   0  10   5    9.10   46.80
  -1 -10  -5  160.18   47.30
  -1 -10  -5  158.18   42.60
   1  10   5  191.48   52.59
  -2 -10  -5   69.29   37.60
  -2 -10  -5   31.90   42.50
   2  10   5    1.50   41.10
   2  10   5  101.09   45.60
  -3 -10  -5   96.79   40.60
  -3 -10  -5  111.09   45.40
   3  10   5  114.19   46.40
  -4 -10  -5  689.63   73.79
  -4 -10  -5  818.22   71.79
   4  10   5  598.74   72.19
  -5 -10  -5   73.39   44.50
  -5 -10  -5  -11.50   41.20
   5  10   5  104.69   49.00
  -6 -10  -5  633.94   67.99
  -6 -10  -5  466.85   66.89
   6  10   5  678.23   78.49
   6  10   5  562.04   70.99
  -7 -10  -5  433.76   59.09
  -7 -10  -5  350.46   62.69
   7  10   5  489.75   73.29
   7  10   5  602.94   71.29
  -8 -10  -5  118.99   48.90
   8  10   5   99.29   56.39
   8  10   5   73.99   50.59
  -9 -10  -5  612.84   77.19
   9  10   5  597.84   75.99
   9  10   5  781.32   86.89
 -10 -10  -5  175.18   56.19
  10  10   5  216.38   58.69
  10  10   5   85.69   58.79
 -11 -10  -5  155.18   57.49
  11  10   5  205.18   66.79
  11  10   5  159.08   58.79
 -12 -10  -5  331.17   65.29
  12  10   5  331.27   68.39
 -13 -10  -5  -24.50   50.39
  13  10   5   53.59   58.79
  -8  11   5  180.98   96.99
  -7  11   5  104.89   82.09
  -6  11   5  128.29   80.09
  -5  11   5  297.47   84.49
  -4  11   5   22.40   65.89
  -3  11   5  478.05   83.09
  -2  11   5   64.49   59.79
  -1  11   5   74.59   54.89
   0 -11  -5   13.90   43.10
   0  11   5  137.19   54.79
  -1 -11  -5   24.50   42.80
  -1 -11  -5  -53.59   35.20
   1  11   5    2.70   46.80
  -2 -11  -5   41.00   46.50
  -2 -11  -5    0.60   37.80
   2  11   5  -45.80   43.20
   2  11   5  -49.70   42.60
  -3 -11  -5  -68.29   36.90
  -3 -11  -5    9.80   46.60
   3  11   5    4.70   44.00
  -4 -11  -5  -57.09   40.70
  -4 -11  -5   80.99   46.30
   4  11   5   45.70   47.00
  -5 -11  -5   80.49   48.00
  -5 -11  -5  128.09   47.80
   5  11   5   84.79   52.29
  -6 -11  -5   39.70   46.70
  -6 -11  -5   22.20   45.80
   6  11   5    0.00   50.49
  -7 -11  -5   65.39   49.40
  -7 -11  -5  101.19   49.10
   7  11   5   58.19   55.59
   7  11   5  128.19   56.89
  -8 -11  -5  250.57   60.59
   8  11   5  202.08   60.39
   8  11   5  320.27   71.29
  -9 -11  -5   76.89   52.69
   9  11   5   26.00   54.29
   9  11   5  123.89   60.39
 -10 -11  -5  168.28   59.29
  10  11   5  191.98   61.89
  10  11   5  173.18   66.79
 -11 -11  -5  262.57   64.69
  11  11   5  214.78   66.39
  11  11   5  261.47   75.89
 -12 -11  -5   74.79   55.19
  12  11   5  -44.50   54.69
  -6  12   5  201.38   90.89
  -5  12   5   22.20   74.29
  -4  12   5  359.36   89.59
  -3  12   5  200.38   74.89
  -2  12   5  112.69   66.29
  -1  12   5  459.25   79.29
   0  12   5  139.39   58.99
  -1 -12  -5  216.98   58.59
  -1 -12  -5  271.47   53.69
   1  12   5  227.68   60.69
  -2 -12  -5  246.28   59.49
  -2 -12  -5  153.58   49.20
   2  12   5  107.39   54.79
   2  12   5  250.87   58.19
  -3 -12  -5   91.89   51.39
  -3 -12  -5   14.00   42.60
   3  12   5   22.00   47.70
  -4 -12  -5   -9.10   45.80
  -4 -12  -5  268.77   60.19
   4  12   5   65.09   53.59
  -5 -12  -5   54.09   48.20
  -5 -12  -5   61.79   49.60
   5  12   5  114.19   55.39
  -6 -12  -5  -56.09   46.00
  -6 -12  -5   56.39   52.59
   6  12   5   25.00   55.49
  -7 -12  -5   -1.60   49.10
  -7 -12  -5   59.99   51.19
   7  12   5   31.90   56.69
  -8 -12  -5  -23.10   49.99
   8  12   5   71.59   59.39
  -9 -12  -5   52.99   54.69
   9  12   5   12.50   59.89
   9  12   5   51.89   60.89
 -10 -12  -5    5.40   52.89
  10  12   5   44.60   62.59
  10  12   5  -13.70   58.49
 -11 -12  -5   28.30   54.39
  11  12   5  -82.69   56.29
  11  12   5  -27.80   59.99
  -5  13   5  286.87   95.09
  -4  13   5   82.29   78.39
  -3  13   5   23.70   68.49
  -2  13   5  517.65   91.79
  -1  13   5  103.89   65.59
   0 -13  -5  410.96   62.69
   0  13   5  270.17   70.59
  -1 -13  -5  258.47   58.39
   1  13   5  319.37   71.09
  -2 -13  -5   57.89   45.00
  -2 -13  -5  -45.20   48.70
   2  13   5  -23.40   53.89
  -3 -13  -5  636.74   81.89
  -3 -13  -5  526.75   72.69
   3  13   5  582.64   82.19
  -4 -13  -5  314.67   63.49
  -4 -13  -5  215.98   63.19
   4  13   5  249.88   66.29
  -5 -13  -5   71.69   54.29
  -5 -13  -5   40.50   53.49
   5  13   5  125.99   59.89
  -6 -13  -5  312.57   66.39
  -6 -13  -5  242.38   62.69
   6  13   5  115.59   60.89
  -7 -13  -5   13.60   51.79
  -7 -13  -5    3.10   53.69
   7  13   5  -48.00   55.69
  -8 -13  -5  137.79   62.09
   8  13   5  146.19   67.89
  -9 -13  -5   33.20   58.09
   9  13   5   33.10   61.79
 -10 -13  -5  -42.30   50.69
  10  13   5  -34.00   67.09
  10  13   5   11.80   63.09
  -3  14   5  215.88   83.39
  -2  14   5  -38.80   62.49
   1 -14  -5  205.78   55.99
  -1  14   5  -41.60   62.49
   0 -14  -5  246.58   59.79
   0  14   5  192.38   71.59
  -1 -14  -5   -8.80   47.20
   1  14   5 -141.89   52.79
  -2 -14  -5  317.37   62.49
  -3 -14  -5   63.59   54.09
  -3 -14  -5  135.89   61.29
  -4 -14  -5  277.77   66.69
  -4 -14  -5   98.89   60.79
   4  14   5  287.57   71.49
  -5 -14  -5  203.58   67.19
  -5 -14  -5  333.47   67.09
   5  14   5  227.08   70.49
  -6 -14  -5  -21.80   55.69
  -6 -14  -5   -9.70   53.19
   6  14   5  -85.19   55.69
  -7 -14  -5  218.48   66.99
  -7 -14  -5  225.58   65.49
   7  14   5  208.58   71.89
  -8 -14  -5   38.80   59.49
   8  14   5  146.89   69.59
  -9 -14  -5   31.30   61.89
   0 -15  -5  101.79   55.79
   0  15   5  -60.49   64.79
  -1 -15  -5   78.69   53.69
   1  15   5   49.40  117.79
  -2 -15  -5   -1.70   51.39
  -3 -15  -5   19.90   56.39
  -3 -15  -5  161.68   65.59
  -4 -15  -5   62.19   61.79
  -4 -15  -5   91.79   58.89
  -5 -15  -5  -80.09   54.39
  -5 -15  -5   18.10   58.49
   5  15   5  -61.09   57.29
  -6 -15  -5  125.29   63.99
  -6 -15  -5  323.27   73.69
   6  15   5  264.67   76.09
   7  13  -6  273.37   73.69
  -7 -13   6   98.49   63.49
   6  13  -6   -8.70   56.89
   5  13  -6  104.39   62.19
   4  13  -6  273.97   69.89
   3  13  -6   -2.90   55.29
   2  13  -6   44.10   57.59
   1  13  -6  132.79   82.19
   1  13  -6  111.09   58.89
   0  13  -6   43.70   61.99
  -1  13  -6   51.59   62.99
   9  12  -6  115.09   66.39
   9  12  -6  140.29   70.09
  -9 -12   6  -20.00   57.19
   8  12  -6  346.57   78.49
   8  12  -6  402.66   79.49
   7  12  -6  109.49   64.09
  -7 -12   6    0.80   53.49
   6  12  -6  122.19   63.79
   5  12  -6  118.59   60.49
   4  12  -6    1.50   53.69
   3  12  -6  387.56   71.89
   2  12  -6  140.59   59.59
   1  12  -6   74.69   53.59
   1  12  -6    6.40   55.59
   0  12  -6  219.98   59.99
   0  12  -6  119.39   63.29
  -1  12  -6    8.80   61.99
  -2  12  -6    6.10   64.39
  -3  12  -6  -62.19   62.19
  10  11  -6  -37.30   60.69
  10  11  -6   51.09   58.79
 -10 -11   6   47.10   55.59
   9  11  -6  152.08   62.69
   9  11  -6  107.69   65.69
   8  11  -6   72.79   57.79
   8  11  -6   74.89   59.09
   7  11  -6  117.29   60.89
   7  11  -6  176.38   63.09
   6  11  -6  242.68   63.59
   6  11  -6  172.48   60.29
   5  11  -6   42.90   51.29
   4  11  -6  634.34   80.69
   3  11  -6   13.80   50.49
   2  11  -6  218.38   58.79
   2  11  -6  207.68   58.79
   1  11  -6  318.57   68.09
   1  11  -6  363.76   63.99
   0  11  -6    7.30   53.99
   0  11  -6  -37.30   47.20
  -1  11  -6  516.15   64.69
  -1  11  -6  352.26   75.89
  -2  11  -6  212.18   72.19
  -3  11  -6   15.50   66.29
  -4  11  -6  212.38   80.59
  -5  11  -6   -4.30   71.79
  11  10  -6    8.00   58.29
  11  10  -6  -94.09   55.79
 -11 -10   6  -59.99   46.50
 -11 -10   6  -35.90   65.19
  10  10  -6  -30.00   58.39
  10  10  -6  -10.30   55.99
 -10 -10   6  -64.59   64.09
 -10 -10   6  -37.20   49.50
   9  10  -6  -57.29   54.59
   9  10  -6    3.10   54.99
   8  10  -6   91.19   58.19
   8  10  -6   36.60   56.49
   7  10  -6 -104.59   46.00
   7  10  -6  105.09   56.59
   6  10  -6   48.80   53.89
   6  10  -6  -39.40   46.70
   5  10  -6  182.28   54.59
   5  10  -6   86.09   52.79
   4  10  -6  101.49   49.00
   3  10  -6  213.78   53.79
   3  10  -6  184.68   55.29
   2  10  -6  245.58   57.89
   2  10  -6  297.67   57.89
   1  10  -6   17.90   42.50
   1  10  -6  -11.80   48.10
   0  10  -6  915.91   80.39
   0  10  -6  673.83   88.49
  -1  10  -6  249.28   52.59
  -1  10  -6  280.27   68.99
  -2  10  -6  137.09   63.29
  -3  10  -6  255.67   76.19
  -4  10  -6   99.69   71.19
  -5  10  -6   51.59   70.69
  -6  10  -6  135.79   75.09
  -7  10  -6  -75.39   72.79
  12   9  -6   19.50   56.99
 -12  -9   6  116.19   52.29
 -12  -9   6  167.78   71.49
  11   9  -6  219.48   67.59
  11   9  -6  135.89   61.69
 -11  -9   6   68.89   67.69
 -11  -9   6  100.09   51.19
  10   9  -6   45.00   57.29
  10   9  -6  -45.40   49.60
 -10  -9   6 -119.69   59.59
 -10  -9   6   77.79   52.39
   9   9  -6   94.39   55.49
   9   9  -6  101.89   56.69
   8   9  -6   91.59   54.79
   8   9  -6   96.99   53.99
   7   9  -6   26.70   48.20
   7   9  -6   57.99   51.29
   6   9  -6  -40.60   43.60
   6   9  -6   99.09   50.69
   5   9  -6  -16.30   43.10
   5   9  -6   17.90   44.00
   4   9  -6   79.09   45.10
   4   9  -6   95.59   46.80
   3   9  -6   -0.60   38.30
   3   9  -6  110.09   43.20
   3   9  -6  110.29   46.50
   2   9  -6  126.79   47.40
   2   9  -6   46.70   42.20
   1   9  -6  173.58   51.79
   1   9  -6  145.39   47.30
   0   9  -6  202.18   55.69
   0   9  -6  147.69   47.60
  -1   9  -6  108.69   53.49
  -1   9  -6  111.69   43.80
  -2   9  -6  656.23   86.89
  -2   9  -6  661.73   62.39
  -3   9  -6  126.39   66.09
   3  -9   6   45.80   57.19
  -4   9  -6  263.77   75.69
  -4   9  -6  352.86   83.89
   4  -9   6  165.28   68.59
  -5   9  -6  206.48   73.99
  -5   9  -6  253.37   79.39
   5  -9   6  180.48   72.39
  -6   9  -6   78.79   70.79
  -6   9  -6   37.80   73.89
   6  -9   6   23.40   65.89
  -7   9  -6  437.46   98.79
  -7   9  -6  258.37   85.39
   7  -9   6  410.56   88.29
  -8   9  -6  216.98   94.19
  -8   9  -6  140.19   83.69
   8  -9   6  102.19   77.59
  13   8  -6  106.49   61.49
 -13  -8   6  286.77   82.79
  12   8  -6  423.86   74.39
 -12  -8   6  296.67   79.39
 -12  -8   6  276.67   56.89
  11   8  -6  -35.80   50.19
 -11  -8   6   62.49   47.50
 -11  -8   6   77.49   64.69
  10   8  -6  420.76   69.89
  10   8  -6  542.55   77.79
 -10  -8   6  581.14   72.19
 -10  -8   6  479.05   87.29
   9   8  -6  265.27   60.39
   9   8  -6  277.67   61.89
   8   8  -6   90.79   51.09
   8   8  -6   48.50   48.90
   7   8  -6  130.49   51.29
   7   8  -6  240.78   55.89
   6   8  -6   73.59   47.40
   6   8  -6  119.79   48.70
   5   8  -6   55.99   43.40
   5   8  -6   91.39   46.50
   4   8  -6   -0.30   39.90
   4   8  -6  -52.09   40.70
   3   8  -6   22.50   39.30
   3   8  -6   28.70   39.70
   2   8  -6  -29.00   36.10
   2   8  -6  -26.80   34.50
   1   8  -6   -2.00   37.90
   0   8  -6   26.40   36.80
  -1   8  -6   81.69   40.20
   1  -8   6   -3.10   46.00
  -2   8  -6   71.69   38.10
  -2   8  -6  102.09   51.59
   2  -8   6   82.89   51.19
  -3   8  -6   72.49   55.79
  -3   8  -6  142.99   59.59
   3  -8   6   42.20   53.69
  -4   8  -6  150.48   62.09
  -4   8  -6   95.39   60.59
   4  -8   6  226.28   65.59
  -5   8  -6  -30.70   61.09
  -5   8  -6   39.10   62.49
   5  -8   6   38.00   59.89
  -6   8  -6  777.52  104.39
  -6   8  -6  546.35   92.29
   6  -8   6  715.13   98.69
  -7   8  -6  144.59   81.49
  -7   8  -6  279.87   81.69
   7  -8   6  177.38   72.29
  -8   8  -6  214.88   89.69
  -8   8  -6  233.78   82.29
   8  -8   6  118.29   72.99
  -9   8  -6  282.97   97.59
  -9   8  -6  184.08   83.29
   9  -8   6  280.87   83.09
  13   7  -6  239.08   66.19
 -13  -7   6   71.69   67.99
  12   7  -6   63.89   55.49
 -12  -7   6  116.39   71.19
 -12  -7   6   19.90   40.40
  11   7  -6  333.37   67.19
 -11  -7   6  519.35   62.99
 -11  -7   6  447.46   83.39
  10   7  -6  203.88   56.39
  10   7  -6  158.88   57.59
 -10  -7   6   84.99   47.00
 -10  -7   6  219.58   71.39
   9   7  -6  133.29   50.99
   9   7  -6  103.69   52.89
  -9  -7   6  163.48   69.09
   8   7  -6  826.92   81.29
   8   7  -6  594.54   76.79
   7   7  -6  -59.09   41.20
   7   7  -6   20.80   44.60
   6   7  -6  414.46   62.59
   6   7  -6  373.46   57.39
   5   7  -6  147.49   46.20
   5   7  -6  203.18   50.59
   4   7  -6   56.09   41.00
   4   7  -6   53.69   42.00
   3   7  -6  825.42   66.49
   3   7  -6  661.93   70.89
   2   7  -6  -20.80   32.40
   2   7  -6  -12.10   36.00
   1   7  -6   95.59   31.50
   1   7  -6   70.89   37.90
   0   7  -6  181.68   41.50
   0   7  -6  308.47   45.40
   0  -7   6  290.67   55.99
  -1   7  -6   40.70   34.70
  -1   7  -6   63.99   43.30
   1  -7   6  102.69   46.50
  -2   7  -6  -19.20   31.90
  -2   7  -6   73.79   47.60
   2  -7   6   47.50   46.20
  -3   7  -6   30.90   51.19
  -3   7  -6   11.10   28.90
   3  -7   6  -17.40   47.90
  -4   7  -6  -14.20   54.09
   4  -7   6  -49.50   49.20
  -5   7  -6   92.19   64.19
  -5   7  -6  129.49   59.99
   5  -7   6  246.78   64.09
  -6   7  -6  -57.49   59.69
  -6   7  -6   20.40   59.79
   6  -7   6    4.10   54.59
  -7   7  -6  181.68   77.89
  -7   7  -6  113.49   69.59
   7  -7   6  165.38   68.19
  -8   7  -6  278.87   81.79
  -8   7  -6  166.38   81.69
   8  -7   6  368.36   78.69
  -9   7  -6   53.39   72.39
  -9   7  -6  -74.29   73.19
   9  -7   6  -61.79   61.39
 -10   7  -6  152.48   90.59
 -10   7  -6  101.19   81.69
  10  -7   6  135.79   71.19
  14   6  -6   93.29   56.49
 -14  -6   6    0.60   67.59
  13   6  -6   15.20   51.09
 -13  -6   6   36.10   65.09
  12   6  -6   31.70   47.90
 -12  -6   6  230.88   76.39
  11   6  -6  -13.80   47.70
 -11  -6   6  135.89   66.69
 -11  -6   6   82.49   43.50
  10   6  -6   72.49   48.50
 -10  -6   6  165.68   66.69
 -10  -6   6  222.98   48.40
   9   6  -6  460.05   63.49
   9   6  -6  495.35   66.49
  -9  -6   6  375.36   77.49
   8   6  -6   24.10   41.70
   8   6  -6   -5.60   41.20
   7   6  -6  780.42   73.69
   7   6  -6  656.33   71.39
  -7  -6   6  761.32   61.59
   6   6  -6  497.35   61.09
   6   6  -6  370.46   54.09
   5   6  -6   87.89   39.40
   5   6  -6  114.79   42.40
   4   6  -6 1703.93  112.39
   4   6  -6 1809.22  106.89
   3   6  -6  160.98   37.90
   3   6  -6  133.09   40.30
   2   6  -6 1247.38   76.79
   2   6  -6 1018.10   81.19
   1   6  -6  943.01   74.09
   1   6  -6 1005.70   67.69
   1   6  -6  998.60   65.39
   0   6  -6   31.90   24.60
   0   6  -6   41.20   33.60
   0   6  -6   40.00   32.20
   0  -6   6   72.99   40.30
  -1   6  -6 1267.07   85.69
  -1   6  -6 1141.99   77.99
   1  -6   6 1116.89   90.29
  -2   6  -6  256.67   37.40
  -2   6  -6  287.57   52.49
   2  -6   6  217.58   50.89
  -3   6  -6    6.30   26.60
  -3   6  -6  -26.20   45.40
   3  -6   6  -25.30   39.30
  -4   6  -6  305.87   64.49
   4  -6   6  210.58   54.49
  -5   6  -6   36.70   59.09
   5  -6   6   -3.00   49.00
  -6   6  -6   -5.00   61.19
  -6   6  -6   31.60   54.59
   6  -6   6  -90.69   48.10
  -7   6  -6   26.80   60.69
  -7   6  -6   43.10   67.29
   7  -6   6  -74.39   51.89
  -8   6  -6   22.80   66.29
  -8   6  -6  -28.90   67.29
   8  -6   6  -79.09   55.69
  -9   6  -6   48.90   75.29
  -9   6  -6   75.09   70.49
   9  -6   6  -78.39   58.49
 -10   6  -6   73.89   81.79
 -10   6  -6  120.89   78.29
  10  -6   6   61.79   66.09
 -11   6  -6  102.49   88.69
 -11   6  -6  150.88   78.49
  11  -6   6  149.88   71.09
  14   5  -6   36.50   51.79
 -14  -5   6   41.00   70.69
  13   5  -6   14.60   49.00
 -13  -5   6   26.30   65.89
  12   5  -6  -74.99   44.50
 -12  -5   6   77.49   64.89
  11   5  -6  -68.69   42.60
 -11  -5   6  -22.90   35.90
 -11  -5   6   84.49   66.49
  10   5  -6   -0.90   43.00
 -10  -5   6    1.60   55.49
 -10  -5   6    1.40   34.60
   9   5  -6   -7.60   38.90
   9   5  -6   36.00   43.00
  -9  -5   6    5.90   58.49
   8   5  -6  292.97   51.79
   8   5  -6  316.17   52.79
  -8  -5   6  297.17   71.39
  -8  -5   6  357.46   66.79
   7   5  -6  253.17   48.70
   7   5  -6  405.26   54.39
  -7  -5   6  282.97   52.29
   6   5  -6  124.19   42.50
   6   5  -6  267.37   45.70
   5   5  -6  962.70   78.39
   5   5  -6 1175.38   82.59
   4   5  -6   73.29   35.10
   4   5  -6   20.00   32.00
   3   5  -6  917.31   70.39
   3   5  -6 1066.69   75.29
   2   5  -6 1002.50   78.29
   2   5  -6 1211.98   70.09
   2   5  -6 1198.68   75.99
   1   5  -6   67.59   28.80
   1   5  -6   73.89   32.60
   1   5  -6   98.79   29.50
  -1  -5   6   97.79   35.80
   0   5  -6 2634.34  137.99
   0   5  -6 2568.44  128.09
   0   5  -6 2562.44  137.29
   0  -5   6 2629.44  143.19
  -1   5  -6  796.02   60.69
  -1   5  -6  795.72   66.99
   1  -5   6  676.53   65.69
  -2   5  -6  724.33   66.39
  -2   5  -6  653.93   54.09
   2  -5   6  632.14   65.09
  -3   5  -6  902.01   81.89
  -3   5  -6  966.60   58.99
   3  -5   6  940.31   80.59
  -4   5  -6  -16.30   47.20
   4  -5   6  -44.70   40.90
  -5   5  -6  631.54   83.39
   5  -5   6  779.22   80.49
  -6   5  -6  249.38   70.09
   6  -5   6  171.68   55.99
  -7   5  -6   34.80   64.09
  -7   5  -6   20.10   55.39
   7  -5   6   48.20   54.49
  -8   5  -6  204.68   68.79
  -8   5  -6   74.59   70.39
   8  -5   6  178.68   62.39
  -9   5  -6  -41.70   66.39
  -9   5  -6    2.50   62.29
   9  -5   6   -4.50   54.29
 -10   5  -6  -36.90   68.69
 -10   5  -6   49.80   78.39
  10  -5   6  132.59   65.19
 -11   5  -6  -18.10   76.19
 -11   5  -6   44.10   72.39
  11  -5   6  -74.69   52.29
  14   4  -6   70.79   51.79
 -14  -4   6  131.19   78.79
  13   4  -6  -23.60   46.00
 -13  -4   6   61.29   71.79
  12   4  -6   54.49   48.10
 -12  -4   6   98.79   68.59
  11   4  -6   13.20   41.90
 -11  -4   6   37.40   60.49
  10   4  -6  -50.49   38.60
 -10  -4   6    0.50   69.49
 -10  -4   6  -19.50   33.10
 -10  -4   6  -38.00   58.69
   9   4  -6    1.60   37.00
   9   4  -6   14.50   65.89
  -9  -4   6    8.50   48.90
  -9  -4   6   22.60   55.99
   8   4  -6   13.10   36.40
   8   4  -6   11.40   35.30
  -8  -4   6   30.60   54.69
  -8  -4   6   19.70   43.60
   7   4  -6  289.77   45.80
   7   4  -6  275.57   47.70
  -7  -4   6  224.08   51.29
   6   4  -6  132.99   37.60
   6   4  -6  196.18   40.60
  -6  -4   6  174.28   44.80
   5   4  -6   40.90   31.70
   5   4  -6   39.90   31.50
   4   4  -6  598.44   56.39
   4   4  -6  461.85   48.70
   3   4  -6  684.43   55.29
   3   4  -6  632.74   57.99
   2   4  -6   99.69   29.40
   2   4  -6   95.09   31.70
  -2  -4   6   71.89   29.70
   1   4  -6 1851.21  104.69
   1   4  -6 1754.82   99.09
  -1  -4   6 1936.71  106.29
   0   4  -6  648.44   56.09
   0   4  -6  667.93   47.60
   0   4  -6  697.33   55.79
   0  -4   6  677.73   59.79
  -1   4  -6  845.42   55.49
  -1   4  -6  857.71   67.19
  -1   4  -6  944.61   62.39
   1  -4   6  905.41   69.39
  -2   4  -6 1676.93   91.69
  -2   4  -6 1627.54  104.19
   2  -4   6 1669.93  103.59
  -3   4  -6   32.00   39.40
  -3   4  -6   57.99   22.50
   3  -4   6   69.79   34.40
  -4   4  -6  924.61   83.39
   4  -4   6  916.51   78.59
  -5   4  -6  722.33   78.79
   5  -4   6  555.54   68.19
  -6   4  -6  147.49   60.99
   6  -4   6  157.78   52.49
  -7   4  -6  584.34   86.09
   7  -4   6  510.35   71.99
  -8   4  -6   47.60   65.99
  -8   4  -6   29.70   58.49
   8  -4   6   69.59   52.39
  -9   4  -6  249.58   78.89
  -9   4  -6  260.87   74.59
   9  -4   6  334.07   66.19
 -10   4  -6   59.29   73.79
 -10   4  -6  188.48   72.19
  10  -4   6   94.99   57.29
 -11   4  -6    3.80   76.49
 -11   4  -6  -16.30   67.39
  11  -4   6   90.99   57.19
 -12   4  -6 -149.99   73.99
 -12   4  -6  -33.30   70.89
 -14  -3   6   38.40   73.99
  13   3  -6  167.08   51.29
 -13  -3   6  274.37   84.69
  12   3  -6  383.86   57.69
 -12  -3   6  332.17   83.39
  11   3  -6   22.40   37.90
 -11  -3   6  -30.50   56.69
 -11  -3   6  160.18   69.29
  10   3  -6  476.65   58.19
 -10  -3   6  582.64   50.49
 -10  -3   6  584.34   87.69
 -10  -3   6  591.64   80.89
   9   3  -6  111.29   40.50
  -9  -3   6  118.99   32.40
  -9  -3   6   59.89   52.29
  -9  -3   6   87.89   58.39
   8   3  -6  -30.10   33.30
   8   3  -6  -39.10   33.10
  -8  -3   6    5.40   49.90
  -8  -3   6   13.90   45.30
   7   3  -6  355.66   48.30
   7   3  -6  304.87   44.80
  -7  -3   6  355.76   63.79
  -7  -3   6  388.46   58.29
   6   3  -6   36.70   30.80
   6   3  -6    5.40   29.80
  -6  -3   6   35.40   21.80
  -6  -3   6   42.40   37.70
   5   3  -6   10.80   29.30
   5   3  -6    4.10   28.00
   4   3  -6   11.60   29.20
   4   3  -6   22.50   27.50
   3   3  -6  197.18   33.00
   3   3  -6  167.08   35.80
   2   3  -6  546.65   47.00
   2   3  -6  515.85   49.60
  -2  -3   6  639.34   46.70
   1   3  -6  -18.10   24.10
   1   3  -6   -6.30   26.20
  -1  -3   6    4.70   24.20
   0   3  -6  252.77   36.30
   0   3  -6  390.56   33.00
   0  -3   6  305.77   38.90
  -1   3  -6 1149.19   73.59
  -1   3  -6 1367.46   83.29
  -1   3  -6 1284.97   64.99
   1  -3   6 1205.08   78.19
  -2   3  -6    5.20   24.20
  -2   3  -6    2.60   31.90
   2  -3   6    0.70   28.30
  -3   3  -6 1735.83  113.39
  -3   3  -6 1891.11   93.59
  -4   3  -6 1206.08   91.19
  -5   3  -6  161.58   50.19
  -6   3  -6 1120.19   98.89
  -7   3  -6  117.69   61.19
  -8   3  -6  503.15   85.19
  -9   3  -6  710.53   90.19
  -9   3  -6  701.93   99.19
 -10   3  -6  101.49   64.59
 -10   3  -6   -4.20   65.19
  10  -3   6  -21.80   48.90
 -11   3  -6  126.29   79.49
 -11   3  -6  277.57   79.09
  11  -3   6  330.97   69.09
 -12   3  -6   61.99   78.89
 -14  -2   6  286.87   96.39
 -13  -2   6   64.69   80.29
 -13  -2   6  132.79   78.79
  12   2  -6   66.59   39.80
 -12  -2   6    8.90   70.39
 -12  -2   6   77.99   72.49
  11   2  -6  610.44   61.89
 -11  -2   6  693.73   95.19
 -11  -2   6  624.14   92.49
  10   2  -6  124.79   39.90
 -10  -2   6  203.08   65.09
 -10  -2   6  129.69   59.59
   9   2  -6  601.64   57.29
  -9  -2   6  479.15   78.09
  -9  -2   6  608.64   80.99
  -9  -2   6  662.23   50.39
   8   2  -6 1001.00   71.59
   8   2  -6 1078.59   91.79
  -8  -2   6  867.91   88.59
  -8  -2   6  994.00   97.29
   7   2  -6   18.20   29.40
   7   2  -6   17.80   29.70
  -7  -2   6   53.19   46.60
  -7  -2   6  103.79   45.10
   6   2  -6  785.02   57.89
   6   2  -6  701.23   58.39
  -6  -2   6  711.93   69.99
  -6  -2   6  704.43   73.09
   5   2  -6  511.05   47.30
   5   2  -6  519.15   46.20
  -5  -2   6  471.15   56.19
   4   2  -6   32.30   26.10
   4   2  -6  -23.00   26.50
   3   2  -6 1271.97   76.89
   3   2  -6 1269.67   75.79
   2   2  -6  105.89   27.80
   2   2  -6  133.39   29.90
  -2  -2   6  146.69   24.80
   1   2  -6  192.98   28.80
   1   2  -6  158.68   30.90
  -1  -2   6  193.98   28.70
   0   2  -6   -4.70   23.80
   0   2  -6   -4.70   21.30
   0  -2   6  -12.30   23.20
  -1   2  -6   55.59   18.60
  -1   2  -6   60.09   25.70
  -2   2  -6  531.75   54.89
  -2   2  -6  595.24   44.70
  -3   2  -6  339.57   48.70
  -3   2  -6  421.86   34.80
  -4   2  -6 1053.19   84.79
  -5   2  -6  291.37   53.89
  -6   2  -6    0.80   44.60
  -7   2  -6  202.28   58.09
  -8   2  -6  595.24   84.99
  -9   2  -6  114.69   68.39
  -9   2  -6   15.80   54.69
 -10   2  -6  724.03  103.49
 -10   2  -6  494.65   81.99
 -11   2  -6  202.68   72.89
 -11   2  -6  177.88   79.99
 -12   2  -6  138.19   81.99
 -13   2  -6  309.17  100.39
 -14  -1   6 -526.95  127.89
 -14  -1   6   12.70   79.39
 -13  -1   6  124.89   80.79
 -13  -1   6  -12.80   81.69
 -12  -1   6  254.67   80.49
 -12  -1   6  327.27   89.89
 -11  -1   6   20.80   65.29
 -11  -1   6   83.39   66.69
  10   1  -6  379.86   45.90
 -10  -1   6  505.25   80.99
 -10  -1   6  332.97   75.39
   9   1  -6  850.21   62.79
  -9  -1   6  866.81   93.69
  -9  -1   6  846.92   93.09
   8   1  -6    9.10   28.00
  -8  -1   6   23.70   21.60
  -8  -1   6  -44.90   45.90
  -8  -1   6    6.50   47.90
   7   1  -6 1627.94   93.19
   7   1  -6 1692.03   90.39
  -7  -1   6 1558.84  112.99
  -7  -1   6 1455.65  111.29
   6   1  -6  775.22   58.19
   6   1  -6  850.31   57.09
  -6  -1   6  767.12   72.99
  -6  -1   6  852.01   75.99
   5   1  -6  319.17   36.50
   5   1  -6  313.27   34.20
  -5  -1   6  327.87   48.20
  -5  -1   6  226.98   46.20
   4   1  -6 2242.08  117.29
   4   1  -6 2326.57  121.69
  -4  -1   6 2332.87  129.89
   3   1  -6   15.00   23.70
   3   1  -6   13.30   25.80
   2   1  -6  835.72   56.69
   2   1  -6  925.61   60.09
  -2  -1   6  906.91   50.19
   1   1  -6 1246.88   76.69
   1   1  -6 1403.06   74.29
   0   1  -6  438.76   40.40
   0   1  -6  436.16   35.60
  -1   1  -6  773.02   46.30
  -1   1  -6  773.52   53.79
  -2   1  -6  417.86   36.80
  -3   1  -6   11.90   19.50
  -3   1  -6    1.10   35.00
  -4   1  -6   54.29   23.50
  -4   1  -6   63.79   18.20
  -4   1  -6   54.09   37.90
  -5   1  -6   70.89   41.10
   5  -1   6   23.30   12.80
  -6   1  -6   10.30   42.70
   6  -1   6   45.00   12.70
  -7   1  -6  -18.10   48.90
  -8   1  -6   15.00   52.69
  -9   1  -6  -35.00   57.29
 -10   1  -6   41.80   66.99
 -10   1  -6  148.09   60.09
 -11   1  -6  157.98   81.09
 -12   1  -6  109.19   79.49
 -13   1  -6   62.89   81.99
 -14   0   6   14.00   86.09
 -13   0   6  -63.09   73.19
 -13   0   6   25.40   84.79
 -12   0   6  -31.90   76.19
 -12   0   6    4.90   69.79
 -11   0   6  126.39   75.09
 -11   0   6  287.97   79.39
 -10   0   6  235.48   70.29
 -10   0   6  215.98   71.89
   9   0  -6   55.09   26.70
  -9   0   6   80.79   55.19
  -9   0   6   67.89   58.09
   8   0  -6 1343.27   75.79
  -8   0   6 1425.16  112.09
  -8   0   6 1251.97  110.19
   7   0  -6  493.05   41.10
   7   0  -6  674.53   69.89
  -7   0   6  436.86   64.29
  -7   0   6  553.34   70.79
   6   0  -6  679.63   51.39
   6   0  -6  671.73   45.10
  -6   0   6  668.13   71.19
  -6   0   6  547.65   64.49
   5   0  -6 1870.51   96.49
   5   0  -6 1813.72   92.29
  -5   0   6 1797.32  109.29
  -5   0   6 1659.73  111.89
   4   0  -6   25.50   22.40
   4   0  -6    1.30   20.10
  -4   0   6    4.50   33.30
  -4   0   6   48.60   38.80
   3   0  -6 2675.43  133.39
   3   0  -6 2832.12  137.49
   2   0  -6 2241.58  115.89
   2   0  -6 2290.07  112.89
   1   0  -6   59.49   24.90
   1   0  -6   48.30   22.90
   1   0  -6   55.09   19.80
   0   0  -6 9720.73  447.36
   0   0  -6 9999.00  449.76
   0   0  -6 9871.31  450.85
  -1   0  -6 1444.96   75.09
  -1   0  -6 1394.06   81.79
  -1   0  -6 1499.85   80.39
  -2   0  -6  986.00   66.79
  -2   0  -6  953.70   51.59
  -2   0  -6 1007.20   60.29
  -3   0  -6  963.80   57.49
  -3   0  -6  788.12   69.69
  -3   0  -6 1102.79   76.49
  -4   0  -6   38.30   19.90
  -4   0  -6   14.60   37.50
  -4   0  -6  111.29   36.90
   4   0   6   37.50   16.10
  -5   0  -6  664.03   61.69
  -5   0  -6  598.04   64.59
   5   0   6  576.04   36.30
  -6   0  -6   71.59   44.90
   6   0   6   39.20   15.70
  -7   0  -6   -1.20   46.10
  -7   0  -6  -20.50   44.40
   7   0   6   26.50   17.10
  -8   0  -6   52.39   54.09
  -8   0  -6    6.60   50.49
  -9   0  -6  -79.79   54.19
  -9   0  -6   22.30   57.59
 -10   0  -6   80.89   55.39
 -10   0  -6  -27.00   59.39
 -10   0  -6   30.90   65.09
 -11   0  -6   51.49   74.39
 -11   0  -6  131.29   75.49
 -12   0  -6  -89.59   67.39
 -13   0  -6   49.20   83.19
 -14   0  -6  189.68   95.19
 -14   1   6  180.28   99.69
 -14   1   6    9.60  109.99
 -13   1   6  131.49   99.99
 -13   1   6  -30.40   79.19
 -12   1   6  -26.50   71.49
 -12   1   6   36.60   83.39
 -11   1   6   -3.50   69.79
 -11   1   6  -12.80   66.39
 -10   1   6   51.69   63.99
 -10   1   6   60.99   68.39
  -9   1   6  -37.10   48.80
  -9   1   6   -3.70   56.49
   8  -1  -6    8.40   22.00
  -8   1   6  -68.79   48.50
  -8   1   6  -25.90   47.40
  -7   1   6  121.39   52.29
  -7   1   6  145.29   49.80
   6  -1  -6  905.21   49.30
   6  -1  -6  825.82   55.49
  -6   1   6  827.92   80.39
  -6   1   6  860.41   77.29
   5  -1  -6   32.50   21.10
   5  -1  -6   69.69   17.50
  -5   1   6   44.80   39.10
  -5   1   6   73.69   37.50
   4  -1  -6 2173.58  105.69
   4  -1  -6 2204.58  110.89
  -4   1   6 2196.58  129.29
  -4   1   6 2115.09  124.09
   3  -1  -6 1842.92   90.89
   3  -1  -6 1844.02   95.39
  -3   1   6 1780.62  103.39
  -3   1   6 1827.02  112.49
   2  -1  -6  783.02   43.90
   2  -1  -6  846.02   52.59
   2  -1  -6  807.22   47.90
  -2   1   6  723.93   58.79
   1  -1  -6 5641.04  269.47
   1  -1  -6 6120.89  268.97
   1  -1  -6 5793.22  272.47
   0  -1  -6  305.87   32.60
   0  -1  -6  340.87   30.90
   0  -1  -6  338.27   33.50
  -1  -1  -6 3384.46  158.78
  -1  -1  -6 3260.87  156.98
  -1  -1  -6 3066.29  152.48
  -2  -1  -6 3862.91  186.68
  -2  -1  -6 3952.80  182.08
  -2  -1  -6 3919.91  191.08
  -3  -1  -6   44.70   23.60
  -3  -1  -6   24.00   29.80
  -4  -1  -6  978.40   59.69
  -4  -1  -6  931.21   72.79
  -4  -1  -6  991.70   75.39
   4   1   6  998.90   55.59
  -5  -1  -6  901.61   68.19
  -5  -1  -6 1010.80   56.29
  -5  -1  -6  919.81   72.59
  -5  -1  -6  844.12   75.79
   5   1   6  904.51   52.89
  -6  -1  -6  350.16   30.30
  -6  -1  -6  386.66   29.20
  -6  -1  -6  334.27   49.99
  -6  -1  -6  372.66   53.19
  -6  -1  -6  384.76   55.89
   6   1   6  422.96   33.10
  -7  -1  -6  576.34   63.99
  -7  -1  -6  354.06   60.39
  -7  -1  -6  517.45   61.99
   7   1   6  481.15   37.60
  -8  -1  -6   98.99   50.39
  -8  -1  -6   68.09   44.10
  -8  -1  -6  129.89   54.99
   8   1   6   42.00   23.30
  -9  -1  -6   49.00   56.19
  -9  -1  -6  123.59   60.39
 -10  -1  -6   -2.90   62.49
 -10  -1  -6   33.00   59.89
 -11  -1  -6   29.50   67.49
 -11  -1  -6    8.70   67.19
 -12  -1  -6   16.20   72.49
 -12  -1  -6  -48.60   66.69
 -13  -1  -6   49.20   80.69
 -13  -1  -6  -26.20   75.69
 -14  -1  -6   52.89   87.19
 -14   2   6  164.38  112.79
 -14   2   6  -67.19   89.19
 -13   2   6  116.79   91.09
 -12   2   6  216.98  101.29
 -12   2   6   41.70   78.39
 -11   2   6  -17.20   67.79
 -11   2   6   12.30   76.89
 -10   2   6  115.79   67.09
 -10   2   6  174.58   75.99
  -9   2   6   63.29   60.19
  -9   2   6  -61.09   58.59
  -8   2   6  364.26   67.09
  -8   2   6  274.07   66.79
  -7   2   6  -18.30   44.60
  -7   2   6  -19.20   48.40
   6  -2  -6   52.29   13.90
  -6   2   6   21.40   45.40
  -6   2   6   17.30   40.00
   5  -2  -6  528.05   40.90
   5  -2  -6  560.94   33.60
  -5   2   6  638.14   62.39
  -5   2   6  526.95   65.79
   4  -2  -6  738.53   48.30
   4  -2  -6  758.72   42.70
  -4   2   6  684.63   69.89
  -4   2   6  791.22   67.29
   3  -2  -6  152.48   20.40
   3  -2  -6  112.79   24.10
  -3   2   6  134.49   35.60
  -3   2   6  132.79   43.10
   2  -2  -6 1757.32   85.09
   2  -2  -6 1715.53   88.19
  -2   2   6 1616.74   94.39
  -2   2   6 1617.74   99.79
   1  -2  -6  345.67   32.90
   1  -2  -6  357.26   30.70
  -1   2   6  315.97   33.50
   0  -2  -6 1314.47   75.09
   0  -2  -6 1535.95   78.79
  -1  -2  -6 1438.46   78.39
  -1  -2  -6 1413.96   75.49
  -2  -2  -6  -12.10   20.20
  -2  -2  -6  -13.40   21.10
  -2  -2  -6  -10.50   26.10
  -3  -2  -6 3039.50  146.29
  -3  -2  -6 2946.81  157.58
  -3  -2  -6 3288.47  151.88
  -4  -2  -6 2204.88  111.29
  -4  -2  -6 2115.49  122.19
  -4  -2  -6 2166.48  110.59
  -4  -2  -6 1954.30  116.99
   4   2   6 2206.08  107.69
  -5  -2  -6   95.99   35.60
  -5  -2  -6  177.78   33.20
  -5  -2  -6  220.78   30.40
  -5  -2  -6  127.49   41.10
   5   2   6  142.39   27.20
   5   2   6  174.98   25.70
  -6  -2  -6 1106.29   87.29
  -6  -2  -6 1218.98   80.69
  -6  -2  -6 1150.18   85.49
  -6  -2  -6 1230.08   70.09
   6   2   6 1133.69   67.29
   6   2   6 1220.38   70.89
  -7  -2  -6   76.69   42.20
  -7  -2  -6  167.68   44.80
  -7  -2  -6  209.58   28.30
  -7  -2  -6  245.28   53.39
   7   2   6  216.78   28.80
   7   2   6  191.38   31.00
  -8  -2  -6  703.13   73.49
  -8  -2  -6  415.76   62.89
  -8  -2  -6  674.83   76.89
   8   2   6  569.04   46.40
  -9  -2  -6  799.12   84.99
  -9  -2  -6  659.73   76.09
  -9  -2  -6  615.74   82.89
   9   2   6  896.81   58.49
 -10  -2  -6   34.80   54.69
 -10  -2  -6   96.39   63.29
 -10  -2  -6   62.39   50.89
 -11  -2  -6  184.18   74.49
 -11  -2  -6  250.57   71.99
 -12  -2  -6  127.79   76.29
 -12  -2  -6   88.49   71.99
 -13  -2  -6   73.99   80.89
 -13  -2  -6   63.59   80.69
 -14  -2  -6 -104.99   80.89
 -14  -2  -6   62.19   85.99
 -13   3   6   -0.90  104.09
 -13   3   6  208.28   99.99
 -12   3   6   13.60  131.89
 -12   3   6  264.17   92.69
 -11   3   6  317.47  100.49
 -11   3   6  468.25   97.89
 -10   3   6  -85.69   64.69
 -10   3   6   71.49   77.19
  -9   3   6  396.66   80.09
  -9   3   6  327.57   84.19
  -8   3   6  429.46   80.29
  -8   3   6  390.66   63.09
  -8   3   6  548.95   82.09
  -7   3   6    8.50   42.70
  -7   3   6   51.79   53.69
  -7   3   6  -40.70   50.19
  -6   3   6   74.69   47.80
  -6   3   6  183.68   56.19
  -6   3   6  163.88   43.50
   5  -3  -6  125.49   14.70
   5  -3  -6   93.49   22.80
  -5   3   6   98.39   42.70
  -5   3   6  151.78   40.10
  -5   3   6   47.30   46.10
   4  -3  -6  333.27   31.70
   4  -3  -6  395.56   26.30
  -4   3   6  323.47   48.10
  -4   3   6  336.07   44.30
  -4   3   6  273.37   53.19
   3  -3  -6   61.39   17.30
   3  -3  -6    7.80   19.80
  -3   3   6   37.70   41.60
  -3   3   6   52.99   32.90
   2  -3  -6    5.80   18.10
   2  -3  -6   12.20   20.70
  -2   3   6   12.20   29.50
  -2   3   6  -15.80   40.40
   1  -3  -6  180.28   28.20
   1  -3  -6  190.38   24.60
  -1   3   6  195.48   29.30
  -1   3   6  243.38   42.20
   0  -3  -6  247.58   28.70
   0  -3  -6  321.37   33.10
  -1  -3  -6  203.28   30.60
  -1  -3  -6  205.78   27.90
  -2  -3  -6  830.62   55.59
  -2  -3  -6  792.42   53.49
  -3  -3  -6  611.74   44.80
  -3  -3  -6  612.84   49.00
  -4  -3  -6  705.03   45.40
  -4  -3  -6  576.94   50.89
  -4  -3  -6  591.14   44.40
   4   3   6  702.63   51.59
   4   3   6  726.43   49.50
  -5  -3  -6 1431.56   84.79
  -5  -3  -6 1493.35   96.99
  -5  -3  -6 1510.55   96.49
  -5  -3  -6 1568.24   86.99
   5   3   6 1515.65   85.89
   5   3   6 1565.24   83.99
  -6  -3  -6    5.60   25.60
  -6  -3  -6    9.40   28.20
  -6  -3  -6   27.70   34.20
  -6  -3  -6   17.70   37.30
   6   3   6   -7.10   23.60
   6   3   6    6.50   23.30
  -7  -3  -6  949.51   81.99
  -7  -3  -6 1009.40   67.29
  -7  -3  -6 1069.99   78.19
  -7  -3  -6 1081.09   89.49
   7   3   6 1103.69   67.69
   7   3   6  992.60   69.49
  -8  -3  -6 1355.46   77.79
  -8  -3  -6 1372.36   98.49
  -8  -3  -6 1191.48  101.99
  -8  -3  -6 1191.28   99.09
   8   3   6 1368.76   80.79
  -9  -3  -6   97.99   50.89
  -9  -3  -6   48.40   52.19
  -9  -3  -6   59.89   48.70
   9   3   6   72.09   31.00
 -10  -3  -6 1001.00   93.59
 -10  -3  -6  864.31   99.09
 -10  -3  -6  888.81   92.59
  10   3   6  883.91   68.59
 -11  -3  -6  227.08   76.79
 -11  -3  -6   88.69   62.49
 -11  -3  -6  101.29   56.59
  11   3   6   68.89   36.60
 -12  -3  -6  160.98   77.09
 -12  -3  -6  244.58   74.49
 -13  -3  -6  281.87   91.19
 -13  -3  -6  265.67  127.99
 -14  -3  -6  122.79   87.09
 -13   4   6  416.86  128.49
 -13   4   6  102.39  103.39
 -12   4   6  348.17  101.99
 -12   4   6  175.88  121.29
 -11   4   6    2.40   81.19
 -11   4   6  -12.00   99.29
 -10   4   6  536.75   80.69
 -10   4   6  470.45  105.29
 -10   4   6  464.55   93.69
  -9   4   6  528.55   91.49
  -9   4   6  399.16   91.29
  -9   4   6  548.15   77.59
  -8   4   6  212.48   56.49
  -8   4   6  158.98   71.79
  -8   4   6  174.68   70.09
  -7   4   6 1363.86  109.39
  -7   4   6  829.42  101.59
  -7   4   6 1076.89   91.29
  -6   4   6  356.86   55.29
  -6   4   6  305.77   69.59
  -6   4   6  182.08   57.19
  -5   4   6  462.65   62.59
  -5   4   6  378.06   63.49
  -5   4   6  427.56   54.99
   4  -4  -6  905.31   52.79
  -4   4   6  731.63   69.99
  -4   4   6  854.91   83.89
  -4   4   6  689.43   65.59
   3  -4  -6   11.30   17.00
   3  -4  -6   -1.50   19.40
  -3   4   6    5.90   33.00
  -3   4   6  -38.70   28.70
  -3   4   6  -46.60   37.70
   2  -4  -6  777.22   53.49
   2  -4  -6  850.61   49.99
  -2   4   6  861.01   73.79
  -2   4   6  790.62   64.79
  -2   4   6  814.72   62.09
   1  -4  -6  285.07   30.40
   1  -4  -6  268.67   32.90
  -1   4   6  335.47   36.20
  -1   4   6  365.96   49.20
   0  -4  -6   25.90   22.30
   0  -4  -6    9.10   24.00
   0   4   6   30.90   22.80
   0   4   6   37.60   35.60
  -1  -4  -6  -13.00   24.10
  -1  -4  -6  -14.80   20.90
  -2  -4  -6   47.20   27.20
  -2  -4  -6   63.59   24.60
  -3  -4  -6  147.99   30.60
  -3  -4  -6  183.18   30.00
   3   4   6  143.19   30.60
  -4  -4  -6  193.08   22.60
  -4  -4  -6  185.48   32.50
  -4  -4  -6  212.98   30.10
   4   4   6  119.19   28.40
   4   4   6   78.29   28.30
  -5  -4  -6   10.30   26.40
  -5  -4  -6    4.60   22.80
  -5  -4  -6   16.10   21.40
  -5  -4  -6   29.20   35.10
   5   4   6    4.60   23.00
   5   4   6  -32.80   24.30
  -6  -4  -6  790.32   59.99
  -6  -4  -6  813.62   69.19
  -6  -4  -6  806.32   49.00
  -6  -4  -6  593.94   66.09
  -6  -4  -6  744.93   60.89
   6   4   6  876.71   59.39
   6   4   6  811.92   61.59
  -7  -4  -6  449.86   58.19
  -7  -4  -6  478.15   48.60
  -7  -4  -6  347.87   56.49
  -7  -4  -6  521.65   54.49
   7   4   6  456.25   48.80
   7   4   6  458.75   46.70
  -8  -4  -6  205.18   37.30
  -8  -4  -6  141.09   46.10
  -8  -4  -6  164.18   49.99
  -8  -4  -6  157.98   49.70
   8   4   6  197.98   37.40
   8   4   6  118.19   37.90
  -9  -4  -6  789.82   79.89
  -9  -4  -6  844.72   83.99
  -9  -4  -6  822.42   63.09
  -9  -4  -6  611.94   76.69
   9   4   6  790.32   64.69
 -10  -4  -6   43.70   51.69
 -10  -4  -6   62.09   57.99
 -10  -4  -6  101.49   55.89
  10   4   6   44.90   35.90
 -11  -4  -6  524.15   78.09
 -11  -4  -6  528.75   83.99
 -11  -4  -6  523.65   81.89
  11   4   6  502.55   57.69
 -12  -4  -6  660.63   96.59
  12   4   6  614.04   65.59
 -13  -4  -6   51.59   74.99
 -14  -4  -6  259.17  106.79
 -12   5   6  179.98  116.89
 -12   5   6   24.20   91.79
 -11   5   6  468.85  108.69
 -11   5   6   90.79  119.69
 -11   5   6  352.76   85.09
 -10   5   6  199.88   72.59
 -10   5   6  132.69  106.59
 -10   5   6  288.17   93.39
  -9   5   6   93.39   76.59
  -9   5   6  164.98   87.39
  -9   5   6  102.99   62.29
  -8   5   6 1104.09  114.09
  -8   5   6  892.31  114.89
  -8   5   6  954.30   96.69
  -7   5   6  -10.90   61.49
  -7   5   6   55.19   60.89
  -7   5   6   11.20   50.09
  -6   5   6  764.92   78.99
  -6   5   6  734.33   98.79
  -6   5   6  805.02   87.69
  -5   5   6  922.31   87.19
  -5   5   6  938.51   97.09
  -5   5   6  900.31   81.09
   4  -5  -6   -1.00   20.80
  -4   5   6   24.10   41.00
  -4   5   6   -5.50   36.80
  -4   5   6   45.10   49.60
   3  -5  -6 1316.47   75.39
  -3   5   6 1310.17   89.79
  -3   5   6 1361.86   98.29
  -3   5   6 1340.97   90.69
   2  -5  -6  409.86   36.60
   2  -5  -6  485.45   41.40
  -2   5   6  556.34   62.79
  -2   5   6  449.86   51.39
  -2   5   6  505.95   50.19
   1  -5  -6   39.20   22.60
   1  -5  -6  119.99   28.30
  -1   5   6   88.49   41.50
  -1   5   6  107.69   31.60
  -1   5   6   47.80   32.50
   0  -5  -6  177.08   28.60
   0  -5  -6  158.28   31.50
   0   5   6  173.18   40.20
  -1  -5  -6  137.49   31.60
  -1  -5  -6  143.69   27.50
  -2  -5  -6 1038.70   65.79
  -2  -5  -6  959.80   69.29
   2   5   6 1070.19   69.79
  -3  -5  -6   50.49   27.90
  -3  -5  -6   39.60   25.40
   3   5   6   21.40   26.20
  -4  -5  -6  116.69   28.60
  -4  -5  -6  138.49   26.50
  -4  -5  -6  124.69   31.50
   4   5   6   76.89   29.90
   4   5   6   62.59   26.90
  -5  -5  -6    6.70   20.70
  -5  -5  -6    6.30   29.00
  -5  -5  -6   29.90   26.70
   5   5   6   26.40   29.30
   5   5   6   23.40   27.30
  -6  -5  -6  187.88   37.50
  -6  -5  -6  169.88   32.30
  -6  -5  -6  193.18   30.90
  -6  -5  -6  181.48   42.40
   6   5   6  245.58   37.00
   6   5   6  156.68   37.10
  -7  -5  -6  -14.60   37.60
  -7  -5  -6   -4.10   31.90
  -7  -5  -6  -13.40   32.90
   7   5   6  -31.20   29.50
   7   5   6   -6.60   30.40
  -8  -5  -6  190.78   49.60
  -8  -5  -6  283.87   47.50
  -8  -5  -6  257.97   44.50
  -8  -5  -6  209.18   56.49
   8   5   6  190.28   42.20
   8   5   6  244.38   45.60
  -9  -5  -6   97.49   39.20
  -9  -5  -6  145.29   50.69
  -9  -5  -6   55.09   47.00
  -9  -5  -6  125.59   54.19
   9   5   6   91.19   38.50
 -10  -5  -6  356.56   47.70
 -10  -5  -6  370.56   69.89
 -10  -5  -6  265.57   65.59
  10   5   6  297.67   49.30
 -11  -5  -6  282.77   70.79
 -11  -5  -6  316.37   71.79
  11   5   6  365.86   53.39
 -12  -5  -6  201.78   72.49
  12   5   6   35.00   42.20
  13   5   6  412.76   61.29
  14   5   6  175.38   54.19
 -12   6   6 -142.29   98.39
 -12   6   6    1.70  108.49
 -11   6   6  256.97  102.59
 -11   6   6  109.59   79.49
 -11   6   6  161.38  111.09
 -10   6   6   12.60   87.29
 -10   6   6   -9.80   67.09
 -10   6   6   35.90  101.39
  -9   6   6  220.68   87.59
  -9   6   6   83.09   65.09
  -9   6   6   55.29  120.19
  -8   6   6   16.90   69.09
  -8   6   6   18.30   81.19
  -8   6   6    1.70   56.59
  -7   6   6  474.85   85.29
  -7   6   6  378.56   72.29
  -7   6   6  216.58   81.29
  -6   6   6 1288.37  112.29
  -6   6   6 1031.10   97.59
  -6   6   6 1172.48  123.89
  -5   6   6   23.50   53.69
  -5   6   6  -53.19   42.80
  -5   6   6  -22.30   56.39
  -4   6   6 1000.10   98.99
  -4   6   6 1086.29   93.19
  -4   6   6 1101.99   88.59
   3  -6  -6  169.68   30.40
  -3   6   6  162.28   43.80
  -3   6   6  162.48   46.80
  -3   6   6  195.88   56.79
   2  -6  -6  398.86   40.00
  -2   6   6  392.16   51.59
  -2   6   6  377.36   52.19
  -2   6   6  348.47   60.19
   1  -6  -6 1323.37   76.59
   1  -6  -6 1319.87   79.89
  -1   6   6 1299.07   90.99
  -1   6   6 1360.86   88.29
   0  -6  -6   66.69   25.30
   0  -6  -6   68.09   29.10
   0   6   6   75.69   33.30
   0   6   6  130.49   38.20
  -1  -6  -6 1551.04   91.09
  -1  -6  -6 1350.26   85.19
   1   6   6 1667.43   89.29
  -2  -6  -6  665.03   52.09
  -2  -6  -6  672.23   57.09
   2   6   6  666.73   56.09
  -3  -6  -6   -8.00   27.60
  -3  -6  -6   14.00   26.70
   3   6   6   22.10   28.00
  -4  -6  -6  583.14   49.30
  -4  -6  -6  505.75   52.49
  -4  -6  -6  503.75   36.40
   4   6   6  617.34   53.89
   4   6   6  426.26   49.99
  -5  -6  -6  262.77   30.10
  -5  -6  -6  243.38   41.30
  -5  -6  -6  313.07   39.70
   5   6   6  265.77   42.90
   5   6   6  303.37   40.90
  -6  -6  -6   39.30   33.10
  -6  -6  -6  -14.20   36.40
  -6  -6  -6  -13.80   29.30
  -6  -6  -6   53.99   27.70
   6   6   6   58.79   32.70
   6   6   6   15.70   35.20
  -7  -6  -6  113.29   39.30
  -7  -6  -6  109.69   42.40
   7   6   6  170.28   40.70
   7   6   6  154.78   43.80
  -8  -6  -6   39.30   40.50
  -8  -6  -6  -58.99   33.50
   8   6   6  -36.80   34.50
   8   6   6  -11.70   37.90
  -9  -6  -6   12.40   44.50
  -9  -6  -6   45.40   40.90
  -9  -6  -6   60.79   54.79
   9   6   6  -15.40   36.80
   9   6   6   47.60   43.00
 -10  -6  -6  125.09   46.10
 -10  -6  -6   26.50   58.19
  10   6   6  103.79   43.20
 -11  -6  -6   17.00   45.50
 -11  -6  -6  191.98   67.09
  11   6   6   -5.20   41.10
  12   6   6   98.09   47.10
  13   6   6  -25.90   43.30
  14   6   6   -7.50   47.70
 -11   7   6  167.98  119.29
 -11   7   6   44.30   80.49
 -11   7   6  105.59  105.99
 -10   7   6  -80.69   68.19
 -10   7   6   76.59   97.49
 -10   7   6   18.60  100.29
  -9   7   6  -35.80   97.49
  -9   7   6   40.50   69.09
  -9   7   6  -37.60   84.49
  -8   7   6 -226.68  111.79
  -8   7   6  -51.89   60.49
  -8   7   6  -27.60   81.79
  -7   7   6  123.59   63.99
  -7   7   6   66.09   77.19
  -7   7   6  104.89   93.19
  -6   7   6   36.40   67.39
  -6   7   6   29.40   73.79
  -6   7   6  112.99   58.29
  -5   7   6  275.87   62.09
  -5   7   6  228.88   67.09
  -5   7   6  236.68   78.09
  -4   7   6  119.59   65.29
  -4   7   6   -4.20   45.30
  -3   7   6  593.04   82.09
  -3   7   6  372.26   60.49
   2  -7  -6 1327.07   84.29
  -2   7   6 1475.15  108.99
  -2   7   6 1360.56   99.89
   1  -7  -6   17.80   27.90
  -1   7   6   15.20   43.10
  -1   7   6   17.50   36.40
   0  -7  -6 1821.02   98.29
   0  -7  -6 1648.54   93.09
   0   7   6 1330.47  100.49
   0   7   6 1712.23  103.69
  -1  -7  -6 1576.74   91.69
  -1  -7  -6 1673.23   96.69
   1   7   6 1526.85   93.39
  -2  -7  -6   49.90   27.50
  -2  -7  -6  108.09   33.70
   2   7   6   25.80   30.00
  -3  -7  -6 1772.42  105.09
  -3  -7  -6 1746.53   99.19
   3   7   6 1597.24  103.59
  -4  -7  -6  241.48   43.30
  -4  -7  -6  398.06   44.90
   4   7   6  358.96   48.20
  -5  -7  -6  584.14   60.19
  -5  -7  -6  590.44   55.79
   5   7   6  655.93   58.79
   5   7   6  591.94   62.49
  -6  -7  -6  948.01   71.19
  -6  -7  -6  827.32   73.79
  -6  -7  -6  950.90   71.29
   6   7   6  983.40   80.49
   6   7   6  801.52   72.49
  -7  -7  -6  -60.09   34.60
  -7  -7  -6   16.60   33.70
   7   7   6   15.80   39.50
   7   7   6  -14.50   34.40
  -8  -7  -6  724.13   71.39
   8   7   6  585.24   66.39
   8   7   6  788.12   77.79
  -9  -7  -6  217.48   48.40
   9   7   6  128.39   51.19
   9   7   6  201.88   48.20
 -10  -7  -6  110.69   46.50
 -10  -7  -6   68.39   63.69
  10   7   6   39.10   41.10
 -11  -7  -6   56.59   43.30
 -11  -7  -6  -28.10   60.19
  11   7   6   -0.10   43.30
  12   7   6  -55.39   42.90
  13   7   6   83.29   50.39
  14   7   6   25.80   51.29
 -10   8   6  -39.00   73.99
 -10   8   6   72.89  118.69
  -9   8   6  183.98   80.79
  -9   8   6  162.48  113.79
  -8   8   6  -19.30   98.49
  -8   8   6    1.50   69.99
  -7   8   6   -9.50   62.59
  -7   8   6   45.50   95.49
  -6   8   6 -102.39   99.59
  -6   8   6   -1.50   57.69
  -5   8   6   49.50   54.79
  -5   8   6   97.39  105.49
  -4   8   6   -7.00   49.60
  -4   8   6    6.20   75.89
  -3   8   6  205.78   70.89
  -3   8   6  124.59   52.79
   2  -8  -6    9.30   30.90
  -2   8   6   -8.90   42.10
  -2   8   6  -22.70   56.49
   1  -8  -6  446.26   50.49
  -1   8   6  500.25   68.89
  -1   8   6  376.26   58.39
   0  -8  -6  533.65   55.79
   0  -8  -6  511.75   50.99
   0   8   6  558.04   63.59
  -1  -8  -6   48.20   30.20
  -1  -8  -6  100.49   36.10
   1   8   6    0.30   42.00
   1   8   6   70.99   40.00
  -2  -8  -6 1276.37   85.79
  -2  -8  -6 1108.59   78.99
   2   8   6 1234.08   86.79
  -3  -8  -6  -17.90   32.30
  -3  -8  -6   78.39   33.80
   3   8   6   43.90   35.60
  -4  -8  -6 1345.37   86.29
  -4  -8  -6 1260.27   90.39
   4   8   6 1179.68   91.59
  -5  -8  -6  901.41   75.89
  -5  -8  -6  921.01   72.69
   5   8   6  880.91   80.19
   5   8   6  879.61   75.69
  -6  -8  -6   39.40   38.50
  -6  -8  -6   16.20   35.90
   6   8   6   31.50   42.20
   6   8   6  -19.50   37.40
  -7  -8  -6  910.91   74.09
  -7  -8  -6  945.21   80.69
   7   8   6  879.71   83.09
   7   8   6  824.82   77.69
  -8  -8  -6  440.26   60.29
   8   8   6  297.27   54.19
   8   8   6  288.97   59.09
  -9  -8  -6   97.29   47.70
   9   8   6  174.88   55.89
   9   8   6  187.88   50.59
 -10  -8  -6  459.35   63.19
 -10  -8  -6  299.37   76.19
  10   8   6  316.47   64.39
  10   8   6  279.07   55.99
 -11  -8  -6   13.00   68.79
 -11  -8  -6   35.60   47.30
  11   8   6   57.59   50.59
 -12  -8  -6  147.69   52.49
  12   8   6  183.28   56.99
  13   8   6   51.29   52.69
  14   8   6   31.00   52.39
 -10   9   6  266.67  132.49
 -10   9   6   85.29   89.89
  -9   9   6  148.09  127.29
  -9   9   6  -27.60   79.89
  -8   9   6  119.79  116.69
  -8   9   6 -123.19   70.09
  -7   9   6  338.37  121.89
  -7   9   6   37.10   75.29
  -6   9   6   25.90   95.39
  -6   9   6   22.70   64.99
  -5   9   6  -28.70   56.39
  -5   9   6   63.19   89.79
  -4   9   6   86.29   58.49
  -4   9   6   21.20   82.99
  -3   9   6   83.19   54.39
  -3   9   6  -22.20   71.79
  -2   9   6 -107.79   67.19
  -2   9   6  -71.39   43.00
   1  -9  -6  -15.80   35.00
  -1   9   6  -11.40   60.19
  -1   9   6   -8.80   45.20
   0  -9  -6   70.79   38.40
   0  -9  -6   30.40   34.70
   0   9   6   91.29   66.39
   0   9   6   53.39   43.20
  -1  -9  -6  198.58   40.60
  -1  -9  -6  222.98   46.00
   1   9   6   83.39   45.50
  -2  -9  -6    0.40   33.00
  -2  -9  -6   48.50   38.90
   2   9   6  -19.60   34.60
  -3  -9  -6  561.74   61.69
  -3  -9  -6  536.95   57.39
   3   9   6  480.75   62.09
  -4  -9  -6  750.32   66.79
  -4  -9  -6  657.83   68.89
   4   9   6  651.23   72.99
  -5  -9  -6   -7.10   36.70
  -5  -9  -6   49.90   40.90
   5   9   6   73.59   46.70
  -6  -9  -6  876.21   80.89
  -6  -9  -6  891.91   74.39
   6   9   6  823.82   82.49
   6   9   6  922.11   80.99
  -7  -9  -6  100.29   46.20
  -7  -9  -6  143.39   43.10
   7   9   6  102.19   49.30
   7   9   6  152.88   49.90
  -8  -9  -6  214.28   52.09
   8   9   6  193.68   51.19
   8   9   6   -6.90   46.80
  -9  -9  -6  806.12   82.69
   9   9   6  879.31   90.59
   9   9   6  603.54   75.59
 -10  -9  -6  -22.00   43.10
  10   9   6   23.20   55.09
  10   9   6    1.00   46.60
 -11  -9  -6  300.77   85.89
 -11  -9  -6  518.15   69.09
  11   9   6  389.46   66.49
 -12  -9  -6  213.18   59.79
  12   9   6  275.97   62.69
  13   9   6   38.90   52.69
  -9  10   6  356.56  140.59
  -9  10   6  145.89   91.39
  -8  10   6  313.07   96.89
  -8  10   6  490.75  145.19
  -7  10   6  135.79   82.59
  -7  10   6   11.40  117.99
  -6  10   6  389.26  129.69
  -6  10   6  394.66   87.79
  -5  10   6  419.86  124.49
  -5  10   6  315.17   80.39
  -4  10   6  197.98  104.89
  -4  10   6    0.70   58.29
  -3  10   6  229.58   99.59
  -3  10   6  109.69   61.29
  -2  10   6  252.87   63.69
  -2  10   6   77.79   90.09
  -1  10   6  -29.70   49.30
  -1  10   6  101.49   77.59
   0 -10  -6   84.59   38.70
   0 -10  -6  114.39   43.50
   0  10   6  139.39   52.59
  -1 -10  -6   17.10   36.40
  -1 -10  -6   90.49   43.30
   1  10   6  -44.10   41.90
  -2 -10  -6  -14.60   39.30
  -2 -10  -6  -19.20   33.40
   2  10   6  -31.90   39.40
  -3 -10  -6   72.69   42.40
  -3 -10  -6   32.80   40.60
   3  10   6   33.10   41.90
  -4 -10  -6 -103.19   35.70
  -4 -10  -6   -3.60   38.90
   4  10   6  -34.10   39.50
  -5 -10  -6   74.49   45.70
  -5 -10  -6   32.20   43.20
   5  10   6  -15.90   43.10
  -6 -10  -6   84.99   46.30
  -6 -10  -6   92.49   46.00
   6  10   6  113.49   52.09
  -7 -10  -6  208.38   50.99
  -7 -10  -6  170.38   52.89
   7  10   6  184.28   57.09
   7  10   6  226.68   60.69
  -8 -10  -6  167.78   54.59
   8  10   6  311.77   60.39
   8  10   6  388.06   67.39
  -9 -10  -6   -7.90   45.00
   9  10   6  -50.79   46.80
   9  10   6   16.00   52.69
 -10 -10  -6  282.37   63.59
  10  10   6  251.97   61.89
  10  10   6  396.66   73.29
 -11 -10  -6  101.29   52.89
  11  10   6  229.78   85.89
  11  10   6   91.79   55.99
 -12 -10  -6   32.30   53.39
  12  10   6  -22.30   51.19
 -13 -10  -6  501.45   87.79
  13  10   6  427.06   77.39
  -8  11   6 -130.49   80.49
  -7  11   6  183.28   87.59
  -7  11   6   29.20  126.99
  -6  11   6  425.16   95.29
  -6  11   6  493.65  141.59
  -5  11   6  -69.79   65.89
  -5  11   6   89.39  122.09
  -4  11   6  495.95  128.99
  -4  11   6  519.95   90.19
  -3  11   6  245.48  114.19
  -3  11   6   45.80   63.99
  -2  11   6  307.87   72.39
  -1  11   6  454.45   74.69
   0 -11  -6   11.80   43.80
   0 -11  -6   61.99   42.40
   0  11   6  -37.80   46.90
  -1 -11  -6  300.07   51.69
  -1 -11  -6  312.67   56.59
   1  11   6  282.17   60.99
  -2 -11  -6  182.28   51.89
  -2 -11  -6  100.19   41.50
  -3 -11  -6   65.99   43.00
  -3 -11  -6   18.30   43.60
   3  11   6   85.69   48.70
  -4 -11  -6  103.19   49.50
  -4 -11  -6  138.99   48.90
   4  11   6  208.98   55.29
  -5 -11  -6   26.60   46.30
  -5 -11  -6   58.59   47.30
   5  11   6   21.80   47.60
  -6 -11  -6   12.70   44.80
  -6 -11  -6  -77.79   42.80
   6  11   6   -5.30   48.90
  -7 -11  -6  -15.90   46.30
  -7 -11  -6  -54.59   43.90
   7  11   6  -46.30   51.39
  -8 -11  -6  -27.60   47.80
   8  11   6  -96.59   48.00
   8  11   6  -14.80   53.59
  -9 -11  -6   62.89   51.29
   9  11   6   35.70   56.39
   9  11   6   39.40   57.59
 -10 -11  -6   43.40   53.49
  10  11   6   91.59   59.59
  10  11   6  -11.30   59.29
 -11 -11  -6   43.90   50.99
  11  11   6  -23.20   53.39
  11  11   6   55.89   62.49
 -12 -11  -6  123.99   59.69
  12  11   6  153.78   62.99
  -6  12   6  -46.40   80.09
  -5  12   6  218.38   86.59
  -4  12   6  148.79   78.29
  -3  12   6  262.67   78.19
  -2  12   6  418.86   81.09
   1 -12  -6   10.90   41.90
  -1  12   6  -24.20   56.19
   0 -12  -6  657.33   71.69
   0  12   6  566.04   80.29
  -1 -12  -6  361.16   56.49
  -1 -12  -6  382.06   63.49
   1  12   6  225.28   63.59
  -2 -12  -6  187.78   49.70
  -2 -12  -6   63.49   49.70
  -3 -12  -6  331.67   59.29
  -3 -12  -6  406.06   66.79
   3  12   6  521.75   73.39
  -4 -12  -6  104.09   49.60
  -4 -12  -6  -82.19   44.30
   4  12   6   54.09   50.19
  -5 -12  -6  215.48   58.69
  -5 -12  -6  272.47   59.39
   5  12   6   37.60   53.39
  -6 -12  -6  155.78   55.49
  -6 -12  -6  186.38   60.39
   6  12   6  231.88   66.59
  -7 -12  -6  -61.89   46.30
  -7 -12  -6   77.19   50.19
   7  12   6  -34.70   53.59
  -8 -12  -6  167.08   62.19
   8  12   6  100.09   61.69
  -9 -12  -6   80.49   55.69
   9  12   6   40.50   60.29
 -10 -12  -6  112.39   59.19
  10  12   6   32.20   61.99
  10  12   6   35.10   63.19
 -11 -12  -6   41.90   56.79
  11  12   6   21.70   60.69
  11  12   6   19.50   63.29
  -5  13   6  -90.49   73.89
  -4  13   6  100.89   77.39
  -3  13   6  229.58   81.79
   2 -13  -6  -35.20   41.80
  -2  13   6  -56.79   61.89
   1 -13  -6  483.75   66.89
  -1  13   6  449.95   84.79
   0 -13  -6  173.38   51.89
   0  13   6  121.29   64.29
  -1 -13  -6  146.49   50.99
   1  13   6   42.30   57.79
  -2 -13  -6  596.74   72.59
  -2 -13  -6  612.34   79.49
  -3 -13  -6   51.89   51.69
  -3 -13  -6   17.50   48.20
  -4 -13  -6  616.24   81.69
  -4 -13  -6  420.66   69.49
   4  13   6  494.15   77.89
  -5 -13  -6  591.24   80.89
  -5 -13  -6  617.54   79.49
   5  13   6  572.94   84.39
  -6 -13  -6   20.10   52.19
  -6 -13  -6   29.30   53.29
   6  13   6   61.79   59.69
  -7 -13  -6  307.17   66.99
  -7 -13  -6  429.06   77.29
   7  13   6  526.35   84.29
  -8 -13  -6   17.80   57.49
   8  13   6   90.99   64.89
  -9 -13  -6    8.10   55.09
   9  13   6   62.79   64.09
 -10 -13  -6  147.39   62.79
  10  13   6   30.80   67.19
   3 -14  -6  -45.90   45.30
  -3  14   6  -89.89   65.69
   2 -14  -6   28.20   48.20
  -2  14   6  -64.49   62.49
   1 -14  -6  -92.09   42.70
  -1  14   6  -35.70   60.79
   0 -14  -6  181.08   54.69
   0  14   6   88.79   66.69
  -1 -14  -6  281.77   58.59
  -2 -14  -6  -48.30   46.70
  -2 -14  -6  -53.89   79.29
  -3 -14  -6  335.37   67.39
  -3 -14  -6  314.47   70.29
  -4 -14  -6  185.78   63.09
  -4 -14  -6  220.08   65.79
  -5 -14  -6  -40.40   52.59
  -5 -14  -6  -15.50   54.89
   5  14   6   98.19   64.39
  -6 -14  -6  310.97   73.39
  -6 -14  -6  389.96   72.99
   6  14   6  547.75   87.09
  -7 -14  -6   -0.20   57.29
  -7 -14  -6   27.00   57.99
   7  14   6   51.09   64.59
  -8 -14  -6   87.79   64.19
   8  14   6   88.89   68.19
  -9 -14  -6  499.25   88.09
   9  14   6  383.46   84.19
   0 -15  -6  -13.10   46.50
  -1 -15  -6   -3.50   51.29
  -2 -15  -6  101.19   57.39
  -3 -15  -6   92.99   64.49
  -3 -15  -6  -56.89   52.19
  -4 -15  -6  -27.30   55.39
  -4 -15  -6 -150.18   49.30
  -5 -15  -6   48.90   61.59
  -5 -15  -6  -20.70   57.49
  -6 -15  -6   19.90   61.59
  -6 -15  -6  -48.40   54.69
   6  15   6  115.09   69.49
   6  13  -7  377.96   79.59
   5  13  -7  110.39   66.89
   4  13  -7  146.99   65.69
   3  13  -7  289.87   71.09
   2  13  -7  -54.99   52.69
   1  13  -7  -19.60   53.29
   0  13  -7  103.99   67.69
   8  12  -7  265.47   72.19
   8  12  -7   44.70   63.49
   7  12  -7  199.78   70.79
   6  12  -7   48.30   58.69
   5  12  -7  126.49   61.39
   4  12  -7  448.16   78.09
   3  12  -7   88.79   60.69
   2  12  -7  275.97   66.09
   1  12  -7  364.76   67.89
   1  12  -7  250.17   69.79
   0  12  -7  -75.19   48.80
   0  12  -7   48.90   59.99
  -1  12  -7  195.58   70.09
  -2  12  -7   23.30   66.49
  -3  12  -7  111.29   75.19
  10  11  -7   48.90   65.69
  10  11  -7   20.90   58.29
 -10 -11   7   39.60   58.69
   9  11  -7   23.70   56.89
   9  11  -7    4.50   60.79
   8  11  -7   -9.10   57.09
   8  11  -7   48.20   60.39
   7  11  -7  145.69   61.29
   7  11  -7   72.09   59.49
   6  11  -7   83.29   55.99
   6  11  -7   98.59   57.49
   5  11  -7  212.98   60.99
   4  11  -7  -34.20   47.90
   3  11  -7  396.26   67.59
   2  11  -7  322.47   65.59
   2  11  -7  246.48   60.79
   1  11  -7  149.79   54.29
   1  11  -7  -25.50   50.79
   0  11  -7  534.75   70.49
   0  11  -7  383.76   74.99
  -1  11  -7  116.59   56.99
  -1  11  -7  133.79   64.99
  -2  11  -7  236.48   74.99
  -3  11  -7  324.67   84.59
  -4  11  -7   -7.10   68.39
  -5  11  -7  162.88   81.19
  11  10  -7  139.19   66.59
  11  10  -7  200.98   68.59
 -11 -10   7   -2.50   68.69
 -11 -10   7   57.89   54.29
  10  10  -7   73.19   61.89
  10  10  -7  -10.20   57.69
 -10 -10   7   74.99   57.49
   9  10  -7  -15.50   58.89
   9  10  -7   63.89   59.49
   8  10  -7   12.30   52.99
   8  10  -7  -14.00   55.09
   7  10  -7   49.00   55.99
   7  10  -7  -17.40   51.89
   6  10  -7   29.10   51.89
   6  10  -7  103.59   56.19
   5  10  -7    5.80   48.70
   5  10  -7   45.00   50.49
   4  10  -7   57.39   50.09
   3  10  -7   40.00   46.80
   2  10  -7  137.39   50.99
   2  10  -7   52.39   48.60
   1  10  -7  222.28   62.49
   1  10  -7  311.47   58.49
   0  10  -7   24.30   52.69
   0  10  -7   46.00   46.40
  -1  10  -7  287.37   71.39
  -1  10  -7  303.47   55.39
  -2  10  -7  337.17   77.99
  -3  10  -7   -9.50   65.19
  -4  10  -7  451.25   89.29
  -5  10  -7   92.19   74.69
  -6  10  -7  134.39   79.79
  12   9  -7  141.89   66.89
 -12  -9   7  209.28   58.39
 -12  -9   7  219.68   78.89
  11   9  -7  164.98   65.19
  11   9  -7   79.89   62.59
 -11  -9   7   76.19   52.29
 -11  -9   7   -3.90   66.99
  10   9  -7  342.57   70.49
  10   9  -7  287.57   71.99
 -10  -9   7  283.97   82.49
   9   9  -7   40.90   53.79
   9   9  -7   -9.70   52.49
   8   9  -7   91.69   53.79
   8   9  -7   36.80   53.99
   7   9  -7  119.99   56.59
   7   9  -7  144.59   55.49
   6   9  -7   76.09   48.80
   6   9  -7   35.20   49.99
   5   9  -7   93.59   50.19
   5   9  -7  130.99   52.19
   4   9  -7   83.79   47.40
   4   9  -7  147.09   49.40
   3   9  -7  115.39   47.30
   2   9  -7   16.70   42.80
   1   9  -7    1.50   41.40
   0   9  -7  107.09   44.60
  -1   9  -7  119.19   56.69
  -1   9  -7   88.79   43.00
  -2   9  -7   22.10   53.59
  -2   9  -7   54.29   40.10
  -3   9  -7  275.97   71.69
   3  -9   7  107.49   62.99
  -4   9  -7  129.19   68.49
   4  -9   7   37.60   62.89
  -5   9  -7  118.39   71.69
  -5   9  -7  158.98   77.39
   5  -9   7  137.19   72.79
  -6   9  -7  364.16   86.19
  -6   9  -7  322.27   90.69
   6  -9   7  543.75   95.49
  -7   9  -7   23.30   72.49
  -7   9  -7  -58.29   78.39
   7  -9   7   42.10   73.39
  -8   9  -7  218.38   97.19
[truncated: 557,233 more chars]
