# Supplementary material for: Azobenzene as an Effective Ligand in Europium Chemistry—A Synthetic and Theoretical Study
Source: Molecules. 2024 Nov 2;29(21):5187. doi: 10.3390/molecules29215187 (PMC11547820; doi:10.3390/molecules29215187)
Supplement: Supplementary file 1 [file molecules-29-05187-s001.zip › EuAzoTHF.cif]

data_at-av111_a
_audit_creation_date               2024-02-20
_audit_creation_method
;
Olex2 1.5-ac6-012
(compiled 2023.08.24 svn.re1ec1418 for Rigaku Oxford Diffraction, GUI svn.r6817)
;
_shelx_SHELXL_version_number       '2019/1'
_audit_contact_author_address      ?
_audit_contact_author_email        ?
_audit_contact_author_name         ''
_audit_contact_author_phone        ?
_publ_contact_author_id_orcid      ?
_publ_section_references
;
Dolomanov, O.V., Bourhis, L.J., Gildea, R.J, Howard, J.A.K. & Puschmann, H.
 (2009), J. Appl. Cryst. 42, 339-341.

Sheldrick, G.M. (2008). Acta Cryst. A64, 112-122.

Sheldrick, G.M. (2015). Acta Cryst. A71, 3-8.
;
_chemical_name_common              ?
_chemical_name_systematic          ?
_chemical_formula_moiety           'C48 H68 Eu2 N4 O6'
_chemical_formula_sum              'C48 H68 Eu2 N4 O6'
_chemical_formula_weight           1100.98
_chemical_melting_point            ?
loop_
  _atom_type_symbol
  _atom_type_description
  _atom_type_scat_dispersion_real
  _atom_type_scat_dispersion_imag
  _atom_type_scat_source
 'C' 'C' 0.0033 0.0016 'International Tables Vol C Tables 4.2.6.8 and 6.1.1.4'
 'H' 'H' 0.0000 0.0000 'International Tables Vol C Tables 4.2.6.8 and 6.1.1.4'
 'Eu' 'Eu' -0.1578 3.6682
 'International Tables Vol C Tables 4.2.6.8 and 6.1.1.4'
 'N' 'N' 0.0061 0.0033 'International Tables Vol C Tables 4.2.6.8 and 6.1.1.4'
 'O' 'O' 0.0106 0.0060 'International Tables Vol C Tables 4.2.6.8 and 6.1.1.4'

_shelx_space_group_comment
;
The symmetry employed for this shelxl refinement is uniquely defined
by the following loop, which should always be used as a source of
symmetry information in preference to the above space-group names.
They are only intended as comments.
;
_space_group_crystal_system        'monoclinic'
_space_group_IT_number             14
_space_group_name_H-M_alt          'P 1 21/n 1'
_space_group_name_Hall             '-P 2yn'
loop_
  _space_group_symop_operation_xyz
 'x, y, z'
 '-x+1/2, y+1/2, -z+1/2'
 '-x, -y, -z'
 'x-1/2, -y-1/2, z-1/2'

_cell_length_a                     10.9632(7)
_cell_length_b                     13.5363(9)
_cell_length_c                     15.7256(10)
_cell_angle_alpha                  90
_cell_angle_beta                   91.5650(10)
_cell_angle_gamma                  90
_cell_volume                       2332.8(3)
_cell_formula_units_Z              2
_cell_measurement_reflns_used      9976
_cell_measurement_temperature      100
_cell_measurement_theta_max        30.23
_cell_measurement_theta_min        2.24
_shelx_estimated_absorpt_T_max     0.539
_shelx_estimated_absorpt_T_min     0.442
_exptl_absorpt_coefficient_mu      2.715
_exptl_absorpt_correction_T_max    0.7460
_exptl_absorpt_correction_T_min    0.6011
_exptl_absorpt_correction_type     multi-scan
_exptl_absorpt_process_details
;
SADABS-2016/2 (Bruker,2016/2) was used for absorption correction.
wR2(int) was 0.0892 before and 0.0389 after correction.
The Ratio of minimum to maximum transmission is 0.8058.
The \l/2 correction factor is Not present.
;
_exptl_absorpt_special_details     ?
_exptl_crystal_colour              orange
_exptl_crystal_colour_primary      orange
_exptl_crystal_density_diffrn      1.567
_exptl_crystal_density_meas        ?
_exptl_crystal_density_method      ?
_exptl_crystal_description         block
_exptl_crystal_F_000               1116
_exptl_crystal_size_max            0.36
_exptl_crystal_size_mid            0.3
_exptl_crystal_size_min            0.26
_exptl_special_details
;
 The data collection nominally covered a full sphere of reciprocal space by
 a combination of 4 sets of \w scans each set at different \f and/or
 2\q angles and each scan (5 s exposure) covering -0.300\% degrees in \w.
 The crystal to detector distance was 5.39 cm.
;
_exptl_transmission_factor_max     ?
_exptl_transmission_factor_min     ?
_diffrn_reflns_av_R_equivalents    0.0210
_diffrn_reflns_av_unetI/netI       0.0180
_diffrn_reflns_Laue_measured_fraction_full  1.000
_diffrn_reflns_Laue_measured_fraction_max  1.000
_diffrn_reflns_limit_h_max         12
_diffrn_reflns_limit_h_min         -13
_diffrn_reflns_limit_k_max         16
_diffrn_reflns_limit_k_min         -15
_diffrn_reflns_limit_l_max         18
_diffrn_reflns_limit_l_min         -18
_diffrn_reflns_number              16070
_diffrn_reflns_point_group_measured_fraction_full  1.000
_diffrn_reflns_point_group_measured_fraction_max  1.000
_diffrn_reflns_theta_full          24.997
_diffrn_reflns_theta_max           24.997
_diffrn_reflns_theta_min           1.985
_diffrn_ambient_temperature        100
_diffrn_detector_area_resol_mean   ?
_diffrn_measured_fraction_theta_full  1.000
_diffrn_measured_fraction_theta_max  1.000
_diffrn_measurement_device_type    'Bruker APEX-II CCD'
_diffrn_measurement_method         '\f and \w scans'
_diffrn_radiation_monochromator    Parallel,graphite
_diffrn_radiation_type             MoK\a
_diffrn_radiation_wavelength       0.71073
_diffrn_source                     ?
_diffrn_source_current             40.0
_diffrn_source_power               2.0
_diffrn_source_voltage             50.0
_diffrn_standards_number           0
_reflns_Friedel_coverage           0.000
_reflns_Friedel_fraction_full      .
_reflns_Friedel_fraction_max       .
_reflns_number_gt                  3803
_reflns_number_total               4110
_reflns_special_details
;
 Reflections were merged by SHELXL according to the crystal
 class for the calculation of statistics and refinement.
 
 _reflns_Friedel_fraction is defined as the number of unique
 Friedel pairs measured divided by the number that would be
 possible theoretically, ignoring centric projections and
 systematic absences.
;
_reflns_threshold_expression       'I > 2\s(I)'
_computing_cell_refinement         'SAINT V8.40B (?, 2016)'
_computing_data_collection         'SMART V5.632 (?, 2016)'
_computing_data_reduction          'SAINT V8.40B (?, 2016)'
_computing_molecular_graphics      'Olex2 1.5-ac6-012 (Dolomanov et al., 2009)'
_computing_publication_material    'Olex2 1.5-ac6-012 (Dolomanov et al., 2009)'
_computing_structure_refinement    'XL  (Sheldrick, 2008)'
_computing_structure_solution      'SHELXT 2018/2 (Sheldrick, 2018)'
_refine_diff_density_max           1.571
_refine_diff_density_min           -0.330
_refine_diff_density_rms           0.100
_refine_ls_extinction_coef         .
_refine_ls_extinction_method       none
_refine_ls_goodness_of_fit_ref     1.106
_refine_ls_hydrogen_treatment      constr
_refine_ls_matrix_type             full
_refine_ls_number_parameters       271
_refine_ls_number_reflns           4110
_refine_ls_number_restraints       0
_refine_ls_R_factor_all            0.0266
_refine_ls_R_factor_gt             0.0240
_refine_ls_restrained_S_all        1.106
_refine_ls_shift/su_max            0.001
_refine_ls_shift/su_mean           0.000
_refine_ls_structure_factor_coef   Fsqd
_refine_ls_weighting_details      
 'w=1/[\s^2^(Fo^2^)+(0.0334P)^2^+2.4523P] where P=(Fo^2^+2Fc^2^)/3'
_refine_ls_weighting_scheme        calc
_refine_ls_wR_factor_gt            0.0587
_refine_ls_wR_factor_ref           0.0606
_refine_special_details            ?
_olex2_refinement_description
;
1. Fixed Uiso
 At 1.2 times of:
  All C(H) groups, All C(H,H) groups
2.a Secondary CH2 refined with riding coordinates:
 C13(H13A,H13B), C14(H14A,H14B), C15(H15A,H15B), C16(H16A,H16B), C17(H17A,
 H17B), C18(H18A,H18B), C19(H19A,H19B), C20(H20A,H20B), C21(H21A,H21B),
 C22(H22A,H22B), C23(H23A,H23B), C24(H24A,H24B)
2.b Aromatic/amide H refined with riding coordinates:
 C2(H2), C3(H3), C4(H4), C5(H5), C6(H6), C8(H8), C9(H9), C10(H10), C11(H11),
 C12(H12)
;
_atom_sites_solution_hydrogens     geom
_atom_sites_solution_primary       dual
_atom_sites_solution_secondary     ?
loop_
  _atom_site_label
  _atom_site_type_symbol
  _atom_site_fract_x
  _atom_site_fract_y
  _atom_site_fract_z
  _atom_site_U_iso_or_equiv
  _atom_site_adp_type
  _atom_site_occupancy
  _atom_site_site_symmetry_order
  _atom_site_calc_flag
  _atom_site_refinement_flags_posn
  _atom_site_refinement_flags_adp
  _atom_site_refinement_flags_occupancy
  _atom_site_disorder_assembly
  _atom_site_disorder_group
 Eu1 Eu 0.47318(2) 0.39754(2) 0.42783(2) 0.01513(7) Uani 1 1 d . . . . .
 O1 O 0.28115(19) 0.28653(16) 0.41299(13) 0.0229(5) Uani 1 1 d . . . . .
 O2 O 0.5093(2) 0.38203(15) 0.26460(13) 0.0214(5) Uani 1 1 d . . . . .
 O3 O 0.5900(2) 0.22665(16) 0.41222(14) 0.0248(5) Uani 1 1 d . . . . .
 N1 N 0.4990(2) 0.42363(19) 0.59570(15) 0.0166(5) Uani 1 1 d . . . . .
 N2 N 0.6144(2) 0.42004(18) 0.55027(15) 0.0158(5) Uani 1 1 d . . . . .
 C1 C 0.4610(3) 0.3364(2) 0.62941(17) 0.0159(6) Uani 1 1 d . . . . .
 C2 C 0.5285(3) 0.2475(2) 0.63213(18) 0.0172(6) Uani 1 1 d . . . . .
 H2 H 0.607423 0.245799 0.608695 0.021 Uiso 1 1 calc R U . . .
 C3 C 0.4814(3) 0.1621(2) 0.66859(19) 0.0220(7) Uani 1 1 d . . . . .
 H3 H 0.529010 0.103468 0.669495 0.026 Uiso 1 1 calc R U . . .
 C4 C 0.3663(3) 0.1611(2) 0.7037(2) 0.0251(7) Uani 1 1 d . . . . .
 H4 H 0.334830 0.102684 0.728392 0.030 Uiso 1 1 calc R U . . .
 C5 C 0.2984(3) 0.2480(2) 0.70148(19) 0.0238(7) Uani 1 1 d . . . . .
 H5 H 0.219679 0.248562 0.725259 0.029 Uiso 1 1 calc R U . . .
 C6 C 0.3427(3) 0.3330(2) 0.66566(18) 0.0204(6) Uani 1 1 d . . . . .
 H6 H 0.293651 0.390854 0.664984 0.024 Uiso 1 1 calc R U . . .
 C7 C 0.7181(3) 0.4272(2) 0.59978(18) 0.0157(6) Uani 1 1 d . . . . .
 C8 C 0.8322(3) 0.4368(2) 0.55862(19) 0.0194(6) Uani 1 1 d . . . . .
 H8 H 0.832983 0.436792 0.498228 0.023 Uiso 1 1 calc R U . . .
 C9 C 0.9408(3) 0.4462(2) 0.6038(2) 0.0220(7) Uani 1 1 d . . . . .
 H9 H 1.014822 0.451673 0.574188 0.026 Uiso 1 1 calc R U . . .
 C10 C 0.9438(3) 0.4477(2) 0.6932(2) 0.0214(6) Uani 1 1 d . . . . .
 H10 H 1.018686 0.455010 0.724357 0.026 Uiso 1 1 calc R U . . .
 C11 C 0.8345(3) 0.4383(2) 0.73443(19) 0.0202(6) Uani 1 1 d . . . . .
 H11 H 0.835094 0.438902 0.794845 0.024 Uiso 1 1 calc R U . . .
 C12 C 0.7233(3) 0.4278(2) 0.68992(18) 0.0163(6) Uani 1 1 d . . . . .
 H12 H 0.650213 0.421065 0.720457 0.020 Uiso 1 1 calc R U . . .
 C13 C 0.2437(3) 0.2085(2) 0.46876(19) 0.0227(7) Uani 1 1 d . . . . .
 H13A H 0.290795 0.210508 0.523353 0.027 Uiso 1 1 calc R U . . .
 H13B H 0.254852 0.143028 0.442035 0.027 Uiso 1 1 calc R U . . .
 C14 C 0.1099(3) 0.2294(3) 0.4822(2) 0.0346(8) Uani 1 1 d . . . . .
 H14A H 0.099493 0.277626 0.528800 0.042 Uiso 1 1 calc R U . . .
 H14B H 0.065436 0.168018 0.495894 0.042 Uiso 1 1 calc R U . . .
 C15 C 0.0649(3) 0.2720(3) 0.3971(2) 0.0316(8) Uani 1 1 d . . . . .
 H15A H 0.011433 0.329910 0.405882 0.038 Uiso 1 1 calc R U . . .
 H15B H 0.018981 0.221806 0.363527 0.038 Uiso 1 1 calc R U . . .
 C16 C 0.1813(3) 0.3024(2) 0.3523(2) 0.0223(6) Uani 1 1 d . . . . .
 H16A H 0.192349 0.261596 0.300760 0.027 Uiso 1 1 calc R U . . .
 H16B H 0.177118 0.372694 0.335170 0.027 Uiso 1 1 calc R U . . .
 C17 C 0.4509(3) 0.3033(2) 0.2171(2) 0.0236(7) Uani 1 1 d . . . . .
 H17A H 0.402506 0.260938 0.254881 0.028 Uiso 1 1 calc R U . . .
 H17B H 0.512200 0.261806 0.188848 0.028 Uiso 1 1 calc R U . . .
 C18 C 0.3689(3) 0.3545(3) 0.1519(2) 0.0285(7) Uani 1 1 d . . . . .
 H18A H 0.286738 0.366110 0.174530 0.034 Uiso 1 1 calc R U . . .
 H18B H 0.360755 0.314967 0.099086 0.034 Uiso 1 1 calc R U . . .
 C19 C 0.4350(3) 0.4536(2) 0.13520(19) 0.0250(7) Uani 1 1 d . . . . .
 H19A H 0.466950 0.455539 0.076945 0.030 Uiso 1 1 calc R U . . .
 H19B H 0.379294 0.510345 0.142712 0.030 Uiso 1 1 calc R U . . .
 C20 C 0.5396(3) 0.4553(2) 0.20223(19) 0.0218(6) Uani 1 1 d . . . . .
 H20A H 0.618104 0.438991 0.175905 0.026 Uiso 1 1 calc R U . . .
 H20B H 0.546564 0.521394 0.228867 0.026 Uiso 1 1 calc R U . . .
 C21 C 0.5516(3) 0.1264(2) 0.4290(2) 0.0272(7) Uani 1 1 d . . . . .
 H21A H 0.512939 0.096919 0.377362 0.033 Uiso 1 1 calc R U . . .
 H21B H 0.491908 0.125377 0.475133 0.033 Uiso 1 1 calc R U . . .
 C22 C 0.6649(3) 0.0691(2) 0.4553(2) 0.0256(7) Uani 1 1 d . . . . .
 H22A H 0.661060 0.000362 0.433918 0.031 Uiso 1 1 calc R U . . .
 H22B H 0.676737 0.068191 0.517895 0.031 Uiso 1 1 calc R U . . .
 C23 C 0.7654(3) 0.1273(3) 0.4131(2) 0.0268(7) Uani 1 1 d . . . . .
 H23A H 0.845287 0.117065 0.442739 0.032 Uiso 1 1 calc R U . . .
 H23B H 0.772206 0.109014 0.352464 0.032 Uiso 1 1 calc R U . . .
 C24 C 0.7213(3) 0.2323(2) 0.4229(2) 0.0238(7) Uani 1 1 d . . . . .
 H24A H 0.744500 0.258532 0.479793 0.029 Uiso 1 1 calc R U . . .
 H24B H 0.756294 0.275525 0.379007 0.029 Uiso 1 1 calc R U . . .

loop_
  _atom_site_aniso_label
  _atom_site_aniso_U_11
  _atom_site_aniso_U_22
  _atom_site_aniso_U_33
  _atom_site_aniso_U_23
  _atom_site_aniso_U_13
  _atom_site_aniso_U_12
 Eu1 0.01754(10) 0.01208(10) 0.01559(9) 0.00034(5) -0.00314(6) -0.00181(6)
 O1 0.0202(11) 0.0248(12) 0.0234(11) 0.0065(9) -0.0045(9) -0.0065(9)
 O2 0.0289(12) 0.0172(11) 0.0178(10) -0.0003(8) -0.0015(9) -0.0048(9)
 O3 0.0276(12) 0.0183(11) 0.0283(12) -0.0016(9) -0.0057(9) 0.0030(9)
 N1 0.0156(12) 0.0180(13) 0.0163(12) 0.0009(10) -0.0001(9) 0.0022(10)
 N2 0.0165(12) 0.0159(12) 0.0150(12) 0.0010(10) 0.0004(9) -0.0010(10)
 C1 0.0173(14) 0.0168(15) 0.0132(13) -0.0018(11) -0.0047(11) -0.0029(12)
 C2 0.0192(15) 0.0159(15) 0.0162(14) -0.0001(11) -0.0035(11) -0.0033(12)
 C3 0.0254(17) 0.0153(15) 0.0248(16) 0.0019(12) -0.0063(13) -0.0020(12)
 C4 0.0284(18) 0.0219(17) 0.0247(16) 0.0061(13) -0.0032(13) -0.0083(14)
 C5 0.0200(16) 0.0305(18) 0.0209(15) -0.0001(13) 0.0023(12) -0.0094(13)
 C6 0.0209(16) 0.0192(16) 0.0209(15) -0.0021(12) -0.0029(12) 0.0000(12)
 C7 0.0191(15) 0.0076(13) 0.0204(14) -0.0005(11) -0.0020(11) -0.0009(11)
 C8 0.0250(16) 0.0159(15) 0.0171(14) -0.0016(11) -0.0002(12) -0.0037(12)
 C9 0.0209(16) 0.0146(15) 0.0306(17) 0.0004(12) 0.0041(13) -0.0027(12)
 C10 0.0182(15) 0.0156(15) 0.0299(16) -0.0016(12) -0.0081(12) -0.0004(12)
 C11 0.0257(16) 0.0155(15) 0.0189(14) -0.0007(12) -0.0054(12) 0.0025(13)
 C12 0.0177(15) 0.0123(14) 0.0189(14) 0.0023(11) -0.0013(11) -0.0012(11)
 C13 0.0277(17) 0.0198(16) 0.0205(15) 0.0037(12) -0.0016(12) -0.0038(13)
 C14 0.0294(19) 0.043(2) 0.0317(19) 0.0069(16) 0.0076(15) -0.0013(16)
 C15 0.0197(17) 0.034(2) 0.041(2) 0.0097(15) -0.0021(14) -0.0008(15)
 C16 0.0172(15) 0.0218(16) 0.0276(16) 0.0027(13) -0.0036(12) -0.0022(13)
 C17 0.0245(16) 0.0195(16) 0.0269(16) -0.0053(13) 0.0029(13) -0.0033(13)
 C18 0.0290(18) 0.0317(19) 0.0247(17) -0.0019(14) -0.0026(14) -0.0047(15)
 C19 0.0310(18) 0.0264(17) 0.0178(15) 0.0007(12) 0.0024(13) 0.0038(14)
 C20 0.0248(17) 0.0178(15) 0.0231(15) 0.0025(12) 0.0041(12) -0.0017(13)
 C21 0.0273(18) 0.0236(17) 0.0302(18) -0.0059(14) -0.0082(14) -0.0023(14)
 C22 0.0302(18) 0.0196(16) 0.0268(17) -0.0018(13) -0.0034(13) 0.0004(14)
 C23 0.0262(17) 0.0271(17) 0.0271(17) -0.0008(14) 0.0010(13) 0.0050(14)
 C24 0.0269(17) 0.0200(16) 0.0247(16) -0.0004(12) 0.0034(13) 0.0004(13)

_geom_special_details
;
 All esds (except the esd in the dihedral angle between two l.s. planes)
 are estimated using the full covariance matrix.  The cell esds are taken
 into account individually in the estimation of esds in distances, angles
 and torsion angles; correlations between esds in cell parameters are only
 used when they are defined by crystal symmetry.  An approximate (isotropic)
 treatment of cell esds is used for estimating esds involving l.s. planes.
;
loop_
  _geom_bond_atom_site_label_1
  _geom_bond_atom_site_label_2
  _geom_bond_distance
  _geom_bond_site_symmetry_2
  _geom_bond_publ_flag
 Eu1 Eu1 3.6220(3) 3_666 ?
 Eu1 O1 2.592(2) . ?
 Eu1 O2 2.616(2) . ?
 Eu1 O3 2.659(2) . ?
 Eu1 N1 2.469(3) 3_666 ?
 Eu1 N1 2.671(2) . ?
 Eu1 N2 2.675(2) 3_666 ?
 Eu1 N2 2.456(2) . ?
 Eu1 C7 3.188(3) 3_666 ?
 O1 C13 1.440(4) . ?
 O1 C16 1.449(4) . ?
 O2 C17 1.442(4) . ?
 O2 C20 1.440(4) . ?
 O3 C21 1.448(4) . ?
 O3 C24 1.447(4) . ?
 N1 N2 1.471(3) . ?
 N1 C1 1.364(4) . ?
 N2 C7 1.363(4) . ?
 C1 C2 1.413(4) . ?
 C1 C6 1.431(4) . ?
 C2 H2 0.9500 . ?
 C2 C3 1.395(4) . ?
 C3 H3 0.9500 . ?
 C3 C4 1.392(5) . ?
 C4 H4 0.9500 . ?
 C4 C5 1.391(5) . ?
 C5 H5 0.9500 . ?
 C5 C6 1.376(4) . ?
 C6 H6 0.9500 . ?
 C7 C8 1.430(4) . ?
 C7 C12 1.417(4) . ?
 C8 H8 0.9500 . ?
 C8 C9 1.376(4) . ?
 C9 H9 0.9500 . ?
 C9 C10 1.404(4) . ?
 C10 H10 0.9500 . ?
 C10 C11 1.385(4) . ?
 C11 H11 0.9500 . ?
 C11 C12 1.396(4) . ?
 C12 H12 0.9500 . ?
 C13 H13A 0.9900 . ?
 C13 H13B 0.9900 . ?
 C13 C14 1.515(5) . ?
 C14 H14A 0.9900 . ?
 C14 H14B 0.9900 . ?
 C14 C15 1.527(5) . ?
 C15 H15A 0.9900 . ?
 C15 H15B 0.9900 . ?
 C15 C16 1.532(4) . ?
 C16 H16A 0.9900 . ?
 C16 H16B 0.9900 . ?
 C17 H17A 0.9900 . ?
 C17 H17B 0.9900 . ?
 C17 C18 1.514(5) . ?
 C18 H18A 0.9900 . ?
 C18 H18B 0.9900 . ?
 C18 C19 1.550(5) . ?
 C19 H19A 0.9900 . ?
 C19 H19B 0.9900 . ?
 C19 C20 1.537(4) . ?
 C20 H20A 0.9900 . ?
 C20 H20B 0.9900 . ?
 C21 H21A 0.9900 . ?
 C21 H21B 0.9900 . ?
 C21 C22 1.511(5) . ?
 C22 H22A 0.9900 . ?
 C22 H22B 0.9900 . ?
 C22 C23 1.521(5) . ?
 C23 H23A 0.9900 . ?
 C23 H23B 0.9900 . ?
 C23 C24 1.511(4) . ?
 C24 H24A 0.9900 . ?
 C24 H24B 0.9900 . ?

loop_
  _geom_angle_atom_site_label_1
  _geom_angle_atom_site_label_2
  _geom_angle_atom_site_label_3
  _geom_angle
  _geom_angle_site_symmetry_1
  _geom_angle_site_symmetry_3
  _geom_angle_publ_flag
 O1 Eu1 Eu1 128.17(5) . 3_666 ?
 O1 Eu1 O2 90.54(7) . . ?
 O1 Eu1 O3 83.06(7) . . ?
 O1 Eu1 N1 103.27(7) . . ?
 O1 Eu1 N2 104.67(7) . 3_666 ?
 O1 Eu1 C7 83.66(7) . 3_666 ?
 O2 Eu1 Eu1 130.54(5) . 3_666 ?
 O2 Eu1 O3 75.72(7) . . ?
 O2 Eu1 N1 164.92(8) . . ?
 O2 Eu1 N2 105.36(7) . 3_666 ?
 O2 Eu1 C7 92.45(7) . 3_666 ?
 O3 Eu1 Eu1 130.83(5) . 3_666 ?
 O3 Eu1 N1 99.67(7) . . ?
 O3 Eu1 N2 172.11(7) . 3_666 ?
 O3 Eu1 C7 162.09(7) . 3_666 ?
 N1 Eu1 Eu1 47.51(6) 3_666 3_666 ?
 N1 Eu1 Eu1 42.97(5) . 3_666 ?
 N1 Eu1 O1 131.17(8) 3_666 . ?
 N1 Eu1 O2 84.78(7) 3_666 . ?
 N1 Eu1 O3 141.03(8) 3_666 . ?
 N1 Eu1 N1 90.48(8) 3_666 . ?
 N1 Eu1 N2 32.92(8) 3_666 3_666 ?
 N1 Eu1 N2 77.25(7) . 3_666 ?
 N1 Eu1 C7 48.21(8) 3_666 3_666 ?
 N1 Eu1 C7 95.03(7) . 3_666 ?
 N2 Eu1 Eu1 47.61(6) . 3_666 ?
 N2 Eu1 Eu1 42.70(5) 3_666 3_666 ?
 N2 Eu1 O1 129.45(7) . . ?
 N2 Eu1 O2 132.06(8) . . ?
 N2 Eu1 O3 83.42(7) . . ?
 N2 Eu1 N1 33.00(8) . . ?
 N2 Eu1 N1 85.30(8) . 3_666 ?
 N2 Eu1 N2 90.31(8) . 3_666 ?
 N2 Eu1 C7 114.37(8) . 3_666 ?
 N2 Eu1 C7 24.99(7) 3_666 3_666 ?
 C7 Eu1 Eu1 67.07(5) 3_666 3_666 ?
 C13 O1 Eu1 127.94(17) . . ?
 C13 O1 C16 106.7(2) . . ?
 C16 O1 Eu1 124.80(17) . . ?
 C17 O2 Eu1 119.40(17) . . ?
 C20 O2 Eu1 131.06(17) . . ?
 C20 O2 C17 105.3(2) . . ?
 C21 O3 Eu1 130.99(19) . . ?
 C24 O3 Eu1 115.07(17) . . ?
 C24 O3 C21 108.7(2) . . ?
 Eu1 N1 Eu1 89.52(8) 3_666 . ?
 N2 N1 Eu1 81.26(14) . 3_666 ?
 N2 N1 Eu1 65.47(13) . . ?
 C1 N1 Eu1 104.15(17) . . ?
 C1 N1 Eu1 161.3(2) . 3_666 ?
 C1 N1 N2 115.8(2) . . ?
 Eu1 N2 Eu1 89.69(8) . 3_666 ?
 N1 N2 Eu1 65.82(13) . 3_666 ?
 N1 N2 Eu1 81.53(14) . . ?
 C7 N2 Eu1 99.04(17) . 3_666 ?
 C7 N2 Eu1 162.6(2) . . ?
 C7 N2 N1 115.8(2) . . ?
 N1 C1 C2 125.7(3) . . ?
 N1 C1 C6 118.2(3) . . ?
 C2 C1 C6 116.1(3) . . ?
 C1 C2 H2 119.4 . . ?
 C3 C2 C1 121.2(3) . . ?
 C3 C2 H2 119.4 . . ?
 C2 C3 H3 119.3 . . ?
 C4 C3 C2 121.4(3) . . ?
 C4 C3 H3 119.3 . . ?
 C3 C4 H4 120.9 . . ?
 C5 C4 C3 118.2(3) . . ?
 C5 C4 H4 120.9 . . ?
 C4 C5 H5 119.2 . . ?
 C6 C5 C4 121.5(3) . . ?
 C6 C5 H5 119.2 . . ?
 C1 C6 H6 119.2 . . ?
 C5 C6 C1 121.6(3) . . ?
 C5 C6 H6 119.2 . . ?
 N2 C7 Eu1 55.97(15) . 3_666 ?
 N2 C7 C8 118.3(3) . . ?
 N2 C7 C12 125.6(3) . . ?
 C8 C7 Eu1 116.79(19) . 3_666 ?
 C12 C7 Eu1 98.08(18) . 3_666 ?
 C12 C7 C8 116.1(3) . . ?
 C7 C8 H8 119.0 . . ?
 C9 C8 C7 122.0(3) . . ?
 C9 C8 H8 119.0 . . ?
 C8 C9 H9 119.5 . . ?
 C8 C9 C10 121.0(3) . . ?
 C10 C9 H9 119.5 . . ?
 C9 C10 H10 121.0 . . ?
 C11 C10 C9 118.1(3) . . ?
 C11 C10 H10 121.0 . . ?
 C10 C11 H11 119.0 . . ?
 C10 C11 C12 122.0(3) . . ?
 C12 C11 H11 119.0 . . ?
 C7 C12 H12 119.6 . . ?
 C11 C12 C7 120.9(3) . . ?
 C11 C12 H12 119.6 . . ?
 O1 C13 H13A 111.0 . . ?
 O1 C13 H13B 111.0 . . ?
 O1 C13 C14 104.0(3) . . ?
 H13A C13 H13B 109.0 . . ?
 C14 C13 H13A 111.0 . . ?
 C14 C13 H13B 111.0 . . ?
 C13 C14 H14A 111.0 . . ?
 C13 C14 H14B 111.0 . . ?
 C13 C14 C15 103.8(3) . . ?
 H14A C14 H14B 109.0 . . ?
 C15 C14 H14A 111.0 . . ?
 C15 C14 H14B 111.0 . . ?
 C14 C15 H15A 110.8 . . ?
 C14 C15 H15B 110.8 . . ?
 C14 C15 C16 104.6(3) . . ?
 H15A C15 H15B 108.9 . . ?
 C16 C15 H15A 110.8 . . ?
 C16 C15 H15B 110.8 . . ?
 O1 C16 C15 106.3(2) . . ?
 O1 C16 H16A 110.5 . . ?
 O1 C16 H16B 110.5 . . ?
 C15 C16 H16A 110.5 . . ?
 C15 C16 H16B 110.5 . . ?
 H16A C16 H16B 108.7 . . ?
 O2 C17 H17A 110.7 . . ?
 O2 C17 H17B 110.7 . . ?
 O2 C17 C18 105.0(3) . . ?
 H17A C17 H17B 108.8 . . ?
 C18 C17 H17A 110.7 . . ?
 C18 C17 H17B 110.7 . . ?
 C17 C18 H18A 111.0 . . ?
 C17 C18 H18B 111.0 . . ?
 C17 C18 C19 103.9(3) . . ?
 H18A C18 H18B 109.0 . . ?
 C19 C18 H18A 111.0 . . ?
 C19 C18 H18B 111.0 . . ?
 C18 C19 H19A 111.0 . . ?
 C18 C19 H19B 111.0 . . ?
 H19A C19 H19B 109.0 . . ?
 C20 C19 C18 103.9(2) . . ?
 C20 C19 H19A 111.0 . . ?
 C20 C19 H19B 111.0 . . ?
 O2 C20 C19 106.0(2) . . ?
 O2 C20 H20A 110.5 . . ?
 O2 C20 H20B 110.5 . . ?
 C19 C20 H20A 110.5 . . ?
 C19 C20 H20B 110.5 . . ?
 H20A C20 H20B 108.7 . . ?
 O3 C21 H21A 110.3 . . ?
 O3 C21 H21B 110.3 . . ?
 O3 C21 C22 106.9(3) . . ?
 H21A C21 H21B 108.6 . . ?
 C22 C21 H21A 110.3 . . ?
 C22 C21 H21B 110.3 . . ?
 C21 C22 H22A 111.3 . . ?
 C21 C22 H22B 111.3 . . ?
 C21 C22 C23 102.5(3) . . ?
 H22A C22 H22B 109.2 . . ?
 C23 C22 H22A 111.3 . . ?
 C23 C22 H22B 111.3 . . ?
 C22 C23 H23A 111.4 . . ?
 C22 C23 H23B 111.4 . . ?
 H23A C23 H23B 109.3 . . ?
 C24 C23 C22 101.8(3) . . ?
 C24 C23 H23A 111.4 . . ?
 C24 C23 H23B 111.4 . . ?
 O3 C24 C23 105.0(3) . . ?
 O3 C24 H24A 110.7 . . ?
 O3 C24 H24B 110.7 . . ?
 C23 C24 H24A 110.7 . . ?
 C23 C24 H24B 110.7 . . ?
 H24A C24 H24B 108.8 . . ?

loop_
  _geom_torsion_atom_site_label_1
  _geom_torsion_atom_site_label_2
  _geom_torsion_atom_site_label_3
  _geom_torsion_atom_site_label_4
  _geom_torsion
  _geom_torsion_site_symmetry_1
  _geom_torsion_site_symmetry_2
  _geom_torsion_site_symmetry_3
  _geom_torsion_site_symmetry_4
  _geom_torsion_publ_flag
 Eu1 O1 C13 C14 132.6(2) . . . . ?
 Eu1 O1 C16 C15 -144.2(2) . . . . ?
 Eu1 O2 C17 C18 118.2(2) . . . . ?
 Eu1 O2 C20 C19 -120.1(2) . . . . ?
 Eu1 O3 C21 C22 -149.9(2) . . . . ?
 Eu1 O3 C24 C23 178.83(18) . . . . ?
 Eu1 N1 N2 Eu1 -93.49(6) 3_666 . . . ?
 Eu1 N1 N2 Eu1 93.49(6) . . . 3_666 ?
 Eu1 N1 N2 C7 -178.0(2) . . . . ?
 Eu1 N1 N2 C7 88.5(2) 3_666 . . . ?
 Eu1 N1 C1 C2 -147.6(5) 3_666 . . . ?
 Eu1 N1 C1 C2 76.5(3) . . . . ?
 Eu1 N1 C1 C6 -103.6(2) . . . . ?
 Eu1 N1 C1 C6 32.3(7) 3_666 . . . ?
 Eu1 N2 C7 Eu1 119.3(7) . . . 3_666 ?
 Eu1 N2 C7 C8 -104.7(2) 3_666 . . . ?
 Eu1 N2 C7 C8 14.5(8) . . . . ?
 Eu1 N2 C7 C12 -166.7(5) . . . . ?
 Eu1 N2 C7 C12 74.0(3) 3_666 . . . ?
 Eu1 C7 C8 C9 115.0(3) 3_666 . . . ?
 Eu1 C7 C12 C11 -124.6(3) 3_666 . . . ?
 O1 C13 C14 C15 34.3(3) . . . . ?
 O2 C17 C18 C19 29.4(3) . . . . ?
 O3 C21 C22 C23 -25.3(3) . . . . ?
 N1 N2 C7 Eu1 -67.43(19) . . . 3_666 ?
 N1 N2 C7 C8 -172.2(2) . . . . ?
 N1 N2 C7 C12 6.6(4) . . . . ?
 N1 C1 C2 C3 179.7(3) . . . . ?
 N1 C1 C6 C5 -179.5(3) . . . . ?
 N2 N1 C1 C2 7.2(4) . . . . ?
 N2 N1 C1 C6 -172.9(2) . . . . ?
 N2 C7 C8 C9 178.9(3) . . . . ?
 N2 C7 C12 C11 -178.2(3) . . . . ?
 C1 N1 N2 Eu1 -172.1(2) . . . 3_666 ?
 C1 N1 N2 Eu1 94.4(2) . . . . ?
 C1 N1 N2 C7 -83.5(3) . . . . ?
 C1 C2 C3 C4 0.0(4) . . . . ?
 C2 C1 C6 C5 0.4(4) . . . . ?
 C2 C3 C4 C5 0.0(5) . . . . ?
 C3 C4 C5 C6 0.1(5) . . . . ?
 C4 C5 C6 C1 -0.4(5) . . . . ?
 C6 C1 C2 C3 -0.3(4) . . . . ?
 C7 C8 C9 C10 -0.7(5) . . . . ?
 C8 C7 C12 C11 0.6(4) . . . . ?
 C8 C9 C10 C11 0.8(4) . . . . ?
 C9 C10 C11 C12 -0.2(4) . . . . ?
 C10 C11 C12 C7 -0.5(5) . . . . ?
 C12 C7 C8 C9 0.0(4) . . . . ?
 C13 O1 C16 C15 27.8(3) . . . . ?
 C13 C14 C15 C16 -17.3(4) . . . . ?
 C14 C15 C16 O1 -5.5(4) . . . . ?
 C16 O1 C13 C14 -39.0(3) . . . . ?
 C17 O2 C20 C19 35.9(3) . . . . ?
 C17 C18 C19 C20 -7.7(3) . . . . ?
 C18 C19 C20 O2 -16.5(3) . . . . ?
 C20 O2 C17 C18 -41.1(3) . . . . ?
 C21 O3 C24 C23 21.4(3) . . . . ?
 C21 C22 C23 C24 37.1(3) . . . . ?
 C22 C23 C24 O3 -36.4(3) . . . . ?
 C24 O3 C21 C22 2.7(3) . . . . ?

_shelx_res_file
;
TITL AT-AV111_a.res in P2(1)/n
    at-av111_a.res
    created by SHELXL-2019/1 at 16:25:34 on 20-Feb-2024
REM Old TITL AT-AV111 in P2(1)/n
REM SHELXT solution in P2(1)/n: R1 0.061, Rweak 0.002, Alpha 0.022
REM <I/s> 1.096 for 221 systematic absences, Orientation as input
REM Formula found by SHELXT: C24 Eu N5
CELL 0.71073 10.9632 13.5363 15.7256 90 91.565 90
ZERR 2 0.0007 0.0009 0.001 0 0.001 0
LATT 1
SYMM 0.5-X,0.5+Y,0.5-Z
SFAC C H Eu N O
UNIT 96 136 4 8 12

L.S. 10
PLAN  5
SIZE 0.26 0.3 0.36
TEMP -173.15
CONF
BOND $H
LIST 4
MORE -1
fmap 2
acta
OMIT -3 50
OMIT 1 3 18
OMIT 8 2 0
REM <olex2.extras>
REM <HklSrc "%.\\AT-AV111_a.hkl">
REM </olex2.extras>

WGHT    0.033400    2.452300
FVAR       0.29127
EU1   3    0.473178    0.397545    0.427827    11.00000    0.01754    0.01208 =
         0.01559    0.00034   -0.00314   -0.00181
O1    5    0.281155    0.286527    0.412989    11.00000    0.02024    0.02480 =
         0.02338    0.00648   -0.00452   -0.00646
O2    5    0.509284    0.382026    0.264605    11.00000    0.02895    0.01722 =
         0.01784   -0.00035   -0.00151   -0.00478
O3    5    0.589973    0.226652    0.412215    11.00000    0.02757    0.01829 =
         0.02825   -0.00156   -0.00569    0.00300
N1    4    0.498992    0.423632    0.595701    11.00000    0.01559    0.01799 =
         0.01626    0.00089   -0.00006    0.00221
N2    4    0.614392    0.420040    0.550266    11.00000    0.01651    0.01591 =
         0.01502    0.00103    0.00038   -0.00100
C1    1    0.461012    0.336400    0.629408    11.00000    0.01727    0.01676 =
         0.01325   -0.00179   -0.00467   -0.00292
C2    1    0.528497    0.247490    0.632132    11.00000    0.01920    0.01593 =
         0.01619   -0.00007   -0.00350   -0.00326
AFIX  43
H2    2    0.607423    0.245799    0.608695    11.00000   -1.20000
AFIX   0
C3    1    0.481429    0.162133    0.668587    11.00000    0.02536    0.01532 =
         0.02485    0.00192   -0.00629   -0.00196
AFIX  43
H3    2    0.529010    0.103468    0.669495    11.00000   -1.20000
AFIX   0
C4    1    0.366255    0.161094    0.703653    11.00000    0.02840    0.02190 =
         0.02473    0.00610   -0.00322   -0.00834
AFIX  43
H4    2    0.334830    0.102684    0.728392    11.00000   -1.20000
AFIX   0
C5    1    0.298406    0.247951    0.701477    11.00000    0.01995    0.03053 =
         0.02093   -0.00007    0.00235   -0.00942
AFIX  43
H5    2    0.219679    0.248562    0.725259    11.00000   -1.20000
AFIX   0
C6    1    0.342729    0.333004    0.665663    11.00000    0.02091    0.01921 =
         0.02094   -0.00206   -0.00287    0.00003
AFIX  43
H6    2    0.293651    0.390854    0.664984    11.00000   -1.20000
AFIX   0
C7    1    0.718060    0.427223    0.599779    11.00000    0.01912    0.00762 =
         0.02036   -0.00051   -0.00202   -0.00090
C8    1    0.832152    0.436846    0.558621    11.00000    0.02505    0.01589 =
         0.01709   -0.00164   -0.00016   -0.00365
AFIX  43
H8    2    0.832983    0.436792    0.498228    11.00000   -1.20000
AFIX   0
C9    1    0.940780    0.446181    0.603837    11.00000    0.02088    0.01457 =
         0.03059    0.00039    0.00412   -0.00267
AFIX  43
H9    2    1.014822    0.451673    0.574188    11.00000   -1.20000
AFIX   0
C10   1    0.943802    0.447710    0.693156    11.00000    0.01818    0.01555 =
         0.02989   -0.00155   -0.00807   -0.00043
AFIX  43
H10   2    1.018686    0.455010    0.724357    11.00000   -1.20000
AFIX   0
C11   1    0.834451    0.438266    0.734426    11.00000    0.02573    0.01550 =
         0.01895   -0.00068   -0.00542    0.00246
AFIX  43
H11   2    0.835094    0.438902    0.794845    11.00000   -1.20000
AFIX   0
C12   1    0.723322    0.427840    0.689917    11.00000    0.01769    0.01233 =
         0.01886    0.00235   -0.00130   -0.00117
AFIX  43
H12   2    0.650213    0.421065    0.720457    11.00000   -1.20000
AFIX   0
C13   1    0.243713    0.208515    0.468756    11.00000    0.02775    0.01984 =
         0.02054    0.00367   -0.00155   -0.00375
AFIX  23
H13A  2    0.290795    0.210508    0.523353    11.00000   -1.20000
H13B  2    0.254852    0.143028    0.442035    11.00000   -1.20000
AFIX   0
C14   1    0.109899    0.229408    0.482222    11.00000    0.02936    0.04314 =
         0.03173    0.00695    0.00758   -0.00134
AFIX  23
H14A  2    0.099493    0.277626    0.528800    11.00000   -1.20000
H14B  2    0.065436    0.168018    0.495894    11.00000   -1.20000
AFIX   0
C15   1    0.064859    0.272036    0.397136    11.00000    0.01971    0.03355 =
         0.04124    0.00973   -0.00214   -0.00082
AFIX  23
H15A  2    0.011433    0.329910    0.405882    11.00000   -1.20000
H15B  2    0.018981    0.221806    0.363527    11.00000   -1.20000
AFIX   0
C16   1    0.181306    0.302357    0.352251    11.00000    0.01722    0.02175 =
         0.02763    0.00267   -0.00365   -0.00218
AFIX  23
H16A  2    0.192349    0.261596    0.300760    11.00000   -1.20000
H16B  2    0.177118    0.372694    0.335170    11.00000   -1.20000
AFIX   0
C17   1    0.450883    0.303258    0.217077    11.00000    0.02452    0.01946 =
         0.02691   -0.00534    0.00287   -0.00329
AFIX  23
H17A  2    0.402506    0.260938    0.254881    11.00000   -1.20000
H17B  2    0.512200    0.261806    0.188848    11.00000   -1.20000
AFIX   0
C18   1    0.368890    0.354543    0.151878    11.00000    0.02903    0.03170 =
         0.02470   -0.00187   -0.00264   -0.00466
AFIX  23
H18A  2    0.286738    0.366110    0.174530    11.00000   -1.20000
H18B  2    0.360755    0.314967    0.099086    11.00000   -1.20000
AFIX   0
C19   1    0.434991    0.453632    0.135197    11.00000    0.03102    0.02637 =
         0.01778    0.00065    0.00243    0.00380
AFIX  23
H19A  2    0.466950    0.455539    0.076945    11.00000   -1.20000
H19B  2    0.379294    0.510345    0.142712    11.00000   -1.20000
AFIX   0
C20   1    0.539611    0.455291    0.202235    11.00000    0.02479    0.01778 =
         0.02308    0.00246    0.00414   -0.00170
AFIX  23
H20A  2    0.618104    0.438991    0.175905    11.00000   -1.20000
H20B  2    0.546564    0.521394    0.228867    11.00000   -1.20000
AFIX   0
C21   1    0.551611    0.126373    0.429032    11.00000    0.02726    0.02362 =
         0.03019   -0.00587   -0.00825   -0.00230
AFIX  23
H21A  2    0.512939    0.096919    0.377362    11.00000   -1.20000
H21B  2    0.491908    0.125377    0.475133    11.00000   -1.20000
AFIX   0
C22   1    0.664860    0.069127    0.455266    11.00000    0.03020    0.01955 =
         0.02677   -0.00184   -0.00337    0.00035
AFIX  23
H22A  2    0.661060    0.000362    0.433918    11.00000   -1.20000
H22B  2    0.676737    0.068191    0.517895    11.00000   -1.20000
AFIX   0
C23   1    0.765437    0.127256    0.413117    11.00000    0.02619    0.02708 =
         0.02710   -0.00083    0.00099    0.00502
AFIX  23
H23A  2    0.845287    0.117065    0.442739    11.00000   -1.20000
H23B  2    0.772206    0.109014    0.352464    11.00000   -1.20000
AFIX   0
C24   1    0.721272    0.232286    0.422863    11.00000    0.02692    0.02005 =
         0.02468   -0.00044    0.00337    0.00044
AFIX  23
H24A  2    0.744500    0.258532    0.479793    11.00000   -1.20000
H24B  2    0.756294    0.275525    0.379007    11.00000   -1.20000
AFIX   0
HKLF 4


REM  AT-AV111_a.res in P2(1)/n
REM wR2 = 0.0606, GooF = S = 1.106, Restrained GooF = 1.106 for all data
REM R1 = 0.0240 for 3803 Fo > 4sig(Fo) and 0.0266 for all 4110 data
REM 271 parameters refined using 0 restraints

END

WGHT      0.0334      2.4529

REM Highest difference peak  1.571,  deepest hole -0.330,  1-sigma level  0.100
Q1    1   0.4396  0.4025  0.4715  11.00000  0.05    1.57
Q2    1   0.5644  0.3967  0.4205  11.00000  0.05    1.26
Q3    1   0.5821  0.3997  0.7187  11.00000  0.05    1.01
Q4    1   0.4922  0.3975  0.3673  11.00000  0.05    0.95
Q5    1   0.5446  0.1958  0.5687  11.00000  0.05    0.93
;
_shelx_res_checksum                43329
_shelx_hkl_file
;
  -1   0   0    7.30    0.80
  -1   0   0    9.30    0.70
  -2   0   0 6163.98   69.79
  -2   0   0 6176.78   70.99
  -3   0   0    1.70    1.70
  -3   0   0    1.80    1.20
  -4   0   0 4690.13   56.69
  -4   0   0 4709.43   59.19
   4   0   0 4709.73   56.59
  -5   0   0    0.50    2.40
  -5   0   0   -2.30    1.60
  -6   0   0  818.72   18.50
  -6   0   0  772.62   15.50
  -7   0   0   -0.80    3.00
  -8   0   0   63.19    6.80
  -8   0   0   53.09    4.90
  -9   0   0    1.10    4.10
 -10   0   0   52.29    4.90
 -10   0   0   62.59    8.40
 -11   0   0    8.70    3.80
 -12   0   0  199.98   12.20
 -13   0   0    4.60    2.60
 -14   0   0  184.58   10.70
 -15   0   0    9.10    2.70
   0  -1   0    0.70    0.20
   0   1   0    0.40    0.20
   1  -1   0 4597.04   52.99
  -1  -1   0 4796.12   53.59
  -1   1   0 4650.03   53.59
  -2  -1   0  116.09    3.80
  -2  -1   0  118.19    4.10
   2  -1   0   99.79    3.60
  -2   1   0   96.29    4.30
   3  -1   0 3194.38   39.60
  -3  -1   0 3200.08   40.40
  -3  -1   0 3278.87   40.50
  -3   1   0 3164.38   41.50
   4  -1   0   37.20    3.30
  -4  -1   0   47.60    3.70
  -4   1   0   46.60    4.30
   5  -1   0  988.60   17.30
  -5  -1   0 1003.90   18.20
  -5  -1   0  972.50   19.00
  -5   1   0  982.40   19.80
   6  -1   0  647.04   14.10
  -6  -1   0  659.53   14.80
  -6  -1   0  673.43   16.00
  -6   1   0  663.13   16.80
  -6   1   0  609.44   12.60
   7  -1   0  125.19    6.70
  -7  -1   0  136.59    8.50
  -7  -1   0  123.99    7.00
  -7   1   0  131.69    8.60
  -8  -1   0  895.51   19.80
  -8  -1   0  951.30   22.70
  -8   1   0  869.61   22.50
  -9  -1   0  264.97   11.00
  -9  -1   0  270.37   12.90
  -9   1   0  270.37   13.20
 -10  -1   0  390.86   13.70
 -10  -1   0  412.16   16.50
 -10   1   0  434.86   17.30
 -11  -1   0  107.09    9.20
 -11   1   0  107.79    9.90
 -12  -1   0  108.19    8.70
 -12   1   0  101.79    9.50
 -13  -1   0  107.59    8.30
 -13   1   0   95.79    8.70
 -14   1   0   30.60    4.30
 -15  -1   0  129.79    5.80
 -15   1   0  141.99    6.20
   0  -2   0   66.99    2.40
   0   2   0   68.89    2.60
   1  -2   0  198.38    4.90
  -1  -2   0  187.78    5.00
  -1   2   0  195.88    4.90
   1   2   0  185.38    4.40
  -2  -2   0  998.80   15.90
   2  -2   0  998.50   15.20
  -2   2   0  987.50   16.00
  -3  -2   0  869.31   14.20
   3  -2   0  851.51   14.50
  -3  -2   0  900.11   15.60
  -3   2   0  871.11   16.00
  -4  -2   0   39.20    3.70
  -4  -2   0   42.60    3.60
   4  -2   0   36.60    3.40
  -4   2   0   47.00    4.40
  -5  -2   0 1667.33   26.90
   5  -2   0 1714.73   26.40
  -5  -2   0 1661.23   27.10
  -5   2   0 1665.23   28.40
  -6  -2   0  292.07   10.30
  -6  -2   0  293.17   10.20
   6  -2   0  284.87    9.70
  -6   2   0  288.57   11.30
  -7  -2   0 1784.72   31.20
   7  -2   0 1863.71   30.80
  -7  -2   0 1862.31   32.40
  -7   2   0 1850.51   33.80
   8  -2   0   18.50    4.00
  -8  -2   0   16.10    4.40
  -8   2   0   11.00    4.60
  -9  -2   0 1021.00   24.90
  -9  -2   0 1019.00   23.30
   9  -2   0 1021.40   22.90
  -9   2   0 1024.60   26.30
 -10  -2   0   33.70    5.80
 -10  -2   0   20.20    4.70
  10  -2   0   30.50    5.40
 -10   2   0   35.40    6.70
 -11  -2   0  499.75   18.40
 -11  -2   0  481.15   16.00
 -11   2   0  485.35   19.40
 -12  -2   0   -0.10    2.60
 -12   2   0   -5.30    3.00
 -13  -2   0  261.17   12.90
 -13   2   0  263.07   14.70
 -14   2   0    9.80    3.20
   0  -3   0    7.70    1.50
   0   3   0    6.30    1.60
  -1  -3   0  736.43   12.70
   1  -3   0  731.63   12.40
  -1   3   0  733.13   12.10
   1   3   0  731.63   11.90
  -2  -3   0 1368.76   21.30
   2  -3   0 1415.86   20.90
  -2   3   0 1423.56   21.30
  -3  -3   0  100.79    5.10
   3  -3   0  113.49    5.00
  -3   3   0  110.29    5.50
   4  -3   0 2148.39   30.80
  -4  -3   0 2069.29   31.80
  -4   3   0 2129.59   32.50
  -5  -3   0  249.18    9.30
   5  -3   0  260.97    8.80
  -5  -3   0  244.38    8.20
  -5   3   0  260.47    9.90
   6  -3   0 1245.08   22.70
  -6  -3   0 1212.78   23.70
  -6  -3   0 1196.88   22.50
  -6   3   0 1206.18   24.90
   7  -3   0   65.29    6.00
  -7  -3   0   64.19    6.00
  -7  -3   0   47.30    6.00
  -7   3   0   66.69    7.30
  -8  -3   0 1421.96   28.60
   8  -3   0 1457.55   27.70
  -8  -3   0 1480.35   29.10
  -8   3   0 1469.25   31.20
  -9  -3   0    1.20    3.10
  -9  -3   0   -7.80    3.00
   9  -3   0   -3.80    3.30
  -9   3   0    3.10    4.40
 -10  -3   0  457.95   16.00
 -10  -3   0  424.16   16.00
  10  -3   0  463.15   15.80
 -10   3   0  445.96   18.00
 -11  -3   0   34.90    5.70
 -11  -3   0   39.50    6.10
 -11   3   0   37.00    7.30
 -12  -3   0  392.76   15.20
 -12  -3   0  389.26   15.90
 -12   3   0  385.56   18.00
 -13  -3   0    9.70    2.40
 -13   3   0   10.90    3.80
 -14   3   0  220.98   12.40
   0  -4   0 2645.84   33.50
   0   4   0 2595.34   34.20
   1  -4   0  863.21   15.40
  -1  -4   0  934.31   15.60
  -1   4   0  878.41   14.50
   1   4   0  933.21   14.90
  -2  -4   0 3114.69   42.80
   2  -4   0 3235.98   42.50
  -2   4   0 3300.47   42.40
   2   4   0 3320.87   41.10
   3  -4   0   41.80    4.10
  -3  -4   0   36.10    4.10
  -3   4   0   45.00    4.30
  -4  -4   0 1379.76   24.70
   4  -4   0 1416.16   23.60
  -4   4   0 1391.56   24.90
  -5  -4   0  196.68    9.00
   5  -4   0  208.08    8.40
  -5   4   0  219.68    9.50
  -6  -4   0 1108.79   23.30
   6  -4   0 1121.29   22.20
  -6   4   0 1131.29   24.20
  -7  -4   0  179.08    8.30
   7  -4   0  175.28    8.90
  -7  -4   0  159.58    9.10
  -7   4   0  171.08    9.90
  -8  -4   0  250.87   11.90
  -8  -4   0  274.67   11.20
   8  -4   0  273.17   11.80
  -8   4   0  248.48   13.00
  -9  -4   0  393.56   14.90
   9  -4   0  399.96   14.60
  -9  -4   0  384.06   13.90
  -9   4   0  383.76   16.50
  10  -4   0   22.80    5.00
 -10  -4   0   28.40    5.10
 -10  -4   0   23.60    4.80
 -10   4   0   20.70    5.80
 -11  -4   0  210.08   10.80
 -11  -4   0  211.18   11.40
  11  -4   0  209.98   11.50
 -11   4   0  217.98   13.60
  12  -4   0   53.39    6.10
 -12  -4   0   55.09    5.90
 -12  -4   0   54.39    3.90
 -12   4   0   52.09    8.50
 -13   4   0  189.88   12.40
 -14   4   0  126.19    7.90
   0  -5   0   -0.10    1.30
   0   5   0   -0.50    1.30
   1  -5   0 4423.96   53.89
  -1  -5   0 4589.64   57.09
   1   5   0 4549.14   56.09
   2  -5   0  332.07    9.80
  -2  -5   0  373.16   10.40
  -2   5   0  335.67    9.30
   2   5   0  388.46    9.30
   3  -5   0 2552.74   36.90
  -3  -5   0 2550.24   38.00
  -3   5   0 2556.84   37.10
   4  -5   0    5.00    2.80
  -4  -5   0    7.00    3.00
  -4   5   0    4.40    2.80
  -5  -5   0 1171.48   23.90
   5  -5   0 1152.88   22.50
  -5   5   0 1129.49   23.50
  -6  -5   0   -3.40    2.70
   6  -5   0    4.80    3.20
  -6   5   0    4.90    3.40
   7  -5   0  280.97   11.40
  -7  -5   0  278.87   12.00
  -7   5   0  288.57   12.60
  -8  -5   0   -3.50    3.00
   8  -5   0   -1.00    3.20
  -8   5   0   -3.90    3.50
   9  -5   0  102.89    8.50
  -9  -5   0  115.29    7.30
  -9  -5   0  122.49    9.20
  -9   5   0  114.69    9.90
 -10  -5   0  201.48   11.60
  10  -5   0  208.18   11.40
 -10  -5   0  200.18    9.10
 -10   5   0  181.98   12.70
  11  -5   0    8.70    4.00
 -11  -5   0   12.10    3.60
 -11   5   0    7.70    4.30
 -12  -5   0   14.30    3.80
  12  -5   0   22.10    4.20
 -12   5   0   12.10    4.40
 -13  -5   0  123.09    7.80
 -13   5   0  124.69   10.20
   0  -6   0 6726.13   80.69
   0   6   0 6728.53   82.09
   1  -6   0  145.89    5.20
  -1  -6   0  152.38    6.60
   1   6   0  157.18    6.40
  -1   6   0  149.49    6.80
   2  -6   0 1069.89   20.30
  -2  -6   0 1041.70   20.20
  -2   6   0 1040.90   19.00
   2   6   0 1072.09   18.90
   3  -6   0  160.98    7.90
  -3  -6   0  179.28    8.30
   3   6   0  184.58    6.90
  -3   6   0  173.18    7.70
  -4  -6   0 1196.28   24.20
   4  -6   0 1210.88   23.40
  -4   6   0 1208.78   23.70
  -5  -6   0  528.75   15.80
   5  -6   0  517.55   15.10
  -5   6   0  520.05   15.40
  -6  -6   0  148.99    9.10
   6  -6   0  157.18    8.90
  -6   6   0  149.09    9.20
  -7  -6   0  504.25   16.90
   7  -6   0  492.35   15.90
  -7   6   0  478.85   16.70
   8  -6   0   25.90    5.60
  -8  -6   0   15.60    5.00
  -8   6   0   16.60    5.20
  -9  -6   0  699.03   21.70
   9  -6   0  692.13   20.60
  -9   6   0  671.33   22.10
 -10  -6   0   13.10    4.70
  10  -6   0   16.40    4.90
 -10   6   0   10.50    4.70
 -11  -6   0  216.78   12.60
  11  -6   0  202.68   11.70
 -11   6   0  196.38   13.00
  12  -6   0   65.49    7.20
 -12  -6   0   49.00    7.10
 -12   6   0   55.39    8.80
 -13  -6   0  138.29    9.50
 -13   6   0  124.09   10.10
   0  -7   0    3.10    1.70
   0   7   0    1.60    2.00
  -1  -7   0   55.09    4.60
   1  -7   0   57.79    3.80
  -1   7   0   57.69    5.00
   1   7   0   59.49    4.70
  -2  -7   0   11.10    2.90
   2   7   0   13.30    2.70
  -2   7   0   15.60    2.90
   3  -7   0  301.67   11.00
  -3  -7   0  293.97   10.90
  -3   7   0  306.67   10.30
   3   7   0  312.07    9.70
   4  -7   0  162.48    8.60
  -4  -7   0  171.18    8.90
  -4   7   0  166.48    8.50
   5  -7   0   56.99    6.50
  -5  -7   0   56.69    6.60
  -5   7   0   47.60    5.90
   6  -7   0  831.02   20.80
  -6  -7   0  827.12   21.80
  -6   7   0  823.32   21.20
  -7  -7   0    2.00    3.20
  -7   7   0   11.80    4.60
  -8  -7   0  724.93   22.10
   8  -7   0  763.52   21.80
  -8   7   0  746.53   22.50
  -9  -7   0  156.28   10.90
   9  -7   0  170.98   11.50
  -9   7   0  158.28   11.60
  10  -7   0  669.43   21.60
 -10  -7   0  695.83   22.80
 -10   7   0  655.93   23.00
  11  -7   0   47.70    7.30
 -11  -7   0   34.80    6.40
 -11   7   0   41.50    7.40
  12  -7   0  521.55   19.50
 -12  -7   0  511.75   19.80
 -12   7   0  510.25   21.30
  13  -7   0   17.20    3.50
 -13  -7   0   16.80    4.10
 -13   7   0   27.40    5.30
 -14  -7   0  158.98    7.80
   0  -8   0   55.79    4.40
   0   8   0   52.19    5.00
  -1  -8   0   81.39    5.70
   1  -8   0   85.59    4.80
   1   8   0   82.09    5.80
  -1   8   0   89.89    6.20
  -2  -8   0  492.45   14.10
   2   8   0  488.15   13.10
  -2   8   0  497.05   14.40
  -3  -8   0  539.85   15.80
  -3   8   0  547.25   14.50
   3   8   0  522.75   13.60
   4  -8   0  329.67   12.50
  -4  -8   0  316.67   12.60
  -4   8   0  323.17   11.90
   4   8   0  319.97   10.50
  -5  -8   0 1084.79   25.60
   5  -8   0 1097.59   24.80
  -5   8   0 1082.29   24.30
   6  -8   0   37.70    5.90
  -6  -8   0   23.50    5.40
  -6   8   0   20.90    5.10
  -7  -8   0 1126.49   28.10
   7  -8   0 1120.59   27.10
  -7   8   0 1131.39   27.40
   8  -8   0   89.59    9.20
  -8  -8   0   75.49    8.20
  -8   8   0   87.99    9.40
   9  -8   0  551.64   19.70
  -9  -8   0  557.04   20.40
  -9   8   0  558.14   20.50
 -10  -8   0   22.70    5.50
  10  -8   0   29.40    6.20
 -10   8   0   26.10    6.00
 -11  -8   0  464.95   19.30
  11  -8   0  455.35   18.60
 -11   8   0  481.95   20.30
  12  -8   0   28.00    5.80
 -12  -8   0   33.00    6.10
 -12   8   0   23.70    5.60
  13  -8   0  181.88   10.10
 -13  -8   0  183.88   11.70
 -13   8   0  187.68   10.70
   0  -9   0    7.00    2.20
   0   9   0    0.20    1.90
  -1  -9   0 1725.43   30.10
   1  -9   0 1658.03   27.10
   1   9   0 1688.93   29.90
  -1   9   0 1732.53   31.20
  -2  -9   0    6.10    3.30
   2   9   0    9.80    2.90
  -2   9   0   11.30    3.50
  -3  -9   0  935.51   22.50
  -3   9   0  940.01   20.30
   3   9   0  947.21   20.30
  -4  -9   0  419.26   15.50
   4  -9   0  448.66   15.70
  -4   9   0  456.35   14.60
  -5  -9   0  752.52   21.90
   5  -9   0  797.92   21.50
  -5   9   0  778.12   20.40
  -6  -9   0  285.27   14.20
   6  -9   0  301.87   13.80
  -6   9   0  298.07   13.40
  -7  -9   0  307.07   14.60
   7  -9   0  312.77   14.30
  -7   9   0  296.87   14.00
   8  -9   0  384.46   16.20
  -8  -9   0  380.66   16.70
  -8   9   0  377.06   16.50
   9  -9   0    4.00    3.80
  -9  -9   0    4.30    3.30
  -9   9   0    3.40    3.70
 -10  -9   0  110.59    9.30
  10  -9   0  116.89   10.00
 -10   9   0  117.49   10.10
 -11  -9   0    8.90    3.60
  11  -9   0   11.00    4.20
 -11   9   0   16.20    4.90
  12  -9   0   98.19    9.00
 -12  -9   0   96.69    8.70
 -12   9   0   93.49    9.20
  13  -9   0   75.09    7.30
 -13  -9   0   79.09    5.80
   0 -10   0  728.53   17.30
   0  10   0  723.13   18.90
   1 -10   0  203.18    8.10
  -1 -10   0  204.48    9.80
  -1  10   0  188.68   10.40
   1  10   0  215.38   10.10
  -2 -10   0  992.50   23.30
   2  10   0 1045.60   22.60
  -2  10   0 1033.40   24.00
  -3 -10   0    2.00    3.30
   3  10   0    7.20    2.90
  -3  10   0    1.40    2.90
  -3  10   0    2.20    3.10
  -4 -10   0 1005.70   25.40
  -4  10   0  992.70   22.70
   4  10   0  972.20   21.70
  -5 -10   0   92.09    9.10
  -5  10   0   80.69    7.70
  -6 -10   0  230.48   13.10
   6 -10   0  234.08   12.90
  -6  10   0  251.57   12.30
  -7 -10   0   -4.40    2.90
   7 -10   0    0.40    3.70
  -7  10   0   -0.10    3.10
  -8 -10   0   89.39    8.70
   8 -10   0   98.89    9.30
  -8  10   0   83.19    8.70
  -9 -10   0   -0.60    2.40
   9 -10   0    4.40    3.40
  -9  10   0    1.30    4.00
 -10 -10   0    6.10    3.20
  10 -10   0   -1.00    2.80
 -10  10   0    3.20    3.50
 -11 -10   0   19.50    5.00
  11 -10   0   40.20    6.60
 -11  10   0   31.80    6.70
  12 -10   0   43.60    6.60
 -12 -10   0   33.90    5.50
 -12  10   0   47.40    7.00
  13 -10   0    6.50    3.10
   0 -11   0    7.80    3.10
   0  11   0    2.80    3.10
   1 -11   0 1154.58   22.90
  -1 -11   0 1217.68   25.60
  -1  11   0 1167.08   26.50
   1  11   0 1173.08   26.10
  -2 -11   0   16.70    4.10
   2  11   0   18.30    4.50
  -2  11   0   16.90    4.60
  -3 -11   0  533.85   17.80
   3  11   0  515.35   15.90
  -3  11   0  553.94   18.10
  -4 -11   0  181.78   11.30
   4  11   0  189.28    9.50
  -4  11   0  185.58    9.80
  -4  11   0  193.38   11.20
  -5 -11   0  175.88   11.40
  -5  11   0  185.98   10.10
  -5  11   0  156.58   11.00
  -6 -11   0  403.96   17.40
  -6  11   0  396.46   15.40
  -7 -11   0   12.30    5.00
  -7  11   0   14.20    4.60
   8 -11   0  121.39   10.50
  -8 -11   0  117.99   10.20
  -8  11   0  113.79    9.80
   9 -11   0   16.40    4.90
  -9 -11   0    9.00    3.20
  -9  11   0   14.70    4.40
  10 -11   0  462.35   19.80
 -10 -11   0  475.65   20.40
 -10  11   0  465.95   19.80
 -11 -11   0   23.80    5.00
  11 -11   0   23.00    5.30
 -11  11   0   31.20    6.60
  12 -11   0  146.59    9.50
   0 -12   0   16.50    3.80
   0  12   0   23.90    5.00
  -1 -12   0   89.19    7.10
   1 -12   0   77.69    4.90
  -1  12   0   98.99    8.20
   1  12   0   72.49    7.40
  -2 -12   0    9.00    3.50
   2  12   0    4.00    3.20
  -2  12   0    3.60    3.10
  -3 -12   0  239.38   12.20
  -3  12   0  253.37   12.50
   3  12   0  246.28   11.30
  -4 -12   0    5.60    3.40
   4  12   0    3.90    2.70
  -4  12   0    2.20    3.20
  -5 -12   0  534.05   19.70
   5  12   0  506.65   16.30
  -5  12   0  528.15   17.00
  -5  12   0  515.95   18.90
  -6 -12   0   57.19    8.20
  -6  12   0   80.49    7.60
  -6  12   0   56.19    8.20
  -7 -12   0  859.21   27.10
  -7  12   0  869.41   24.60
  -8 -12   0   18.90    5.20
  -8  12   0   23.70    5.30
  -9 -12   0  652.73   24.10
  -9  12   0  657.33   23.00
 -10 -12   0   21.40    4.10
 -10  12   0   13.30    4.70
 -11 -12   0  340.87   17.30
 -11  12   0  367.06   17.30
   0 -13   0    0.90    1.60
   0  13   0   -1.70    2.40
  -1 -13   0  370.46   13.80
   1  13   0  382.76   15.10
  -1  13   0  361.66   15.20
  -2 -13   0   76.19    6.80
  -2  13   0   79.09    7.80
   2  13   0   72.99    7.50
  -3 -13   0  287.37   13.70
   3  13   0  285.77   13.00
  -3  13   0  296.87   14.10
  -4 -13   0  273.47   13.90
  -4  13   0  274.47   13.70
   4  13   0  260.37   11.80
  -5 -13   0  103.19    9.60
  -5  13   0  107.49    8.00
  -5  13   0   97.89    9.20
  -6 -13   0  436.46   18.90
  -6  13   0  417.76   17.90
  -6  13   0  428.76   16.10
  -7 -13   0   32.50    6.40
  -7  13   0   45.60    6.80
  -7  13   0   41.00    6.90
  -8 -13   0  483.55   20.60
  -8  13   0  487.55   19.80
  -8  13   0  495.05   19.10
  -9 -13   0   11.50    3.70
  -9  13   0    3.00    3.00
  -9  13   0    8.00    3.10
 -10 -13   0  340.67   15.30
 -10  13   0  379.36   17.20
 -10  13   0  366.66   15.40
 -11  13   0    8.20    4.60
   0  14   0  447.26   17.20
  -1 -14   0   14.30    3.00
   1  14   0    6.80    3.50
  -1  14   0   13.80    4.20
  -2 -14   0 1209.88   29.30
  -2  14   0 1183.28   30.30
   2  14   0 1222.68   29.40
  -3 -14   0   53.79    7.20
   3  14   0   52.29    7.10
  -3  14   0   77.69    8.50
  -4 -14   0  455.65   18.20
   4  14   0  472.95   16.60
  -4  14   0  477.95   19.00
  -5 -14   0  111.89    9.30
  -5  14   0  118.89   10.00
  -6 -14   0  209.98   13.00
  -6  14   0  208.28   12.60
  -7 -14   0  144.49   10.80
  -7  14   0  142.99   10.60
  -8 -14   0    7.80    3.20
  -8  14   0   11.70    3.00
  -9  14   0   74.29    5.50
  -9  14   0   77.59    6.60
 -10  14   0    5.40    2.80
   0  15   0    1.20    3.10
  -1 -15   0  758.02   28.30
  -1  15   0  755.52   24.00
   1  15   0  757.92   23.50
  -2 -15   0   41.30    4.60
   2  15   0   32.60    5.80
  -2  15   0   29.00    6.30
  -3 -15   0  447.46   17.60
  -3  15   0  433.06   18.40
   3  15   0  434.86   16.80
  -4 -15   0   12.80    3.10
   4  15   0   12.80    3.50
  -4  15   0    6.60    3.60
  -5 -15   0  250.87   13.60
  -5  15   0  254.97   14.40
  -6 -15   0    8.00    2.90
  -6  15   0   18.60    5.30
  -7 -15   0  147.49   10.60
  -7  15   0  122.09    9.20
  -8 -15   0    2.90    2.20
  -8  15   0    2.40    2.20
   0  16   0  160.08   10.80
  -1  16   0   46.40    7.00
   1  16   0   37.30    6.70
  -2 -16   0  274.87   11.10
  -2  16   0  292.97   15.10
   2  16   0  272.97   14.10
  -3 -16   0   47.70    4.50
   3  16   0   43.90    6.70
  -3  16   0   38.90    7.30
  -4 -16   0   86.19    7.10
   4  16   0   79.79    6.30
  -4  16   0  104.49    9.50
  -5 -16   0  217.18   11.90
  -5  16   0  211.88   13.10
  -6 -16   0   17.10    3.50
  -6  16   0   14.10    3.90
  -7 -16   0  124.99    6.20
   0  17   0   -0.60    2.30
  -1  17   0   28.10    5.60
   1  17   0   27.10    5.80
  -2  17   0  165.68   11.30
   2  17   0  138.49   10.30
  -3 -17   0    1.30    2.10
  -3  17   0    7.20    3.10
  -4 -17   0  201.58   10.20
  -4  17   0  199.98   12.40
  -5 -17   0    1.60    2.20
  -5  17   0    3.30    2.40
  -6 -17   0  375.46   16.70
   0  18   0  262.27   14.50
   1  18   0    9.00    4.50
  -1  18   0   18.00    4.90
   2  18   0  201.08   11.90
  -2  18   0  201.98   10.80
   3  18   0   51.99    6.90
  -4 -18   0   44.30    4.10
 -14   0   1    1.60    2.40
 -13   0   1   37.80    5.60
 -12   0   1    0.60    2.80
 -11   0   1   -1.50    2.80
 -10   0   1   -3.90    3.60
  -9   0   1  525.45   17.80
  -9   0   1  510.55   14.30
   9   0  -1  514.45   15.10
  -8   0   1    0.60    3.30
   8   0  -1   -0.40    2.40
  -8   0   1   -0.50    2.20
  -7   0   1 1068.29   20.30
  -7   0   1 1067.19   23.20
   7   0  -1 1085.99   20.80
   6   0  -1   -0.20    1.90
  -6   0   1   -0.50    2.40
  -6   0   1    2.20    1.70
  -5   0   1 4414.46   55.49
  -5   0   1 4406.76   58.09
   5   0  -1 4416.06   55.79
  -4   0   1    2.50    2.00
  -4   0   1    3.60    1.50
   4   0  -1    1.70    1.50
   3   0  -1 4687.43   56.29
  -3   0   1 4769.12   56.49
  -3   0   1 4698.83   57.59
   2   0  -1    3.50    1.30
  -2   0   1    2.80    1.50
  -2   0   1    1.20    1.30
  -1   0   1 8870.61  104.69
   1   0  -1 9999.00  106.39
  -1   0   1 9280.37  104.19
   0   0   1    0.60    0.20
   0   0  -1    0.00    0.10
  -1   0  -1 3461.15   38.90
  -1   0  -1 3372.06   39.60
  -2   0  -1    0.10    0.90
  -2   0  -1   -0.30    1.30
  -3   0  -1 1093.49   17.80
  -4   0  -1    1.40    1.90
  -4   0  -1   -1.60    1.10
  -5   0  -1  635.84   14.90
  -5   0  -1  630.84   12.50
  -6   0  -1    1.30    3.00
  -7   0  -1    8.00    3.60
  -7   0  -1    7.00    2.40
  -8   0  -1   -1.90    3.30
  -8   0  -1    0.60    2.00
  -9   0  -1   10.50    4.40
 -10   0  -1   12.00    4.70
 -11   0  -1  249.68   13.70
 -12   0  -1   10.10    3.90
 -13   0  -1  234.58   13.00
 -15   0  -1  278.87    9.60
 -15  -1   1   85.29    4.70
 -15   1   1   60.69    5.00
 -14  -1   1   23.30    3.60
 -14   1   1   24.90    4.30
 -13  -1   1  165.48   10.60
 -13   1   1  185.98   11.60
 -12  -1   1    6.00    3.00
 -12   1   1    5.70    3.20
 -11  -1   1  310.67   14.80
  11  -1  -1  311.17   13.00
 -11   1   1  298.77   15.10
 -10  -1   1  247.48   13.20
 -10  -1   1  239.58   10.90
  10  -1  -1  252.47   11.60
 -10   1   1  255.07   13.40
  -9  -1   1  343.67   14.30
  -9  -1   1  341.67   12.50
   9  -1  -1  335.97   12.60
  -9   1   1  356.66   15.00
   8  -1  -1  151.78    8.10
  -8  -1   1  159.08    9.80
  -8  -1   1  162.28    8.50
  -8   1   1  157.28    9.90
   7  -1  -1  475.65   13.20
  -7  -1   1  492.45   13.50
  -7  -1   1  510.15   15.10
  -7   1   1  466.05   15.10
   7   1  -1  481.65   12.60
  -6  -1   1  910.11   19.30
   6  -1  -1  893.81   17.80
  -6  -1   1  907.61   18.30
  -6   1   1  909.31   20.10
  -6   1   1  839.12   16.00
   6   1  -1  926.51   17.40
  -5  -1   1  383.56   10.40
  -5  -1   1  392.26   11.00
   5  -1  -1  347.97    9.80
  -5   1   1  363.26   11.40
  -4  -1   1 1901.61   28.10
  -4  -1   1 1929.61   28.10
   4  -1  -1 1957.10   27.50
  -4   1   1 1942.21   29.50
   4   1  -1 1909.31   26.90
  -3  -1   1  183.38    6.20
  -3  -1   1  178.28    5.80
   3  -1  -1  201.68    5.90
   3   1  -1  188.78    5.50
  -3   1   1  197.68    6.80
   2  -1  -1 2934.81   36.10
  -2  -1   1 2960.90   37.10
  -2  -1   1 3003.70   35.70
  -2   1   1 2838.62   37.00
   2   1  -1 3006.10   35.80
  -1  -1   1  109.89    3.70
   1  -1  -1  145.39    3.40
  -1   1   1  133.49    2.80
  -1   1   1  135.79    3.80
   1   1  -1  117.39    3.20
   0  -1   1 4176.28   44.90
   0  -1  -1 3778.62   43.50
   0  -1  -1 3643.14   43.20
   0  -1  -1 3703.93   43.50
   0   1  -1 3964.30   44.00
  -1  -1  -1  554.54    8.30
   1  -1   1  473.55    7.60
  -1  -1  -1  543.15    7.90
  -1   1  -1  504.55    8.20
  -2  -1  -1 1772.32   22.90
  -2  -1  -1 1721.63   22.90
  -2   1  -1 1701.83   23.50
  -3  -1  -1 1091.29   16.60
  -3  -1  -1 1051.69   17.00
  -3   1  -1  998.90   17.40
  -4  -1  -1  638.04   12.50
  -4  -1  -1  618.14   13.20
  -4   1  -1  627.44   13.90
  -5  -1  -1  486.15   11.50
  -5  -1  -1  491.55   12.60
  -5   1  -1  467.95   13.00
  -6  -1  -1  142.69    7.60
  -6  -1  -1  143.89    6.80
  -6   1  -1  136.39    7.90
  -7  -1  -1  608.74   16.70
  -7  -1  -1  601.84   14.60
  -7   1  -1  574.74   16.90
  -8  -1  -1    2.80    3.20
  -8   1  -1   -3.90    3.30
  -9  -1  -1  392.06   15.30
  -9  -1  -1  355.66   12.30
  -9   1  -1  359.96   15.60
 -10  -1  -1  205.18   12.00
 -10  -1  -1  197.68    9.70
 -10   1  -1  230.28   12.90
 -11  -1  -1  161.88   10.90
 -11   1  -1  178.38   12.20
 -12  -1  -1  245.68   13.20
 -12   1  -1  254.07   14.40
 -13  -1  -1   85.59    7.20
 -13   1  -1   67.29    7.70
 -14  -1  -1  206.98   11.10
 -14   1  -1  201.38   11.70
 -15  -1  -1    0.00    2.70
 -14  -2   1  339.37   13.10
 -14   2   1  349.67   16.10
 -13  -2   1   20.60    3.70
 -13   2   1   22.10    5.20
 -12  -2   1  603.74   20.70
  12  -2  -1  586.54   18.40
 -12   2   1  629.74   22.70
 -11  -2   1    8.20    3.10
 -11  -2   1    9.10    4.00
  11  -2  -1    9.80    4.00
 -11   2   1   13.60    5.00
 -10  -2   1  432.26   16.20
  10  -2  -1  423.76   15.30
 -10  -2   1  416.16   14.90
 -10   2   1  447.16   17.70
  -9  -2   1   25.30    4.80
  -9  -2   1   20.00    5.30
   9  -2  -1   26.20    5.00
  -9   2   1   24.60    5.80
  -8  -2   1  951.20   21.70
  -8  -2   1  947.51   22.30
   8  -2  -1  935.81   21.10
  -8   2   1  930.01   23.50
  -7  -2   1  182.28    9.20
  -7  -2   1  188.68    9.20
   7  -2  -1  178.68    8.60
  -7   2   1  189.68   10.10
  -6  -2   1  596.34   14.80
   6  -2  -1  583.94   14.20
  -6  -2   1  577.44   14.80
  -6   2   1  597.34   16.20
   5  -2  -1   31.80    3.70
  -5  -2   1   39.50    4.40
  -5  -2   1   37.50    4.10
  -5   2   1   35.40    4.50
   5   2  -1   42.00    3.50
  -4  -2   1  283.57    8.70
   4  -2  -1  274.37    8.00
  -4  -2   1  275.17    7.80
   4   2  -1  283.17    7.50
  -4   2   1  272.07    9.20
   3  -2  -1  125.09    4.90
  -3  -2   1  118.79    5.40
  -3   2   1  123.79    5.70
   3   2  -1  116.49    4.40
   2  -2  -1  448.66    9.00
  -2  -2   1  441.86    9.90
   2   2  -1  457.15    8.60
  -2   2   1  437.06    9.70
   1  -2  -1  762.32   11.70
  -1  -2   1  741.03   12.50
  -1   2   1  733.83   12.10
   1   2  -1  794.12   11.80
   0  -2  -1  670.83   10.20
   0  -2   1  746.53   11.10
   0  -2  -1  719.53   10.40
   0   2  -1  721.83   11.00
  -1  -2  -1   54.89    2.90
  -1   2  -1   68.29    3.00
  -2  -2  -1 4578.14   54.69
   2  -2   1 4376.96   53.69
  -2  -2  -1 4709.23   53.29
  -2   2  -1 4480.45   54.49
  -3  -2  -1   57.49    3.50
   3  -2   1   43.90    3.20
  -3  -2  -1   59.39    3.70
  -3   2  -1   47.80    3.80
  -4  -2  -1 2843.62   38.80
  -4  -2  -1 2918.71   39.40
   4  -2   1 2874.81   38.10
  -4   2  -1 2958.90   40.70
  -5  -2  -1    7.80    2.50
   5  -2   1    1.20    2.00
  -5  -2  -1    1.70    2.30
  -5   2  -1    1.40    2.60
   6  -2   1 3285.97   45.20
  -6  -2  -1 3364.46   47.00
  -6  -2  -1 3263.57   47.40
  -6   2  -1 3359.76   49.40
  -7  -2  -1   72.49    6.80
  -7  -2  -1   57.09    6.20
  -7   2  -1   63.19    7.20
  -8  -2  -1 2186.58   36.30
  -8  -2  -1 2184.18   38.10
  -8   2  -1 2092.59   38.90
  -9  -2  -1    5.40    3.40
  -9  -2  -1   -7.00    2.60
  -9   2  -1   -3.60    3.90
 -10  -2  -1  549.54   18.60
 -10  -2  -1  551.44   16.80
 -10   2  -1  558.04   20.10
 -11  -2  -1    6.30    3.20
 -11  -2  -1    1.10    2.30
 -11   2  -1    2.40    4.00
 -12  -2  -1  181.28   11.00
 -12   2  -1  158.38   11.80
 -13  -2  -1   24.20    3.90
 -13   2  -1   20.40    5.50
 -14  -2  -1   81.49    5.90
 -15  -2  -1   19.40    2.80
 -14   3   1   14.60    3.60
 -13  -3   1  647.24   19.60
 -13   3   1  655.83   24.00
 -12  -3   1    8.60    2.80
  12  -3  -1    9.50    3.70
 -12  -3   1    5.60    2.60
 -12   3   1    7.30    4.10
  11  -3  -1  700.73   20.70
 -11  -3   1  708.73   20.90
 -11  -3   1  691.03   21.10
 -11   3   1  701.43   23.70
 -10  -3   1   52.29    6.90
  10  -3  -1   53.49    6.80
 -10  -3   1   53.59    7.00
 -10   3   1   56.59    8.60
  -9  -3   1 1587.04   31.60
   9  -3  -1 1612.84   31.40
  -9  -3   1 1539.15   31.30
  -9   3   1 1565.84   34.00
   8  -3  -1   36.80    5.20
  -8  -3   1   33.90    5.30
  -8  -3   1   35.60    5.30
  -8   3   1   25.60    5.60
   7  -3  -1  490.35   14.20
  -7  -3   1  476.85   13.80
  -7  -3   1  480.55   14.60
  -7   3   1  476.15   15.70
  -6  -3   1  365.06   11.00
   6  -3  -1  365.36   11.50
  -6  -3   1  360.96   12.10
  -6   3   1  369.46   13.00
   5  -3  -1  217.58    8.30
  -5  -3   1  200.58    8.50
  -5   3   1  209.18    9.20
  -4  -3   1  594.84   14.10
   4  -3  -1  628.14   13.50
   4   3  -1  589.94   12.00
  -4   3   1  606.54   14.60
  -3  -3   1   24.60    3.20
   3  -3  -1   19.80    2.60
  -3   3   1   20.70    3.10
   3   3  -1   20.50    2.40
  -2  -3   1 1009.60   17.50
   2  -3  -1 1023.40   16.50
  -2   3   1  979.30   17.00
   2   3  -1 1027.30   16.00
  -1  -3   1 6454.55   75.79
   1  -3  -1 6299.17   74.69
   1  -3  -1 6342.37   72.39
  -1   3   1 6219.58   74.89
   1   3  -1 6784.82   74.99
   0  -3   1   42.70    3.10
   0  -3  -1   33.20    2.80
   0  -3  -1   38.00    2.60
   0  -3  -1   37.90    2.40
   0   3  -1   43.60    3.10
  -1  -3  -1  414.36    8.90
  -1   3  -1  460.75    9.30
  -1   3  -1  451.05    8.30
  -2  -3  -1   25.10    2.90
   2  -3   1   35.30    3.20
  -2   3  -1   33.20    3.20
   3  -3   1 2839.22   37.80
  -3  -3  -1 2863.91   38.80
  -3   3  -1 2848.62   38.60
  -4  -3  -1    3.20    1.70
  -4  -3  -1    5.00    2.40
   4  -3   1   -2.00    1.70
  -4   3  -1    0.50    2.00
  -5  -3  -1 2377.56   35.20
  -5  -3  -1 2420.26   36.50
   5  -3   1 2437.46   35.10
  -5   3  -1 2408.56   37.40
  -6  -3  -1   72.89    5.70
  -6  -3  -1   52.09    5.80
   6  -3   1   73.09    5.80
  -6   3  -1   71.59    6.90
  -7  -3  -1 1802.32   31.90
   7  -3   1 1867.61   31.10
  -7  -3  -1 1879.61   32.70
  -7   3  -1 1848.62   34.50
  -8  -3  -1   54.79    6.60
   8  -3   1   56.09    6.20
  -8  -3  -1   58.89    6.70
  -8   3  -1   50.39    7.00
  -9  -3  -1  363.26   13.80
  -9  -3  -1  369.86   14.20
   9  -3   1  384.16   13.50
  -9   3  -1  391.96   16.10
 -10  -3  -1   72.09    7.30
 -10  -3  -1   64.09    6.80
 -10   3  -1   56.49    8.20
 -11  -3  -1  541.05   18.90
  11  -3   1  529.35   17.10
 -11  -3  -1  547.85   18.10
 -11   3  -1  569.94   21.30
 -12  -3  -1   30.60    5.10
 -12  -3  -1   20.90    4.30
 -12   3  -1   26.30    6.10
 -13  -3  -1   89.99    7.10
 -13   3  -1   86.69    8.40
 -14  -3  -1   12.70    2.70
 -14   3  -1    7.20    2.80
 -14   4   1  114.09    7.60
 -13   4   1   38.50    6.60
 -12  -4   1  165.98   10.00
  12  -4  -1  168.88   10.50
 -12   4   1  164.08   12.00
 -11  -4   1   35.20    5.90
  11  -4  -1   30.90    6.20
 -11  -4   1   45.30    4.40
 -11   4   1   30.90    7.00
  10  -4  -1   68.79    7.70
 -10  -4   1   64.99    6.10
 -10  -4   1   74.69    7.30
 -10   4   1   69.09    9.10
  -9  -4   1   25.30    4.70
   9  -4  -1   28.10    5.60
  -9  -4   1   25.20    5.40
  -9   4   1   21.20    6.30
  -8  -4   1  656.63   17.30
  -8  -4   1  679.43   19.10
   8  -4  -1  670.83   18.30
  -8   4   1  626.74   19.90
   7  -4  -1  567.44   15.70
  -7  -4   1  545.65   14.50
  -7  -4   1  572.24   16.80
  -7   4   1  556.14   17.30
  -6  -4   1  270.37   11.30
   6  -4  -1  283.47   10.60
  -6   4   1  293.27   12.00
   5  -4  -1  822.32   17.60
  -5  -4   1  797.22   18.60
  -5   4   1  825.22   19.30
   4  -4  -1   51.29    4.70
  -4  -4   1   37.20    4.50
  -4   4   1   48.00    5.30
   3  -4  -1 2610.44   36.10
  -3  -4   1 2523.55   37.20
   3   4  -1 2573.64   34.80
  -3   4   1 2563.84   37.10
  -2  -4   1   92.99    5.10
   2  -4  -1   75.99    4.50
   2   4  -1   98.29    4.50
  -2   4   1   77.89    4.60
   1  -4  -1 4114.09   51.79
   1  -4  -1 4211.68   49.30
  -1  -4   1 4289.17   52.79
   1   4  -1 4333.77   51.89
  -1   4   1 3999.70   51.29
   0  -4  -1  453.45    8.80
   0  -4   1  403.46    8.90
   0   4  -1  411.06    9.30
  -1  -4  -1 3767.02   47.30
   1   4   1 3640.54   45.70
  -1   4  -1 3839.02   47.60
   2  -4   1  966.40   16.90
  -2   4  -1  961.50   16.40
  -3  -4  -1 2320.87   34.00
   3  -4   1 2325.77   33.20
  -3   4  -1 2292.87   33.30
  -4  -4  -1  416.26   12.00
   4  -4   1  453.95   11.80
  -4   4  -1  456.55   12.40
   5  -4   1  201.78    8.20
  -5  -4  -1  186.88    8.50
  -5   4  -1  196.78    8.90
  -6  -4  -1  365.46   11.20
  -6  -4  -1  356.96   12.50
   6  -4   1  377.96   12.00
  -6   4  -1  372.46   13.10
  -7  -4  -1   47.50    5.20
  -7  -4  -1   46.60    5.90
   7  -4   1   51.39    5.80
  -7   4  -1   42.60    6.00
   8  -4   1  984.90   22.20
  -8  -4  -1  942.11   22.10
  -8  -4  -1  963.00   23.20
  -8   4  -1  932.61   24.30
  -9  -4  -1  100.39    8.20
  -9  -4  -1  100.89    7.70
   9  -4   1  103.29    8.20
  -9   4  -1  104.19    9.70
 -10  -4  -1   45.50    6.20
 -10  -4  -1   42.80    6.00
  10  -4   1   45.90    6.10
 -10   4  -1   44.70    7.40
  11  -4   1  253.37   12.30
 -11  -4  -1  269.87   12.60
 -11  -4  -1  274.27   13.00
 -11   4  -1  261.97   14.80
 -12  -4  -1   95.19    6.40
 -12  -4  -1   93.49    7.30
 -12   4  -1  102.79   10.00
 -13   4  -1  288.77   15.60
 -14   4  -1   15.10    2.80
 -14   5   1   53.59    4.30
  13  -5  -1   19.40    3.40
 -13  -5   1   27.10    3.90
 -13   5   1   10.20    4.80
 -12  -5   1    2.60    2.50
  12  -5  -1    0.40    2.80
 -12   5   1   -1.40    2.70
  11  -5  -1    1.30    3.20
 -11  -5   1   -2.40    2.20
 -11   5   1    0.50    3.70
 -10  -5   1  140.09    8.50
 -10  -5   1  128.49    9.60
  10  -5  -1  131.99    9.60
 -10   5   1  129.99   11.40
  -9  -5   1   25.90    5.60
   9  -5  -1   36.70    6.10
  -9   5   1   37.80    7.00
  -8  -5   1  801.12   21.80
   8  -5  -1  789.22   20.70
  -8   5   1  779.32   22.40
  -7  -5   1   31.50    5.50
   7  -5  -1   35.90    5.40
  -7   5   1   35.20    5.90
   6  -5  -1 1028.70   22.00
  -6  -5   1 1049.20   23.60
  -6   5   1 1013.30   23.60
  -5  -5   1   -1.60    2.50
   5  -5  -1    0.20    2.30
  -5   5   1    6.20    3.10
   4  -5  -1 1930.21   30.70
  -4  -5   1 1880.11   32.00
   4   5  -1 1896.51   28.90
  -4   5   1 1930.41   32.00
  -3  -5   1   17.70    3.60
   3  -5  -1   13.00    3.00
  -3   5   1   11.60    3.00
   3   5  -1   17.80    2.80
  -2  -5   1 3732.53   50.29
   2  -5  -1 3724.83   49.40
  -2   5   1 3670.93   49.10
   2   5  -1 3870.31   48.70
   1  -5  -1  644.24   13.50
  -1  -5   1  709.93   14.10
   1  -5  -1  661.13   11.60
   1   5  -1  702.23   13.60
  -1   5   1  613.74   12.70
   0  -5   1 4274.07   53.29
   0  -5  -1 4323.87   52.99
   0   5   1 4281.07   53.79
   0   5  -1 4296.47   54.19
   1  -5   1    2.40    1.20
  -1  -5  -1    4.50    1.80
   1   5   1    5.70    1.60
  -1   5  -1    0.30    1.40
  -2  -5  -1 2243.88   33.10
  -2   5  -1 2260.27   31.50
   3  -5   1  142.19    7.00
  -3  -5  -1  163.58    7.40
  -3   5  -1  139.09    6.50
   4  -5   1  547.15   13.90
  -4  -5  -1  560.64   14.70
  -4   5  -1  543.25   14.00
  -5  -5  -1   55.19    6.10
   5  -5   1   35.70    4.80
  -5   5  -1   48.40    5.60
  -6  -5  -1    4.90    3.10
   6  -5   1    6.10    3.00
  -6   5  -1    8.20    3.60
   7  -5   1   80.39    7.00
  -7  -5  -1   81.89    5.90
  -7  -5  -1   71.09    6.80
  -7   5  -1   75.59    7.40
  -8  -5  -1    7.30    3.60
   8  -5   1    7.10    3.80
  -8   5  -1    6.80    4.10
  -9  -5  -1  143.79    9.80
   9  -5   1  164.28    9.90
  -9  -5  -1  153.78    8.50
  -9   5  -1  131.69   10.60
 -10  -5  -1  118.49    8.90
  10  -5   1  123.69    9.10
 -10  -5  -1  118.39    7.50
 -10   5  -1  125.69   10.40
 -11  -5  -1   12.60    3.60
  11  -5   1   20.50    4.10
 -11  -5  -1   11.50    1.80
 -11   5  -1   14.10    4.90
 -12  -5  -1  339.67   15.00
  12  -5   1  333.67   15.50
 -12   5  -1  344.27   17.10
 -13  -5  -1   14.40    2.50
 -13   5  -1   11.50    3.70
 -14   5  -1  327.27   15.20
  13  -6  -1   14.60    3.50
 -13  -6   1    9.10    3.00
 -13   6   1    7.30    3.60
 -12  -6   1  185.28   11.60
  12  -6  -1  196.38   11.60
 -12   6   1  183.68   12.70
 -11  -6   1    1.30    3.30
  11  -6  -1    5.50    3.90
 -11   6   1    9.70    5.00
 -10  -6   1  163.78   11.00
  10  -6  -1  144.19   10.50
 -10   6   1  153.78   11.50
  -9  -6   1  640.54   20.70
   9  -6  -1  611.34   19.50
  -9   6   1  577.14   20.60
   8  -6  -1  237.98   12.10
  -8  -6   1  257.67   12.90
  -8   6   1  224.58   12.70
   7  -6  -1  531.05   16.70
  -7  -6   1  555.74   18.00
  -7   6   1  518.55   17.60
  -6  -6   1   92.79    7.70
   6  -6  -1   85.69    7.40
  -6   6   1   82.69    7.70
   5  -6  -1 1452.25   27.30
  -5  -6   1 1436.56   28.70
  -5   6   1 1450.65   28.50
  -4  -6   1  213.38    9.70
   4  -6  -1  195.88    8.80
   4   6  -1  223.88    8.10
  -4   6   1  185.68    9.00
   3  -6  -1 1724.13   28.80
  -3  -6   1 1718.03   29.90
   3   6  -1 1722.33   27.40
  -3   6   1 1739.83   29.00
   2  -6  -1  292.37    9.60
  -2  -6   1  255.07    9.40
   2   6  -1  254.47    8.50
  -2   6   1  283.27    9.00
   1  -6  -1 3096.99   40.20
   1  -6  -1 3172.48   43.60
  -1  -6   1 3130.89   43.40
   1   6  -1 3204.28   43.10
   0  -6   1  473.95   11.30
   0  -6  -1  527.75   11.40
   0   6   1  518.15   12.10
   0   6  -1  501.25   12.20
  -1  -6  -1 1046.00   18.80
   1  -6   1  961.70   16.40
   1   6   1 1000.10   17.80
  -1   6  -1 1027.90   19.10
  -2  -6  -1  366.86   10.90
  -2   6  -1  348.87   10.80
   3  -6   1  122.29    6.90
  -3  -6  -1  130.19    7.10
  -3   6  -1  119.49    6.30
  -4  -6  -1 1045.60   22.10
   4  -6   1 1009.20   21.20
  -4   6  -1 1008.80   20.80
  -5  -6  -1  110.89    7.90
   5  -6   1  102.99    7.30
  -5   6  -1  106.19    7.40
  -6  -6  -1 1067.09   24.30
   6  -6   1 1059.09   23.10
  -6   6  -1 1005.90   23.60
  -7  -6  -1   50.19    6.70
   7  -6   1   77.39    7.50
  -7   6  -1   59.29    7.30
  -8  -6  -1 1014.70   25.50
   8  -6   1  985.60   24.10
  -8   6  -1  936.41   25.20
  -9  -6  -1   46.50    7.40
   9  -6   1   48.40    6.90
  -9   6  -1   39.70    7.20
  10  -6   1  299.27   13.90
 -10  -6  -1  274.37   13.60
 -10   6  -1  274.87   14.80
 -11  -6  -1  139.09   10.20
  11  -6   1  150.88   10.30
 -11   6  -1  148.59   11.30
  12  -6   1  190.18   10.60
 -12  -6  -1  203.78   11.90
 -12   6  -1  198.68   13.70
 -13  -6  -1  178.58   10.70
 -13   6  -1  180.08   12.20
 -14  -7   1   19.30    2.50
  13  -7  -1  266.87   13.60
 -13  -7   1  267.87   13.80
 -13   7   1  238.48   14.00
 -12  -7   1   36.80    6.20
  12  -7  -1   38.30    6.50
 -12   7   1   38.80    7.00
  11  -7  -1  400.06   17.00
 -11  -7   1  386.46   17.30
 -11   7   1  382.86   18.20
 -10  -7   1   38.90    6.90
  10  -7  -1   42.70    6.80
 -10   7   1   44.40    7.60
   9  -7  -1  326.57   14.70
  -9  -7   1  325.97   15.10
  -9   7   1  343.37   16.00
   8  -7  -1   17.60    5.00
  -8  -7   1    8.90    4.00
  -8   7   1   20.00    5.60
   7  -7  -1  260.77   12.30
  -7  -7   1  251.47   12.40
  -7   7   1  261.77   12.90
  -6  -7   1  164.08   10.10
   6  -7  -1  156.98    9.40
  -6   7   1  170.18   10.20
   5  -7  -1  118.19    8.00
  -5  -7   1  127.59    8.50
  -5   7   1  135.49    8.70
  -4  -7   1  134.99    8.20
   4  -7  -1  138.69    7.90
   4   7  -1  128.69    6.60
  -4   7   1  134.09    8.00
  -3  -7   1   22.50    4.00
   3  -7  -1   18.30    3.70
  -3   7   1   19.60    3.70
   3   7  -1   21.60    3.40
  -2  -7   1   44.60    4.90
   2  -7  -1   50.49    5.50
   2   7  -1   44.90    4.30
  -2   7   1   52.09    4.60
   1  -7  -1  346.37    8.70
  -1  -7   1  315.97   10.20
   1   7  -1  328.77   10.20
   0  -7  -1  608.14   13.20
   0  -7   1  588.04   13.40
   0   7   1  595.94   14.10
   0   7  -1  609.74   14.50
   1  -7   1  453.05   10.50
  -1  -7  -1  446.96   11.90
   1   7   1  430.16   11.40
  -1   7  -1  452.95   12.60
  -2  -7  -1   62.29    5.20
   2   7   1   54.49    4.30
  -2   7  -1   47.20    5.20
  -3  -7  -1 1687.33   30.00
  -3   7  -1 1680.83   27.90
   4  -7   1   97.49    7.20
  -4  -7  -1   92.79    7.00
  -4   7  -1   93.59    6.50
  -5  -7  -1 1525.75   30.40
   5  -7   1 1561.14   29.70
  -5   7  -1 1516.55   29.10
   6  -7   1   19.00    4.50
  -6  -7  -1   -0.70    2.90
  -6   7  -1    8.20    3.90
  -7  -7  -1 1988.10   38.30
   7  -7   1 1940.91   36.60
  -7   7  -1 1910.71   37.30
  -8  -7  -1   32.10    6.20
   8  -7   1   36.80    6.20
  -8   7  -1   24.90    5.80
  -9  -7  -1  771.52   23.40
   9  -7   1  751.52   22.40
  -9   7  -1  784.22   24.00
 -10  -7  -1   41.70    7.20
  10  -7   1   46.30    7.50
 -10   7  -1   27.50    6.30
 -11  -7  -1  382.36   16.90
  11  -7   1  379.96   16.30
 -11   7  -1  384.86   18.20
 -12  -7  -1   20.30    4.50
  12  -7   1   29.60    5.30
 -12   7  -1   23.10    6.20
 -13  -7  -1   79.89    7.30
 -13   7  -1  100.39    8.70
 -14  -7  -1    5.90    2.30
  13  -8  -1    9.60    3.70
 -13   8   1   11.00    2.60
  12  -8  -1  396.96   17.40
 -12  -8   1  377.86   17.60
 -12   8   1  365.36   18.20
  11  -8  -1   28.10    6.00
 -11  -8   1   20.10    5.00
 -11   8   1   26.00    6.10
 -10  -8   1  796.02   25.40
  10  -8  -1  756.12   24.20
 -10   8   1  802.82   25.70
  -9  -8   1   15.70    5.10
   9  -8  -1   21.30    5.60
  -9   8   1   14.90    5.40
  -8  -8   1  588.54   20.30
   8  -8  -1  593.84   19.70
  -8   8   1  601.44   20.50
  -7  -8   1   41.00    6.70
   7  -8  -1   50.49    7.00
  -7   8   1   36.90    6.60
   6  -8  -1  291.07   12.60
  -6  -8   1  249.58   12.40
  -6   8   1  273.17   12.80
  -5  -8   1   89.69    8.20
   5  -8  -1  100.29    8.00
   5   8  -1  103.89    6.70
  -5   8   1   98.19    8.00
  -4  -8   1   27.50    5.00
   4  -8  -1   21.60    4.50
   4   8  -1   19.90    3.60
  -4   8   1   17.00    4.00
  -3  -8   1  755.72   19.30
   3  -8  -1  758.82   18.70
  -3   8   1  705.63   17.40
   3   8  -1  750.82   17.10
  -2  -8   1    3.70    2.40
   2   8  -1    4.30    2.20
  -2   8   1    2.90    2.30
  -1  -8   1  103.99    6.40
   1  -8  -1   97.49    5.00
   1   8  -1  117.69    6.60
  -1   8   1   98.39    6.40
   0  -8  -1  275.37    9.00
   0  -8   1  268.27    9.10
   0   8  -1  277.87   10.20
   0   8   1  256.87    9.60
  -1  -8  -1 1258.07   23.60
   1  -8   1 1241.98   21.30
  -1   8  -1 1303.37   24.80
   1   8   1 1256.57   23.20
  -2  -8  -1 1113.59   22.90
   2   8   1 1124.49   21.30
  -2   8  -1 1160.48   23.50
  -3  -8  -1  140.29    8.50
  -3   8  -1  163.28    8.70
  -3   8  -1  151.98    7.40
  -4  -8  -1 1275.87   27.10
  -4   8  -1 1284.57   25.10
   5  -8   1  133.59    9.20
  -5  -8  -1  101.69    8.70
  -5   8  -1  117.69    8.50
  -6  -8  -1 1265.37   29.00
   6  -8   1 1276.07   28.20
  -6   8  -1 1255.27   27.70
   7  -8   1   16.30    5.10
  -7  -8  -1    4.70    3.60
  -7   8  -1   -5.00    3.70
   8  -8   1  355.96   15.40
  -8  -8  -1  359.36   15.70
  -8   8  -1  378.56   16.10
   9  -8   1  203.08   12.10
  -9  -8  -1  220.38   12.80
  -9   8  -1  204.18   12.80
 -10  -8  -1  427.76   17.90
  10  -8   1  400.06   17.00
 -10   8  -1  396.56   17.50
 -11  -8  -1   58.09    8.40
  11  -8   1   52.49    7.70
 -11   8  -1   45.40    7.90
  12  -8   1  153.78   10.60
 -12  -8  -1  158.58   11.10
 -12   8  -1  165.58   12.20
 -13  -8  -1  140.49    9.80
 -13   8  -1  102.19    7.10
 -13  -9   1  116.39    7.20
  13  -9  -1  101.09    8.80
  12  -9  -1    0.60    3.70
 -12  -9   1    4.00    3.00
 -12   9   1   -1.00    3.40
  11  -9  -1  100.29    9.20
 -11  -9   1   87.69    8.60
 -11   9   1   91.59    9.90
 -10  -9   1   27.20    5.50
  10  -9  -1   22.80    5.60
 -10   9   1   31.50    6.80
   9  -9  -1  273.07   14.20
  -9  -9   1  233.98   13.60
  -9   9   1  273.77   14.90
   8  -9  -1  360.06   16.00
  -8  -9   1  363.96   16.40
  -8   9   1  362.66   16.30
   7  -9  -1  146.79   10.70
  -7  -9   1  134.49   10.10
  -7   9   1  155.08   10.90
   6  -9  -1 1049.89   25.80
  -6  -9   1 1050.89   27.20
  -6   9   1 1041.00   25.80
  -5  -9   1  175.98   11.10
   5  -9  -1  179.38   10.70
  -5   9   1  195.58   10.80
  -4  -9   1 1223.48   27.60
   4  -9  -1 1216.38   26.80
   4   9  -1 1208.28   24.30
  -4   9   1 1241.18   26.10
   3  -9  -1   -0.60    2.80
  -3  -9   1    1.40    3.00
  -3   9   1    2.30    2.80
   3   9  -1    1.10    2.00
   2  -9  -1 1924.21   28.70
  -2  -9   1 1942.91   34.40
  -2   9   1 1969.10   34.80
   2   9  -1 2004.40   33.40
  -1  -9   1    5.50    2.50
   1  -9  -1    5.40    2.10
   1   9  -1    2.80    2.60
  -1   9   1    4.40    2.60
   0  -9  -1  594.34   14.60
   0  -9   1  595.54   14.80
   0   9   1  592.34   15.80
   0   9  -1  595.34   16.20
  -1  -9  -1   93.79    6.60
   1  -9   1  121.89    6.00
   1   9   1  101.49    6.50
  -1   9  -1  114.99    7.80
  -2  -9  -1  501.45   15.00
  -2   9  -1  507.05   15.30
   2   9   1  512.75   13.90
  -3  -9  -1  170.78    9.60
   3   9   1  181.08    8.10
  -3   9  -1  186.18    9.80
  -4  -9  -1  166.38   10.30
  -4   9  -1  186.98   10.00
  -4   9  -1  187.38    9.30
  -5  -9  -1  484.35   17.30
  -5   9  -1  497.25   15.80
  -6  -9  -1   12.30    5.00
   6  -9   1   22.30    5.30
  -6   9  -1   18.40    5.00
  -7  -9  -1  222.18   12.40
   7  -9   1  232.18   12.90
  -7   9  -1  216.58   12.30
   8  -9   1   72.39    8.80
  -8  -9  -1   65.59    8.60
  -8   9  -1   65.89    8.70
  -9  -9  -1  113.59    9.40
   9  -9   1  130.59   10.60
  -9   9  -1  120.89   10.20
  10  -9   1   52.89    7.90
 -10  -9  -1   48.50    7.20
 -10   9  -1   45.00    7.50
  11  -9   1   39.00    6.80
 -11   9  -1   41.70    7.50
 -12  -9  -1  210.58   12.70
  12  -9   1  206.28   12.40
 -12   9  -1  204.98   13.50
  13  -9   1    9.80    3.60
 -13  -9  -1   10.10    2.40
  13 -10  -1   12.30    3.90
 -12 -10   1   16.90    3.90
  12 -10  -1   17.60    4.30
 -12  10   1   21.70    4.20
  11 -10  -1   29.50    6.00
 -11 -10   1   36.00    6.90
 -11  10   1   37.40    7.10
 -10 -10   1   60.99    8.70
  10 -10  -1   59.39    8.10
 -10  10   1   62.19    9.30
   9 -10  -1  151.68   11.00
  -9 -10   1  159.28   11.30
  -9  10   1  154.98   11.50
  -8 -10   1   13.60    4.80
   8 -10  -1   19.00    5.50
  -8  10   1   20.90    5.90
  -7 -10   1  498.25   19.60
   7 -10  -1  495.65   18.60
  -7  10   1  489.55   18.00
   6 -10  -1    3.00    4.00
  -6 -10   1   -0.60    3.40
  -6  10   1    3.10    4.00
   5 -10  -1  921.41   24.30
  -5 -10   1  900.51   25.10
  -5  10   1  928.91   23.50
  -4 -10   1   -1.90    3.30
   4 -10  -1   -8.80    3.40
   4  10  -1    1.70    2.40
  -4  10   1    0.20    3.30
  -3 -10   1 1347.47   29.10
   3  10  -1 1360.56   27.00
  -3  10   1 1351.46   26.90
  -2 -10   1    2.70    3.00
   2 -10  -1    4.50    1.60
   2  10  -1    1.70    2.80
  -2  10   1    2.60    3.00
  -1 -10   1 2100.29   35.60
   1 -10  -1 2022.90   32.40
  -1  10   1 2041.50   36.10
   1  10  -1 2076.49   36.00
   0 -10   1  207.98    9.20
   0 -10  -1  189.78    8.70
   0  10  -1  176.18    9.70
   0  10   1  191.18    9.60
  -1 -10  -1 1111.49   23.40
   1 -10   1 1119.79   21.40
   1  10   1 1135.19   23.90
  -1  10  -1 1123.29   24.70
  -2 -10  -1   47.50    6.00
   2  10   1   59.79    5.60
  -2  10  -1   44.50    6.20
  -3 -10  -1  646.64   18.80
   3  10   1  628.84   16.30
  -3  10  -1  581.34   17.90
  -4 -10  -1  103.69    9.00
  -4  10  -1   98.89    7.70
  -4  10  -1  101.39    8.50
  -5 -10  -1   25.40    5.70
  -5  10  -1   33.60    5.80
  -5  10  -1   36.80    5.70
  -6 -10  -1  102.49    9.40
  -6  10  -1  114.19    8.80
  -7 -10  -1   28.00    6.00
  -7  10  -1   24.30    5.70
   8 -10   1   14.70    4.80
  -8 -10  -1    6.00    3.60
  -8  10  -1   16.30    4.90
   9 -10   1  149.88   11.30
  -9 -10  -1  148.89   10.70
  -9  10  -1  151.28   11.20
 -10 -10  -1   84.19    8.60
  10 -10   1  107.89    9.60
 -10  10  -1  103.19    9.50
 -11 -10  -1  352.06   17.50
  11 -10   1  360.06   17.20
 -11  10  -1  380.06   18.10
  12 -10   1   18.00    4.80
 -12  10  -1   19.70    4.30
  12 -11  -1   10.80    3.00
 -11 -11   1  338.87   17.20
  11 -11  -1  341.97   17.10
 -11  11   1  310.87   16.90
 -10 -11   1   48.80    7.60
  10 -11  -1   69.29    9.40
 -10  11   1   56.79    8.30
   9 -11  -1   93.09    9.40
  -9 -11   1  100.59    9.40
  -9  11   1   91.99    8.90
  -8 -11   1  289.27   15.70
   8 -11  -1  308.77   15.50
  -8  11   1  307.67   15.00
  -7 -11   1  165.08   11.90
   7 -11  -1  143.49   11.00
  -7  11   1  139.99   10.20
  -6 -11   1  361.96   16.60
   6 -11  -1  394.16   16.70
  -6  11   1  388.46   15.50
   6  11  -1  356.66   13.70
  -5 -11   1    4.60    3.70
  -5  11   1    4.50    3.30
   5  11  -1    6.30    2.80
  -4 -11   1  671.43   21.20
   4  11  -1  677.03   18.60
  -4  11   1  716.13   19.50
  -3 -11   1   86.19    8.00
  -3  11   1   91.29    7.40
   3  11  -1   72.39    6.60
  -3  11   1   81.29    8.00
  -2 -11   1  761.72   20.70
  -2  11   1  774.12   21.10
   2  11  -1  739.93   19.80
   1 -11  -1   75.99    5.90
  -1 -11   1   76.59    7.00
  -1  11   1   82.99    7.70
   1  11  -1   53.09    6.80
   0 -11   1 1210.58   24.90
   0 -11  -1 1202.38   24.50
   0  11  -1 1206.78   26.80
   0  11   1 1181.28   26.30
  -1 -11  -1 1152.28   25.20
   1 -11   1 1175.18   23.00
  -1  11  -1 1184.58   26.80
   1  11   1 1167.68   25.80
  -2 -11  -1  319.17   12.70
  -2  11  -1  321.47   13.50
   2  11   1  320.47   12.60
  -3 -11  -1  544.85   17.90
  -3  11  -1  541.85   18.10
   3  11   1  536.25   16.00
  -4 -11  -1   41.30    6.70
  -4  11  -1   42.60    5.60
  -4  11  -1   30.20    5.90
  -5 -11  -1  806.42   23.80
  -5  11  -1  766.42   20.60
  -5  11  -1  775.72   22.80
  -6 -11  -1    8.40    4.40
  -6  11  -1   16.80    4.70
  -6  11  -1   21.50    4.70
  -7 -11  -1  431.36   18.30
  -7  11  -1  430.76   16.90
  -8 -11  -1   10.50    4.10
  -8  11  -1    8.70    4.40
  -9 -11  -1  487.05   20.10
  -9  11  -1  500.05   19.60
 -10 -11  -1   66.59    9.40
 -10  11  -1   58.19    8.40
 -11 -11  -1  101.69    9.20
 -11  11  -1   83.99    9.00
 -11 -12   1   15.90    2.40
  11 -12  -1   11.80    4.10
 -11  12   1   11.30    3.50
  10 -12  -1  553.14   22.70
 -10 -12   1  593.24   23.30
 -10  12   1  569.44   22.40
   9 -12  -1   18.80    5.20
  -9 -12   1   13.50    3.50
  -9  12   1   26.50    5.40
   8 -12  -1  491.15   20.20
  -8 -12   1  448.06   19.90
  -8  12   1  465.85   18.50
  -7 -12   1    2.40    2.70
  -7  12   1   10.30    3.70
  -6 -12   1  174.58   11.80
   6  12  -1  166.88    9.60
  -6  12   1  175.38   10.40
  -5 -12   1   52.19    7.80
  -5  12   1   68.99    6.80
  -5  12   1   49.70    7.70
   5  12  -1   58.09    6.00
  -4 -12   1   29.50    5.80
  -4  12   1   24.20    5.10
   4  12  -1   27.70    4.80
  -4  12   1   37.40    5.80
  -3 -12   1   -1.00    2.50
   3  12  -1    4.60    3.10
  -3  12   1    3.50    3.00
  -2 -12   1   76.89    7.10
   2  12  -1   73.99    6.90
  -2  12   1   69.49    7.40
   1 -12  -1   90.69    5.40
  -1 -12   1   85.99    7.30
   1  12  -1   84.69    7.70
  -1  12   1   93.39    8.20
   0 -12  -1  576.84   16.40
   0 -12   1  608.34   17.00
   0  12   1  591.44   18.50
   0  12  -1  610.44   18.90
  -1 -12  -1  253.77   11.30
   1 -12   1  242.98    8.90
   1  12   1  243.18   11.70
  -1  12  -1  242.08   12.10
  -2 -12  -1  394.96   14.70
  -2  12  -1  379.16   15.20
   2  12   1  366.46   14.20
  -3 -12  -1    9.20    3.70
   3  12   1    8.80    3.80
  -3  12  -1   11.40    4.40
  -4 -12  -1 1063.89   27.30
  -4  12  -1 1072.19   27.50
   4  12   1 1059.69   24.20
  -5 -12  -1    0.60    2.90
  -5  12  -1   -0.50    3.00
  -5  12  -1    2.80    2.80
  -6 -12  -1  866.81   26.20
  -6  12  -1  893.21   23.80
  -6  12  -1  885.21   25.80
  -7 -12  -1    5.60    3.20
  -7  12  -1    3.60    3.60
  -7  12  -1    9.60    3.40
  -8 -12  -1  472.65   19.90
  -8  12  -1  476.65   18.50
  -8  12  -1  467.25   18.90
  -9 -12  -1    8.50    3.20
  -9  12  -1    8.40    2.80
  -9  12  -1    9.70    3.80
 -10 -12  -1  416.36   18.90
 -10  12  -1  414.36   17.40
 -10  12  -1  423.76   18.50
 -11 -12  -1   25.50    2.90
 -11  12  -1   38.60    6.60
 -11  12  -1   39.60    3.80
 -10  13   1    9.10    3.50
  -9 -13   1  166.88   12.00
  -9  13   1  185.38   11.70
  -8 -13   1  139.59   10.90
  -8  13   1  128.69    9.80
  -7 -13   1  393.06   18.60
  -7  13   1  391.66   16.30
  -6 -13   1  162.48   11.90
  -6  13   1  146.49    9.70
  -6  13   1  140.39   10.30
  -5 -13   1  113.19    9.90
  -5  13   1  133.19   10.10
   5  13  -1  110.39    8.10
  -5  13   1  120.29    8.40
  -4 -13   1  194.18   12.00
   4  13  -1  188.98   10.40
  -4  13   1  184.78   11.60
  -3 -13   1   39.70    6.50
  -3  13   1   42.00    6.60
   3  13  -1   30.90    5.50
  -2 -13   1  126.39    8.80
  -2  13   1  119.09    9.30
   2  13  -1  130.29    9.20
  -1 -13   1   15.60    3.70
   1  13  -1   14.40    4.20
  -1  13   1   17.20    4.60
   0 -13  -1  145.89    8.10
   0 -13   1  150.88    8.00
   0  13  -1  152.48   10.10
   0  13   1  143.69    9.80
  -1 -13  -1   83.79    6.80
   1  13   1   87.69    8.00
  -1  13  -1   87.99    8.20
  -2 -13  -1  193.88   10.60
   2  13   1  196.48   10.80
  -2  13  -1  205.58   11.80
  -3 -13  -1  719.83   22.00
  -3  13  -1  701.43   22.20
   3  13   1  709.13   20.30
  -4 -13  -1    0.10    2.80
  -4  13  -1    0.40    2.70
   4  13   1   -0.70    1.90
  -5 -13  -1  483.55   19.10
  -5  13  -1  485.65   18.80
  -6 -13  -1   20.00    5.40
  -6  13  -1    8.90    3.70
  -6  13  -1    8.00    2.70
  -7 -13  -1  686.13   24.60
  -7  13  -1  692.53   23.90
  -7  13  -1  717.23   21.90
  -8 -13  -1   25.70    5.30
  -8  13  -1   23.60    5.00
  -8  13  -1   24.30    5.00
  -9 -13  -1  500.05   21.40
  -9  13  -1  475.55   19.60
  -9  13  -1  518.65   19.60
 -10 -13  -1    6.30    2.10
 -10  13  -1    3.00    2.30
 -10  13  -1    2.70    3.20
 -11  13  -1  149.88   10.50
 -10  14   1  107.99    8.00
  -9 -14   1   43.90    4.40
  -9  14   1   47.30    4.10
  -9  14   1   44.40    7.20
  -8 -14   1   33.50    6.50
  -8  14   1   33.60    5.80
  -8  14   1   49.50    5.60
  -7 -14   1  336.07   17.00
  -7  14   1  330.27   16.40
  -7  14   1  350.56   15.20
  -6 -14   1   39.00    7.10
  -6  14   1   57.39    8.60
  -5 -14   1  520.65   20.50
  -5  14   1  487.75   19.70
   5  14  -1  500.75   17.50
  -4 -14   1    7.10    3.60
   4  14  -1    7.00    3.00
  -4  14   1   14.30    4.50
  -3 -14   1  936.31   26.50
  -3  14   1  989.40   27.50
   3  14  -1  980.70   26.00
  -2 -14   1    0.50    2.00
   2  14  -1   -3.20    2.40
  -2  14   1    0.50    3.10
  -1 -14   1  377.96   14.20
   1  14  -1  382.46   15.90
  -1  14   1  370.86   15.90
   0  14  -1   13.30    4.60
   0  14   1   17.60    4.50
  -1 -14  -1  784.62   21.70
   1  14   1  774.82   22.70
  -1  14  -1  756.92   23.50
  -2 -14  -1   51.99    6.90
   2  14   1   49.90    7.10
  -2  14  -1   51.19    7.90
  -3 -14  -1  159.18   10.10
   3  14   1  178.38   10.10
  -3  14  -1  168.68   11.30
  -4 -14  -1   47.30    7.30
   4  14   1   53.39    5.60
  -4  14  -1   63.89    8.60
  -5 -14  -1   39.40    6.80
  -5  14  -1   29.40    6.00
  -6 -14  -1   99.59    9.20
  -6  14  -1   91.69    8.60
  -7 -14  -1    1.10    2.40
  -7  14  -1    1.90    2.30
  -8 -14  -1   43.00    7.20
  -8  14  -1   52.19    5.70
  -9 -14  -1   87.39    5.80
  -9  14  -1  109.59    6.30
  -9  14  -1   88.39    5.70
 -10  14  -1   51.29    5.00
  -8 -15   1  133.79    7.60
  -8  15   1  128.09    7.80
  -7 -15   1    8.60    2.60
  -7  15   1    0.20    2.50
  -6 -15   1  306.47   15.70
  -6  15   1  316.57   16.20
  -5 -15   1   15.50    3.20
   5  15  -1   15.30    3.50
  -5  15   1   16.10    5.30
  -4 -15   1  542.35   20.30
   4  15  -1  526.35   18.60
  -4  15   1  542.65   21.10
  -3 -15   1   23.80    4.90
   3  15  -1   19.40    4.30
  -3  15   1   22.50    5.40
  -2 -15   1  809.62   23.40
  -2  15   1  825.42   25.30
   2  15  -1  801.92   24.00
   1  15  -1   98.39    9.30
  -1  15   1  104.79    8.90
   0  15   1  491.65   18.60
   0  15  -1  476.25   18.80
  -1 -15  -1   92.09    5.90
   1  15   1   85.09    7.90
  -1  15  -1   73.39    8.30
  -2 -15  -1  365.26   15.00
  -2  15  -1  370.56   16.90
   2  15   1  378.96   15.70
  -3 -15  -1   85.89    7.20
   3  15   1   68.29    6.80
  -3  15  -1   72.59    8.50
  -4 -15  -1  160.98   10.20
  -4  15  -1  147.89   11.00
   4  15   1  151.58    8.80
  -5 -15  -1    1.00    2.40
  -5  15  -1    3.60    3.10
  -6 -15  -1   21.30    4.50
  -6  15  -1   20.10    5.20
  -7 -15  -1   11.90    3.60
  -7  15  -1   15.10    3.40
  -8 -15  -1   36.10    3.80
  -8  15  -1   35.10    3.80
  -7 -16   1   36.80    3.80
  -6 -16   1   52.29    5.80
  -6  16   1   72.89    6.80
  -5 -16   1  190.48   11.20
  -5  16   1  205.58   13.20
  -4 -16   1    4.30    2.20
   4  16  -1    1.00    2.70
  -4  16   1   -0.70    2.50
  -3 -16   1  149.29    9.00
   3  16  -1  139.09    9.70
  -3  16   1  133.59   10.70
  -2 -16   1    3.10    2.00
  -2  16   1    1.30    2.40
   2  16  -1   -0.80    2.50
  -1  16   1  214.68   12.70
   1  16  -1  247.88   13.40
   0  16  -1  131.59   10.20
   0  16   1  123.79    9.60
   1  16   1  295.77   14.50
  -1  16  -1  303.67   15.40
  -2 -16  -1  374.96   13.60
  -2  16  -1  368.76   17.30
   2  16   1  366.06   16.10
  -3 -16  -1  109.19    7.70
   3  16   1  105.69    8.20
  -3  16  -1  114.29   10.00
  -4 -16  -1  429.46   17.60
  -4  16  -1  459.65   19.70
  -5 -16  -1   14.90    3.00
  -5  16  -1   18.70    4.60
  -6 -16  -1  365.66   16.50
  -6  16  -1  355.16   15.90
  -7 -16  -1    8.20    2.30
  -6 -17   1    1.60    3.10
  -5 -17   1   56.69    4.60
  -5  17   1   62.19    5.30
  -4 -17   1    4.80    2.10
   4  17  -1    7.20    2.80
  -4  17   1    2.50    3.00
  -3 -17   1    1.10    2.10
  -3  17   1    0.20    2.70
   3  17  -1   -3.60    2.20
   2  17  -1    2.70    3.40
  -2  17   1   12.20    4.20
   1  17  -1   14.30    3.90
  -1  17   1    7.60    3.60
   0  17  -1    8.80    3.60
   0  17   1   10.70    3.40
   1  17   1  390.26   17.20
  -1  17  -1  394.56   17.70
  -2  17  -1    9.30    3.90
   2  17   1    2.90    2.50
  -3 -17  -1  369.26   12.80
  -3  17  -1  383.86   17.80
   3  17   1  360.16   18.50
  -4 -17  -1    5.00    2.10
  -4  17  -1    1.80    2.20
  -5 -17  -1  640.14   21.60
  -5  17  -1  587.34   29.30
  -4 -18   1    0.70    2.60
   3  18  -1   82.19    7.00
   2  18  -1   -1.00    2.50
  -2  18   1   -1.70    2.20
  -1  18   1   77.99    8.30
   1  18  -1   80.89    8.30
   0  18   1  191.48   12.40
   0  18  -1  190.38   12.20
   1  18   1  126.69    9.50
  -1  18  -1  119.89    9.00
  -2  18  -1   94.09    6.50
   2  18   1   75.69    6.70
  -4 -18  -1  228.38    8.30
   1  19   1   44.80    6.50
 -15   0   2   -2.40    2.80
 -14   0   2   10.30    2.40
 -13   0   2    1.70    2.20
 -12   0   2  246.08   13.40
 -11   0   2   -3.20    3.10
  10   0  -2 1154.58   25.70
 -10   0   2 1173.88   24.60
 -10   0   2 1182.98   29.10
  -9   0   2    7.30    4.10
   9   0  -2    2.30    3.20
  -9   0   2    8.50    3.00
   8   0  -2  846.32   19.40
  -8   0   2  836.52   18.70
  -8   0   2  836.82   21.50
  -7   0   2    3.70    3.20
   7   0  -2   -1.90    2.40
  -7   0   2    8.60    2.40
  -6   0   2  820.32   16.90
  -6   0   2  802.22   18.50
   6   0  -2  803.02   16.80
  -5   0   2    4.00    1.90
   5   0  -2    1.50    2.00
  -5   0   2    1.90    2.30
  -4   0   2 1118.09   19.80
   4   0  -2 1115.89   18.50
  -4   0   2 1078.09   18.80
  -3   0   2    3.60    1.70
  -3   0   2    2.70    1.80
   3   0  -2    2.30    1.40
   2   0  -2  102.99    4.10
  -2   0   2   92.59    5.10
  -2   0   2   94.69    4.30
   1   0  -2    1.60    1.00
  -1   0   2    2.70    1.20
   1   0  -2    0.60    0.90
   0   0  -2 1809.82   22.10
   0   0  -2 1847.72   21.80
   0   0   2 1775.92   22.70
  -1   0  -2    2.30    0.90
  -1   0  -2    4.10    1.10
  -2   0  -2 2277.37   28.10
  -2   0  -2 2230.28   29.50
  -3   0  -2    1.10    1.00
  -3   0  -2    2.90    1.60
  -4   0  -2   54.69    3.20
  -4   0  -2   59.49    4.40
  -5   0  -2    2.40    2.40
  -5   0  -2    3.10    1.50
  -6   0  -2  766.82   15.10
  -6   0  -2  740.83   17.90
  -7   0  -2    1.90    1.70
  -7   0  -2    0.60    3.00
  -8   0  -2  119.59    8.80
  -8   0  -2  122.89    6.40
  -9   0  -2    8.70    4.10
  -9   0  -2    4.00    2.10
 -10   0  -2 1347.17   31.80
 -11   0  -2    8.50    4.30
 -12   0  -2  623.34   22.20
 -13   0  -2    7.20    3.30
 -14   0  -2  681.13   23.90
 -15  -1   2    2.80    2.60
 -15   1   2    9.80    2.90
 -14  -1   2  186.28    9.80
 -14   1   2  142.49    9.30
 -13  -1   2   10.60    2.70
 -13   1   2   15.90    3.90
 -12  -1   2  110.19    8.80
 -12   1   2  110.29    9.20
  11  -1  -2  181.38   10.50
 -11  -1   2  159.78   11.00
 -11   1   2  185.18   12.20
 -10  -1   2  115.99    8.00
  10  -1  -2   98.99    8.50
 -10  -1   2  108.29    9.40
 -10   1   2  116.59   10.10
  -9  -1   2  636.74   17.40
  -9  -1   2  626.64   19.20
   9  -1  -2  631.54   17.70
   9   1  -2  616.74   16.80
  -9   1   2  656.73   20.20
  -8  -1   2  197.18    9.30
   8  -1  -2  185.78    9.50
  -8  -1   2  202.58   10.60
  -8   1   2  182.18    7.90
  -8   1   2  187.38   10.80
   8   1  -2  191.68    8.90
  -7  -1   2 1142.49   22.70
   7  -1  -2 1163.28   22.60
  -7  -1   2 1157.98   24.10
   7   1  -2 1143.49   22.00
  -7   1   2 1139.59   24.80
  -7   1   2 1132.49   20.70
  -6  -1   2  406.36   12.30
  -6  -1   2  413.66   11.90
   6  -1  -2  389.96   11.40
  -6   1   2  380.76   10.20
   6   1  -2  406.56   11.20
  -6   1   2  404.76   13.20
  -5  -1   2 1642.04   26.80
   5  -1  -2 1651.63   26.10
  -5  -1   2 1613.94   26.70
  -5   1   2 1578.44   24.60
   5   1  -2 1631.64   25.50
  -5   1   2 1644.34   28.10
  -4  -1   2  318.97    9.30
  -4  -1   2  320.77    9.00
   4  -1  -2  329.97    8.80
  -4   1   2  335.07   10.00
  -4   1   2  324.27    8.30
   4   1  -2  326.87    8.60
   3  -1  -2 1410.56   20.70
  -3  -1   2 1361.36   20.40
  -3  -1   2 1359.56   21.80
  -3   1   2 1301.07   20.50
  -3   1   2 1358.96   21.70
   3   1  -2 1359.96   20.40
  -2  -1   2  644.04   13.20
   2  -1  -2  737.83   11.90
  -2  -1   2  658.33   11.20
  -2   1   2  667.53   12.40
  -2   1   2  676.63   11.70
   2   1  -2  676.23   11.60
  -1  -1   2 3554.94   44.60
   1  -1  -2 3525.85   42.20
   1  -1  -2 3549.54   42.00
  -1   1   2 3467.55   41.80
   1   1  -2 3663.93   42.40
   0  -1  -2  781.62   11.20
   0  -1   2  773.82   12.10
   0   1  -2  761.72   11.10
   1  -1   2   50.29    2.30
  -1  -1  -2   38.50    2.40
  -1  -1  -2   34.20    2.30
  -1   1  -2   46.00    2.60
  -2  -1  -2  186.28    5.60
  -2  -1  -2  198.08    5.50
  -2   1  -2  207.68    6.10
  -3  -1  -2   49.10    3.60
  -3  -1  -2   44.90    3.10
  -4  -1  -2  937.61   17.40
  -4  -1  -2  949.90   16.10
  -4   1  -2  907.01   14.10
  -4   1  -2  894.11   17.60
  -5  -1  -2  392.56   11.40
  -5  -1  -2  391.36   10.00
  -5   1  -2  400.66   12.00
  -5   1  -2  405.66    8.80
  -6  -1  -2  260.07    8.60
  -6  -1  -2  258.47   10.10
  -6   1  -2  241.58   10.80
  -6   1  -2  250.47    7.30
  -7  -1  -2  322.77   12.20
  -7  -1  -2  311.97   10.20
  -7   1  -2  335.77   13.00
  -8  -1  -2  237.58    9.30
  -8  -1  -2  240.98   11.50
  -8   1  -2  230.88   12.40
  -9  -1  -2  316.67   13.80
  -9  -1  -2  297.47   11.20
  -9   1  -2  302.37   14.30
 -10  -1  -2  145.09    8.30
 -10  -1  -2  153.88   10.60
 -10   1  -2  156.38   11.40
 -11  -1  -2  428.86   17.50
 -11   1  -2  450.05   18.50
 -12  -1  -2   86.89    8.20
 -12   1  -2   77.99    8.90
 -13  -1  -2  315.37   15.30
 -13   1  -2  322.27   16.10
 -14  -1  -2    3.90    2.60
 -14   1  -2    3.70    2.60
 -15  -1  -2  146.79    6.00
 -14  -2   2    3.90    2.30
 -14   2   2    4.60    2.60
 -13  -2   2  352.06   15.10
 -13   2   2  377.56   17.30
 -12  -2   2   14.70    3.50
  12  -2  -2   17.90    4.20
 -12   2   2   26.50    6.00
 -11  -2   2  453.15   17.00
 -11  -2   2  407.76   15.10
  11  -2  -2  421.66   16.20
 -11   2   2  435.16   18.20
 -10  -2   2   84.39    8.00
  10  -2  -2   80.49    8.10
 -10  -2   2   90.99    7.60
 -10   2   2   86.39    9.00
   9  -2  -2  406.46   14.50
  -9  -2   2  412.26   15.00
  -9  -2   2  429.66   14.50
  -9   2   2  409.96   16.30
   8  -2  -2   11.90    3.80
  -8  -2   2   18.50    4.20
  -8  -2   2   12.70    4.10
   8   2  -2   17.30    3.40
  -8   2   2   15.00    4.80
  -7  -2   2  275.17   10.70
   7  -2  -2  249.18   10.00
  -7  -2   2  263.67   10.60
  -7   2   2  245.48   11.40
   7   2  -2  263.87    9.60
  -6  -2   2  578.34   15.10
   6  -2  -2  586.24   14.50
  -6  -2   2  575.14   14.50
   6   2  -2  570.14   13.50
  -6   2   2  562.04   16.10
   5  -2  -2    1.30    2.10
  -5  -2   2    5.50    2.30
  -5  -2   2    4.80    2.30
   5   2  -2    2.90    1.80
  -5   2   2    4.20    2.80
   4  -2  -2   48.70    4.00
  -4  -2   2   47.70    4.30
  -4   2   2   52.09    4.90
   4   2  -2   43.90    3.60
   3  -2  -2  711.03   13.30
  -3  -2   2  696.63   14.50
   3   2  -2  681.83   12.70
  -3   2   2  678.53   14.30
   2  -2  -2  929.41   14.90
  -2  -2   2  893.21   16.40
  -2   2   2  923.61   13.40
  -2   2   2  895.21   15.80
   2   2  -2  921.51   14.70
   1  -2  -2  267.37    6.30
  -1  -2   2  254.37    7.60
   1  -2  -2  268.37    6.20
  -1   2   2  261.37    5.60
   1   2  -2  266.87    6.50
  -1   2   2  270.97    5.30
   0  -2  -2   10.60    1.60
   0  -2  -2    8.60    1.40
   0  -2   2    8.30    2.00
   0  -2  -2    7.90    1.30
   0   2  -2    4.20    1.40
  -1  -2  -2 1783.02   23.60
   1  -2   2 1894.51   24.20
  -1  -2  -2 1808.72   24.50
  -1   2  -2 1848.52   24.20
  -1   2  -2 1940.91   24.00
  -2  -2  -2   20.20    2.50
  -2  -2  -2   18.90    2.20
  -2   2  -2   25.60    2.90
  -3  -2  -2 4223.78   51.99
  -3  -2  -2 4223.18   52.29
   3  -2   2 4098.99   50.79
  -3   2  -2 4159.28   52.89
  -4  -2  -2    5.90    1.90
  -4  -2  -2    8.50    2.30
  -4   2  -2   13.90    2.90
  -5  -2  -2 2780.32   39.00
  -5  -2  -2 2741.23   40.00
  -5   2  -2 2753.82   41.10
  -6  -2  -2   54.59    5.10
  -6  -2  -2   63.79    5.80
  -6   2  -2   45.50    5.90
  -7  -2  -2 1694.03   31.20
  -7  -2  -2 1746.33   29.90
  -7   2  -2 1749.03   33.10
  -8  -2  -2    9.60    3.80
  -8  -2  -2   12.70    4.10
  -8   2  -2   11.40    5.10
  -9  -2  -2  630.24   19.30
  -9  -2  -2  602.14   17.00
  -9   2  -2  648.54   20.60
 -10  -2  -2   51.19    6.30
 -10  -2  -2   60.49    7.80
 -10   2  -2   60.49    8.70
 -11  -2  -2  127.69    9.50
 -11  -2  -2  127.69    8.10
 -11   2  -2  103.09   10.10
 -12  -2  -2   64.49    6.70
 -12   2  -2   69.49    9.20
 -13  -2  -2    2.50    2.90
 -13   2  -2    5.90    3.40
 -14  -2  -2   29.00    3.70
 -14   2  -2   30.40    4.70
 -15  -2  -2    4.50    2.70
 -14   3   2  565.64   21.80
  13  -3  -2   19.50    3.60
 -13   3   2   23.20    4.60
 -12  -3   2  436.76   16.30
 -12  -3   2  434.56   16.10
  12  -3  -2  446.66   17.00
 -12   3   2  469.35   19.70
  11  -3  -2   41.40    6.40
 -11   3   2   42.80    7.70
 -10  -3   2  585.14   18.50
  10  -3  -2  605.74   19.00
 -10  -3   2  612.04   18.90
 -10   3   2  601.74   21.00
  -9  -3   2   92.69    7.80
   9  -3  -2   89.99    8.30
  -9   3   2   94.59    9.90
  -8  -3   2   94.49    7.50
  -8  -3   2  109.99    7.50
   8  -3  -2   92.59    7.60
  -8   3   2  102.19    8.90
  -7  -3   2  128.59    7.30
   7  -3  -2  114.49    7.50
  -7  -3   2  129.29    8.10
   7   3  -2  122.89    6.80
  -7   3   2  128.89    9.00
  -6  -3   2    4.80    2.60
  -6  -3   2    1.50    2.00
   6  -3  -2    2.70    2.30
   6   3  -2   -0.30    1.70
  -6   3   2    1.70    3.00
  -5  -3   2  436.36   13.00
   5  -3  -2  457.35   12.30
  -5   3   2  428.96   13.50
   5   3  -2  446.26   11.20
   4  -3  -2   12.60    2.80
  -4  -3   2   18.40    3.30
   4   3  -2   13.10    2.40
  -4   3   2   15.80    3.30
   3  -3  -2   12.40    2.30
  -3  -3   2   21.30    3.20
  -3   3   2   17.70    3.00
   3   3  -2   21.50    2.60
  -2  -3   2  936.41   17.40
   2  -3  -2  933.01   15.90
   2   3  -2  964.00   15.80
  -2   3   2  900.81   16.60
   1  -3  -2  189.58    5.60
   1  -3  -2  179.58    5.60
   1  -3  -2  191.68    4.90
  -1  -3   2  210.08    6.90
   1   3  -2  213.48    6.20
   0  -3   2   14.50    2.40
   0  -3  -2   15.50    2.00
   0  -3  -2   17.40    2.00
   0  -3  -2   11.60    1.80
   0   3  -2   13.80    2.20
  -1  -3  -2    8.50    1.80
  -1  -3  -2   10.60    1.70
  -1   3  -2   14.50    2.20
  -2  -3  -2 3451.25   44.90
  -2  -3  -2 3475.75   42.90
  -2   3  -2 3542.65   44.30
  -2   3  -2 3619.34   44.50
  -3  -3  -2    1.70    1.40
  -3  -3  -2    0.80    1.40
   3  -3   2    1.20    1.40
  -3   3  -2    1.20    1.60
  -4  -3  -2 3256.27   42.90
   4  -3   2 3176.78   42.50
  -4  -3  -2 3175.88   43.70
  -4   3  -2 3171.78   44.30
   5  -3   2   25.30    3.40
  -5   3  -2   30.20    4.30
   6  -3   2 3035.90   43.10
  -6  -3  -2 3092.09   44.70
  -6  -3  -2 2985.40   44.50
  -6   3  -2 3030.80   46.40
   7  -3   2   10.00    3.40
  -7  -3  -2   21.60    4.30
  -7  -3  -2   12.30    3.40
  -7   3  -2   16.00    4.60
  -8  -3  -2  638.24   18.40
  -8  -3  -2  676.33   18.10
  -8   3  -2  642.84   19.80
  -9  -3  -2    7.40    3.30
  -9  -3  -2    4.60    3.10
  -9   3  -2   -2.50    3.60
 -10  -3  -2  227.48   11.10
 -10  -3  -2  225.58   11.90
 -10   3  -2  258.57   14.00
 -11  -3  -2  111.19    8.40
 -11  -3  -2  107.69    8.60
 -11   3  -2  114.19   10.50
 -12  -3  -2   26.30    4.90
 -12   3  -2   20.40    5.50
 -13  -3  -2   92.19    6.90
 -13   3  -2   69.09    9.50
 -14  -3  -2   21.30    2.40
 -14   3  -2   21.50    3.00
 -14   4   2   -3.00    2.60
  13  -4  -2  203.18   11.20
 -13   4   2  215.88   13.10
 -12  -4   2   25.60    4.90
  12  -4  -2   26.80    5.70
 -12   4   2   20.50    5.80
  11  -4  -2   54.99    7.60
 -11  -4   2   48.10    7.10
 -11  -4   2   47.90    3.60
 -11   4   2   48.00    8.30
 -10  -4   2  139.29    8.40
  10  -4  -2  145.99    9.90
 -10  -4   2  151.58    9.80
 -10   4   2  137.69   11.30
   9  -4  -2  601.64   18.40
  -9  -4   2  573.14   16.90
  -9  -4   2  590.94   18.90
  -9   4   2  602.84   20.60
  -8  -4   2  149.19    8.10
  -8  -4   2  167.08    9.80
   8  -4  -2  147.19    9.30
  -8   4   2  124.99   10.00
  -7  -4   2  168.18    9.60
   7  -4  -2  184.08    9.50
  -7   4   2  177.18   10.60
   7   4  -2  160.58    7.70
  -6  -4   2 1347.47   27.20
   6  -4  -2 1398.66   26.20
  -6   4   2 1346.17   27.90
  -5  -4   2   72.29    6.20
   5  -4  -2   89.49    6.20
  -5   4   2   96.99    7.00
   5   4  -2   85.99    5.20
  -4  -4   2 1887.81   31.50
   4  -4  -2 1875.91   29.50
  -4   4   2 1843.82   31.00
   4   4  -2 1824.02   28.10
  -3  -4   2   79.99    5.60
   3  -4  -2   73.99    4.90
   3   4  -2   73.49    4.60
  -3   4   2   70.39    5.20
   2  -4  -2 2010.90   29.40
  -2  -4   2 2074.39   31.40
  -2   4   2 2007.80   30.40
   2   4  -2 2141.69   29.60
   1  -4  -2  229.28    6.90
  -1  -4   2  263.07    8.10
   1  -4  -2  241.88    6.70
   1  -4  -2  236.58    5.90
   1   4  -2  272.67    7.60
   0  -4  -2  522.25   10.20
   0  -4  -2  504.75    9.50
   0  -4  -2  480.05    9.80
   0  -4   2  523.85   11.00
   0   4  -2  514.45   10.90
  -1  -4  -2 1763.52   25.70
   1  -4   2 1781.42   24.80
  -1   4  -2 1824.12   26.10
  -2  -4  -2  197.58    7.00
  -2   4  -2  207.48    7.00
  -2   4  -2  208.78    6.50
  -3  -4  -2  676.13   14.60
   3  -4   2  695.43   14.50
  -3   4  -2  702.63   14.60
  -4  -4  -2    1.40    1.40
   4  -4   2    1.10    1.90
  -4  -4  -2    0.70    1.80
  -4   4  -2    4.70    2.30
  -5  -4  -2  445.66   12.90
  -5  -4  -2  447.06   11.70
   5  -4   2  428.06   12.00
  -5   4  -2  461.65   13.50
   6  -4   2  145.99    7.70
  -6  -4  -2  171.58    8.60
  -6  -4  -2  177.88    8.00
  -6   4  -2  157.08    8.80
  -7  -4  -2  583.54   16.00
   7  -4   2  586.84   15.80
  -7  -4  -2  594.14   16.60
  -7   4  -2  576.64   17.30
  -8  -4  -2  235.18   11.10
   8  -4   2  219.78   10.40
  -8  -4  -2  243.58   11.00
  -8   4  -2  224.08   11.90
  -9  -4  -2    3.10    2.80
  -9  -4  -2    3.60    2.90
   9  -4   2    6.10    3.10
  -9   4  -2    7.20    4.30
 -10  -4  -2  400.96   15.00
 -10  -4  -2  374.66   14.60
 -10   4  -2  364.26   16.70
 -11  -4  -2    4.50    2.30
 -11  -4  -2    6.00    2.90
 -11   4  -2   12.30    4.90
 -12  -4  -2  444.26   16.70
 -12  -4  -2  425.16   16.30
 -12   4  -2  448.16   19.40
 -13  -4  -2   -2.00    2.30
 -13   4  -2    3.20    2.90
 -14   4  -2  307.07   13.80
 -14   5   2   -4.00    2.50
  13  -5  -2   21.70    4.70
 -13  -5   2   25.20    4.40
 -13   5   2   15.80    4.70
  12  -5  -2   10.80    4.10
 -12  -5   2   14.30    3.90
 -12   5   2    3.70    4.00
 -11  -5   2  169.38   10.90
  11  -5  -2  160.18   11.00
 -11   5   2  165.78   12.40
  10  -5  -2   -2.60    3.10
 -10  -5   2   -4.90    2.70
 -10   5   2   -0.90    4.00
   9  -5  -2  824.02   22.40
  -9  -5   2  839.62   23.60
  -9   5   2  796.92   24.30
  -8  -5   2    3.80    3.80
   8  -5  -2    2.90    3.80
  -8   5   2    3.70    4.40
  -7  -5   2 1210.78   27.10
   7  -5  -2 1224.28   25.70
   7   5  -2 1197.38   23.30
  -7   5   2 1168.58   27.50
   6  -5  -2    0.90    2.70
  -6  -5   2    1.20    2.80
   6   5  -2    1.40    1.90
  -6   5   2    1.60    3.20
  -5  -5   2 1658.93   30.70
   5  -5  -2 1660.93   29.00
   5   5  -2 1599.24   26.90
  -5   5   2 1684.03   31.00
  -4  -5   2  230.18    9.90
   4  -5  -2  253.57    9.50
   4   5  -2  233.18    8.40
  -4   5   2  259.47   10.20
   3  -5  -2 2645.14   38.10
  -3  -5   2 2600.14   39.90
  -3   5   2 2654.13   39.30
   3   5  -2 2624.84   37.30
   2  -5  -2   22.60    3.20
  -2  -5   2   16.40    3.10
  -2   5   2   22.80    3.40
   2   5  -2   15.50    2.60
   1  -5  -2 2250.27   30.00
  -1  -5   2 2282.17   33.60
   1  -5  -2 2222.98   32.00
   1   5  -2 2343.57   32.70
   0  -5  -2  200.58    6.50
   0  -5  -2  202.48    5.80
   0  -5   2  200.28    6.90
   0  -5  -2  215.48    6.50
   0   5  -2  195.08    7.00
   1  -5   2  633.94   12.10
  -1  -5  -2  640.94   13.20
  -1   5  -2  645.24   13.70
   1   5   2  638.34   12.20
  -2  -5  -2  276.07    8.70
  -2   5  -2  262.37    8.70
  -2   5  -2  248.68    7.50
  -3  -5  -2   68.79    5.10
  -3   5  -2   56.19    4.60
  -4  -5  -2  214.98    8.90
   4  -5   2  199.48    8.30
  -4   5  -2  198.28    8.40
   5  -5   2  261.37    9.80
  -5  -5  -2  261.77   10.40
  -5   5  -2  266.87   10.60
  -6  -5  -2    5.20    2.20
  -6  -5  -2    1.90    2.30
   6  -5   2    4.90    2.60
  -6   5  -2    7.90    3.50
   7  -5   2  432.86   14.00
  -7  -5  -2  464.05   13.70
  -7  -5  -2  437.06   14.70
  -7   5  -2  442.56   15.30
  -8  -5  -2   39.10    5.40
  -8  -5  -2   28.00    5.20
  -8   5  -2   36.40    6.10
   9  -5   2 1010.90   24.20
  -9  -5  -2  978.90   23.70
  -9  -5  -2 1027.00   25.60
  -9   5  -2 1011.30   27.10
 -10  -5  -2    4.40    2.00
 -10  -5  -2   -0.90    2.20
 -10   5  -2    5.40    3.70
 -11  -5  -2  599.74   20.00
 -11  -5  -2  608.34   18.60
 -11   5  -2  623.94   22.60
 -12  -5  -2    6.10    2.90
 -12   5  -2    8.40    3.80
 -13  -5  -2  527.25   19.40
 -13   5  -2  559.64   22.50
 -14   5  -2    2.30    4.20
  13  -6  -2  167.28   10.70
 -13  -6   2  155.18   10.20
 -13   6   2  162.88   11.60
 -12  -6   2   66.79    7.60
  12  -6  -2   86.29    8.40
 -12   6   2   95.99    9.90
 -11  -6   2  103.09    9.30
  11  -6  -2  117.99    9.70
 -11   6   2  105.39   10.50
  10  -6  -2  515.05   18.50
 -10  -6   2  494.95   18.70
 -10   6   2  493.25   19.80
  -9  -6   2  155.98   10.90
   9  -6  -2  151.78   10.50
  -9   6   2  161.18   11.60
   8  -6  -2  983.20   24.50
  -8  -6   2  970.40   25.60
  -8   6   2  968.80   26.00
  -7  -6   2   37.00    6.20
   7  -6  -2   28.30    5.20
  -7   6   2   43.90    6.70
  -6  -6   2 1017.90   24.10
   6  -6  -2  984.90   22.40
  -6   6   2  939.11   23.40
   6   6  -2  954.70   20.00
   5  -6  -2    0.10    2.60
  -5  -6   2   -0.60    2.50
  -5   6   2    2.20    2.90
   5   6  -2    1.80    1.90
  -4  -6   2  626.34   17.00
   4  -6  -2  653.83   16.10
   4   6  -2  640.14   15.10
  -4   6   2  633.04   16.70
   3  -6  -2  189.68    8.30
  -3  -6   2  179.18    8.70
  -3   6   2  207.08    8.70
   3   6  -2  171.48    7.40
   2  -6  -2 2088.09   32.00
  -2  -6   2 2054.89   33.20
  -2   6   2 1960.50   31.60
   2   6  -2 2098.79   31.70
   1  -6  -2  928.81   15.70
   1  -6  -2  922.81   17.70
  -1  -6   2  890.01   18.20
   1   6  -2  921.21   17.90
  -1   6   2  891.01   17.10
   0  -6   2 1676.43   26.30
   0  -6  -2 1677.73   25.50
   0   6  -2 1643.84   26.70
  -1  -6  -2 1455.85   23.80
   1  -6   2 1399.96   22.10
  -1   6  -2 1432.26   24.40
   1   6   2 1430.36   22.60
  -2  -6  -2   87.59    5.50
  -2   6  -2   78.09    5.60
  -3  -6  -2 1206.28   22.90
  -3   6  -2 1186.98   21.40
  -3   6  -2 1190.88   22.50
  -4  -6  -2   58.89    5.80
  -4   6  -2   73.89    5.90
   5  -6   2 1046.00   22.30
  -5  -6  -2 1057.79   23.20
  -5   6  -2 1020.70   22.30
  -6  -6  -2  128.09    8.40
   6  -6   2  140.09    8.50
  -6   6  -2  141.89    9.00
  -7  -6  -2  384.36   14.40
   7  -6   2  391.06   13.80
  -7   6  -2  390.06   14.80
   8  -6   2  344.97   13.90
  -8  -6  -2  334.37   14.20
  -8   6  -2  342.57   14.80
  -9  -6  -2  338.77   14.80
   9  -6   2  361.06   14.80
  -9   6  -2  340.07   15.80
  10  -6   2  746.53   21.90
 -10  -6  -2  767.92   23.10
 -10   6  -2  762.02   24.60
 -11  -6  -2   98.69    8.70
  11  -6   2  117.39    9.00
 -11   6  -2  112.39   10.20
 -12  -6  -2  337.07   15.60
 -12   6  -2  357.26   17.80
 -13  -6  -2   17.70    3.60
 -13   6  -2   23.40    4.80
  14  -7  -2  308.57   12.70
 -14  -7   2  325.07   13.10
  13  -7  -2   28.90    5.30
 -13  -7   2   13.60    3.40
 -13   7   2   18.10    3.80
  12  -7  -2  360.96   16.30
 -12  -7   2  355.56   16.60
 -12   7   2  345.37   17.70
  11  -7  -2   20.50    5.40
 -11   7   2   30.20    6.70
 -10  -7   2  602.44   21.40
  10  -7  -2  591.44   20.80
 -10   7   2  591.04   21.80
   9  -7  -2   16.50    4.90
  -9  -7   2   23.00    5.40
  -9   7   2   22.70    5.60
  -8  -7   2  495.75   18.30
   8  -7  -2  465.05   17.00
  -8   7   2  494.35   18.50
   7  -7  -2   97.49    8.50
  -7  -7   2  104.59    8.70
  -7   7   2  119.99    9.70
   6  -7  -2   67.29    7.20
  -6  -7   2   64.49    7.00
  -6   7   2   69.59    7.70
   6   7  -2   64.59    5.60
  -5  -7   2   68.39    6.90
   5  -7  -2   71.49    6.80
  -5   7   2   74.19    7.40
   5   7  -2   72.69    5.70
   4  -7  -2   81.19    6.70
  -4  -7   2   96.89    7.40
  -4   7   2   82.89    6.90
   4   7  -2   84.69    5.80
   3  -7  -2  159.98    8.20
  -3  -7   2  141.69    8.20
  -3   7   2  142.69    7.70
   3   7  -2  145.79    7.10
   2  -7  -2 1357.56   24.70
  -2  -7   2 1314.27   25.30
  -2   7   2 1334.87   24.30
   2   7  -2 1370.06   24.50
  -1  -7   2  888.41   18.90
   1  -7  -2  933.41   16.50
   1  -7  -2  933.01   18.90
   1   7  -2  928.01   18.90
  -1   7   2  887.21   17.80
   0  -7  -2 3839.72   50.79
   0  -7   2 3814.92   51.49
   0   7   2 3845.82   51.89
   0   7  -2 3895.61   52.79
  -1  -7  -2  134.39    6.60
   1  -7   2  139.09    5.90
   1   7   2  135.29    6.30
  -1   7  -2  147.09    7.30
  -2  -7  -2 3082.69   45.20
  -2   7  -2 3192.18   46.00
  -3  -7  -2    2.40    2.50
  -3   7  -2   -1.80    2.20
  -3   7  -2   -2.50    1.90
  -4  -7  -2 2200.38   37.30
  -4   7  -2 2210.28   35.50
  -5  -7  -2    3.20    3.10
   5  -7   2    4.30    3.20
  -5   7  -2    4.90    3.30
  -6  -7  -2 1024.70   24.50
   6  -7   2 1024.20   23.80
  -6   7  -2 1019.60   24.00
  -7  -7  -2    7.30    4.10
   7  -7   2   13.60    4.50
  -7   7  -2   12.50    4.90
   8  -7   2  765.92   21.70
  -8  -7  -2  741.73   22.00
  -8   7  -2  751.92   22.10
  -9  -7  -2   -0.30    2.50
   9  -7   2    2.70    3.50
  -9   7  -2    0.90    3.30
  10  -7   2   89.59    8.60
 -10  -7  -2   82.89    8.20
 -10   7  -2   79.89    8.90
  11  -7   2   12.10    3.80
 -11  -7  -2   12.10    3.80
 -11   7  -2   14.00    5.40
  12  -7   2    4.20    3.00
 -12  -7  -2    9.70    3.50
 -12   7  -2    9.50    4.30
 -13  -7  -2    6.90    2.90
 -13   7  -2   10.70    3.30
 -14  -7  -2    3.20    2.50
  14  -8  -2    7.80    3.60
  13  -8  -2  346.97   16.90
 -13  -8   2  352.86   16.80
 -13   8   2  326.37   15.00
 -12  -8   2   18.60    4.60
  12  -8  -2   31.60    6.30
 -12   8   2   21.90    5.70
 -11  -8   2  376.66   17.60
  11  -8  -2  407.26   17.70
 -11   8   2  402.16   18.70
 -10  -8   2   16.70    4.40
  10  -8  -2   14.60    4.60
 -10   8   2   14.40    5.00
  -9  -8   2  229.88   13.10
   9  -8  -2  226.68   12.90
  -9   8   2  225.48   13.40
   8  -8  -2  282.07   13.70
  -8  -8   2  311.47   14.90
  -8   8   2  297.27   14.90
   7  -8  -2   76.19    8.00
  -7  -8   2   66.59    8.40
  -7   8   2   79.49    9.20
   6  -8  -2  155.68    9.90
  -6  -8   2  153.88   10.30
  -6   8   2  147.39   10.30
   6   8  -2  136.89    8.10
   5  -8  -2   13.70    4.00
  -5  -8   2    8.40    4.00
  -5   8   2   19.70    4.90
   5   8  -2   14.40    3.70
   4  -8  -2  330.27   12.50
  -4  -8   2  318.17   13.20
  -4   8   2  312.87   12.50
   4   8  -2  315.57   11.20
   3  -8  -2  305.87   11.70
  -3  -8   2  328.97   12.50
   3   8  -2  316.87   10.90
  -3   8   2  287.77   11.20
   2  -8  -2  396.36   12.90
  -2  -8   2  421.16   13.40
   2   8  -2  420.26   12.50
  -2   8   2  388.56   12.00
  -1  -8   2  626.94   15.90
   1  -8  -2  626.54   13.60
   1   8  -2  651.73   16.00
   0  -8   2  162.08    7.40
   0  -8  -2  175.78    7.30
   0   8  -2  179.68    8.30
   0   8   2  163.48    7.90
   1  -8   2 1075.69   19.80
  -1  -8  -2 1090.09   21.50
   1   8   2 1098.69   21.00
  -1   8  -2 1117.89   22.70
  -2  -8  -2   24.40    4.00
  -2   8  -2   32.50    4.70
  -3  -8  -2 1255.97   25.50
  -3   8  -2 1292.47   26.00
  -4  -8  -2   16.00    4.20
  -4   8  -2   12.50    3.60
  -4   8  -2   13.40    3.70
  -5  -8  -2 1254.57   27.80
  -5   8  -2 1312.07   26.80
  -6  -8  -2  143.29    9.70
  -6   8  -2  119.39    9.10
  -7  -8  -2  911.31   24.50
   7  -8   2  938.61   24.60
  -7   8  -2  915.11   24.10
  -8  -8  -2  427.66   16.80
   8  -8   2  393.46   16.10
  -8   8  -2  399.56   16.20
  -9  -8  -2  111.09    9.30
   9  -8   2  103.79    9.60
  -9   8  -2  112.19    9.70
  10  -8   2   85.59    8.70
 -10  -8  -2   98.59    8.90
 -10   8  -2   84.79    9.10
  11  -8   2    8.00    3.90
 -11  -8  -2   10.70    4.00
 -11   8  -2   12.90    4.90
  12  -8   2  141.29    8.90
 -12  -8  -2  143.49   10.60
 -12   8  -2  147.79   11.60
 -13  -8  -2    5.60    2.70
 -13   8  -2    1.00    2.60
 -13  -9   2   18.70    2.90
  13  -9  -2   12.20    4.10
 -12  -9   2   87.09    8.50
  12  -9  -2   85.89    9.20
 -12   9   2   96.59    9.80
  11  -9  -2  108.59    9.70
 -11  -9   2  104.59    9.40
 -11   9   2   92.59   10.40
 -10  -9   2  120.99    9.90
  10  -9  -2  126.19   10.50
 -10   9   2  112.59   10.70
   9  -9  -2  288.97   14.80
  -9  -9   2  288.07   15.10
  -9   9   2  288.07   15.50
   8  -9  -2   47.30    7.40
  -8  -9   2   41.90    7.00
  -8   9   2   37.90    7.10
  -7  -9   2  560.14   20.10
   7  -9  -2  573.04   19.30
  -7   9   2  616.84   20.50
   6  -9  -2   -2.20    3.10
  -6  -9   2   -4.90    3.60
   6   9  -2    0.50    2.70
  -6   9   2   -0.60    3.60
  -5  -9   2 1212.48   29.00
   5  -9  -2 1206.18   27.60
   5   9  -2 1259.37   26.10
  -5   9   2 1248.18   27.90
   4  -9  -2   10.90    4.30
  -4  -9   2   17.10    4.80
  -4   9   2   20.00    4.60
   4   9  -2   14.80    3.70
  -3  -9   2  789.12   20.90
   3  -9  -2  782.82   20.10
   3   9  -2  804.92   19.20
  -3   9   2  767.72   19.10
   2  -9  -2  120.89    5.50
  -2  -9   2  127.79    8.20
   2  -9  -2  122.79    8.30
  -2   9   2  123.49    7.30
   2   9  -2  137.29    7.90
   1  -9  -2  705.33   15.30
  -1  -9   2  737.53   18.10
   1   9  -2  717.53   17.90
  -1   9   2  698.73   17.80
   0  -9   2  246.68    9.40
   0  -9  -2  216.98    8.60
   0   9   2  213.98    9.30
   0   9  -2  228.48   10.20
   1  -9   2   82.69    5.10
  -1  -9  -2   70.19    5.80
  -1   9  -2   80.89    6.60
   1   9   2   81.59    5.70
  -2  -9  -2  407.46   13.50
  -2   9  -2  410.26   13.90
  -3  -9  -2    2.80    2.80
  -3   9  -2    3.00    2.60
  -4  -9  -2  180.38   10.10
  -4   9  -2  189.08    9.20
  -4   9  -2  191.18   10.20
  -5  -9  -2   56.29    7.20
  -5   9  -2   52.99    6.70
  -5   9  -2   55.19    6.70
  -6  -9  -2  365.46   15.30
  -6   9  -2  368.06   14.40
  -7  -9  -2  189.98   11.30
  -7   9  -2  182.58   11.00
  -8  -9  -2   21.40    5.20
  -8   9  -2   27.80    5.60
  -9  -9  -2  291.67   14.70
   9  -9   2  300.47   15.00
  -9   9  -2  294.37   14.80
  10  -9   2   26.80    5.50
 -10  -9  -2   13.30    3.90
 -10   9  -2   19.90    5.30
 -11  -9  -2  363.46   17.10
  11  -9   2  383.46   17.10
 -11   9  -2  397.36   18.30
  12  -9   2   12.60    3.30
 -12  -9  -2    2.50    2.90
 -12   9  -2    2.50    3.40
 -13  -9  -2  314.67   13.60
  12 -10  -2    5.20    3.80
 -12 -10   2   11.30    3.70
 -12  10   2   15.00    3.90
  11 -10  -2   27.20    5.70
 -11 -10   2   20.80    5.60
 -11  10   2   13.00    5.20
  10 -10  -2  241.08   14.40
 -10 -10   2  240.08   14.40
 -10  10   2  252.47   14.70
  -9 -10   2   25.50    5.70
   9 -10  -2   18.20    5.50
  -9  10   2   22.80    6.20
  -8 -10   2  692.13   23.70
   8 -10  -2  664.73   22.40
  -8  10   2  684.63   22.80
  -7 -10   2    0.40    3.40
   7 -10  -2   -0.40    3.70
  -7  10   2    9.10    4.20
  -6 -10   2 1026.40   27.90
   6 -10  -2 1025.10   26.30
   6  10  -2  997.90   23.80
  -6  10   2 1041.30   26.60
   5 -10  -2   13.10    4.90
  -5 -10   2   18.80    5.40
   5  10  -2   23.50    4.40
  -5  10   2   17.90    5.10
   4 -10  -2 1467.25   31.20
  -4 -10   2 1454.65   32.30
   4  10  -2 1423.46   28.80
  -4  10   2 1499.55   30.40
  -3 -10   2    9.30    3.70
   3 -10  -2    6.40    3.80
   3  10  -2    3.70    2.80
  -3  10   2    6.70    3.20
   2 -10  -2 1464.55   24.40
  -2 -10   2 1489.05   30.20
   2  10  -2 1492.05   29.20
  -2  10   2 1452.95   27.60
  -1 -10   2   13.30    3.60
   1 -10  -2   17.50    3.30
  -1  10   2   20.20    4.30
   1  10  -2   13.00    4.10
   0 -10   2 1026.80   21.90
   0 -10  -2 1011.50   21.30
   0  10   2 1027.50   22.70
   0  10  -2 1024.70   23.40
   1 -10   2   47.30    4.10
  -1 -10  -2   32.50    4.90
  -1  10  -2   29.30    5.40
   1  10   2   38.50    5.10
   2 -10   2   10.10    1.60
  -2 -10  -2   11.90    3.70
   2  10   2   13.70    3.30
  -2  10  -2   10.40    3.60
  -3 -10  -2   28.60    5.40
   3  10   2   27.00    4.20
  -3  10  -2   26.30    5.20
  -4 -10  -2    0.80    3.20
  -4  10  -2    5.70    3.30
  -4  10  -2    5.40    3.30
  -5 -10  -2  250.17   12.70
  -5  10  -2  234.58   11.00
  -5  10  -2  241.18   12.20
  -6 -10  -2  166.08   11.00
  -6  10  -2  168.88   10.20
  -6  10  -2  172.78   10.50
  -7 -10  -2   47.90    7.70
  -7  10  -2   37.60    6.30
  -7  10  -2   38.90    6.60
  -8 -10  -2  274.37   14.30
  -8  10  -2  284.07   13.70
  -9 -10  -2   80.49    8.30
  -9  10  -2   66.69    8.90
 -10 -10  -2  491.95   20.20
 -10  10  -2  530.35   20.90
 -11 -10  -2    8.30    3.20
 -11  10  -2    7.60    3.90
 -12 -10  -2  336.67   16.10
 -12  10  -2  341.07   16.10
  12 -11  -2  224.88   11.20
  11 -11  -2  132.49   11.10
 -11 -11   2  138.69   10.80
 -11  11   2  125.49   11.00
  10 -11  -2  187.28   12.80
 -10 -11   2  185.18   12.60
 -10  11   2  180.58   12.30
   9 -11  -2  237.98   14.00
  -9 -11   2  237.88   14.30
  -9  11   2  251.17   14.10
   8 -11  -2   57.59    8.40
  -8 -11   2   58.99    9.10
  -8  11   2   59.19    8.50
   7 -11  -2  336.97   15.90
  -7 -11   2  329.97   16.30
  -7  11   2  339.37   15.50
   7  11  -2  319.47   13.20
  -6 -11   2    0.70    2.80
   6 -11  -2    2.50    3.80
   6  11  -2    6.20    2.60
  -6  11   2    4.20    3.50
   5 -11  -2  287.67   13.90
  -5 -11   2  280.17   14.00
   5  11  -2  259.77   11.70
  -5  11   2  286.77   13.40
  -4 -11   2  251.97   13.10
   4 -11  -2  228.78   12.80
   4  11  -2  247.18   11.30
  -4  11   2  252.77   12.00
  -3 -11   2  538.35   18.20
  -3  11   2  540.95   16.60
   3  11  -2  544.85   16.50
  -2 -11   2   84.19    7.30
   2 -11  -2   82.29    4.30
   2  11  -2   73.69    7.20
  -2  11   2   86.39    7.90
   1 -11  -2  408.06   12.30
  -1 -11   2  389.26   13.90
  -1  11   2  418.26   14.90
   1  11  -2  405.06   14.60
   0 -11   2 2049.29   35.30
   0 -11  -2 1960.60   34.30
   0  11  -2 2063.19   37.80
   0  11   2 2057.19   36.70
  -1 -11  -2  418.46   14.50
   1 -11   2  440.66   13.00
   1  11   2  427.46   14.50
  -1  11  -2  416.26   15.50
  -2 -11  -2 1011.80   24.00
  -2  11  -2 1030.00   25.20
   2  11   2 1019.40   23.00
  -3 -11  -2   69.49    7.50
  -3  11  -2   70.49    7.70
  -4 -11  -2  765.32   22.30
  -4  11  -2  748.73   22.10
  -5 -11  -2    0.60    3.50
  -5  11  -2   -2.60    2.80
  -5  11  -2   -2.10    2.60
  -6 -11  -2  509.65   19.40
  -6  11  -2  505.65   18.50
  -6  11  -2  519.15   17.30
  -7 -11  -2   57.89    8.40
  -7  11  -2   76.29    7.50
  -7  11  -2   72.49    8.10
  -8 -11  -2  345.97   16.50
  -8  11  -2  319.17   15.10
  -8  11  -2  341.37   15.60
  -9 -11  -2  225.98   13.60
  -9  11  -2  224.78   13.40
  -9  11  -2  222.68   12.20
 -10 -11  -2  111.29    9.60
 -10  11  -2  119.89   10.10
 -10  11  -2  109.79    8.00
 -11 -11  -2  237.88   14.40
 -11  11  -2  264.47   12.20
 -11  11  -2  273.77   15.10
 -12  11  -2    9.00    2.30
  11 -12  -2  328.77   14.80
 -11 -12   2  335.17   18.80
 -11  12   2  336.47   16.00
 -10 -12   2   10.30    3.10
  10 -12  -2    7.50    3.70
 -10  12   2   12.60    3.80
   9 -12  -2   92.99   10.20
  -9 -12   2   96.19    8.90
  -9  12   2  120.09    9.80
  -8 -12   2    2.10    2.60
   8 -12  -2    8.60    4.40
  -8  12   2    9.30    3.60
  -7 -12   2   39.20    6.90
   7 -12  -2   34.70    6.90
  -7  12   2   34.10    6.60
   7  12  -2   43.00    5.00
   6 -12  -2   51.79    7.80
  -6 -12   2   49.70    7.70
  -6  12   2   62.39    8.20
   6  12  -2   59.89    6.40
  -5 -12   2    5.10    3.60
   5  12  -2    4.50    3.10
  -5  12   2    4.20    3.20
  -4 -12   2   52.59    7.60
  -4  12   2   57.79    7.40
   4  12  -2   60.79    6.30
  -3 -12   2  173.78   10.70
  -3  12   2  176.18   10.70
  -3  12   2  155.68    9.50
   3  12  -2  179.88    9.90
  -2 -12   2  141.59    9.30
  -2  12   2  159.88   10.40
   2  12  -2  147.19    9.20
   1 -12  -2  895.51   19.80
  -1 -12   2  863.41   22.30
   1  12  -2  890.51   23.20
  -1  12   2  907.11   23.50
   0 -12   2    9.80    3.20
   0 -12  -2   10.20    3.10
   0  12  -2    5.60    3.50
   0  12   2    5.70    3.30
   1 -12   2  881.31   20.60
  -1 -12  -2  919.41   22.50
  -1  12  -2  941.51   24.50
   1  12   2  909.51   22.90
  -2 -12  -2   40.20    5.70
  -2  12  -2   38.80    6.20
   2  12   2   39.60    5.90
  -3 -12  -2 1069.39   26.60
  -3  12  -2 1115.89   27.60
   3  12   2 1090.29   24.70
  -4 -12  -2   36.80    6.30
  -4  12  -2   37.70    6.80
  -5 -12  -2  778.92   23.70
  -5  12  -2  762.92   20.20
  -5  12  -2  748.43   23.30
  -6 -12  -2   -3.70    2.90
  -6  12  -2   -2.30    2.80
  -6  12  -2   -3.00    2.40
  -7 -12  -2  395.66   17.80
  -7  12  -2  392.56   15.80
  -7  12  -2  422.36   17.70
  -8 -12  -2    9.00    3.90
  -8  12  -2    9.70    3.70
  -8  12  -2    1.60    3.00
  -9 -12  -2  406.96   18.60
  -9  12  -2  410.56   17.40
  -9  12  -2  421.86   18.00
 -10 -12  -2   -1.50    2.10
 -10  12  -2   -3.80    3.40
 -10  12  -2    4.40    2.30
 -11  12  -2   67.09    4.60
 -11  12  -2   67.29    7.50
  10 -13  -2  122.79    9.20
 -10 -13   2  123.79    7.40
 -10  13   2  140.39   10.90
   9 -13  -2  111.99   10.50
  -9 -13   2  102.09    9.50
  -9  13   2  126.29    9.80
  -8 -13   2  148.89   11.30
   8 -13  -2  182.48   12.60
  -8  13   2  162.48   11.10
  -7 -13   2  147.39   11.60
  -7  13   2  172.48   11.00
  -6 -13   2    5.90    3.90
  -6  13   2   11.80    4.20
   6  13  -2   12.00    3.50
  -5 -13   2  141.79   11.20
  -5  13   2  162.18   10.30
  -5  13   2  162.18   11.20
   5  13  -2  157.08    9.70
  -4 -13   2   -3.60    2.30
  -4  13   2    0.00    2.20
   4  13  -2    1.20    2.40
  -4  13   2   -0.90    2.50
  -3 -13   2   86.99    8.10
   3  13  -2   83.09    7.30
  -3  13   2   75.69    8.00
  -2 -13   2  272.07   12.90
  -2  13   2  283.87   13.70
   2  13  -2  300.67   13.30
  -1 -13   2    6.30    2.70
   1  13  -2    7.30    3.60
  -1  13   2    6.40    3.20
   0 -13  -2  317.57   12.10
   0 -13   2  341.17   12.60
   0  13   2  328.97   14.10
   0  13  -2  334.37   14.50
  -1 -13  -2   34.60    5.30
   1  13   2   36.20    5.90
  -1  13  -2   38.90    6.40
  -2 -13  -2  769.62   22.00
   2  13   2  807.72   21.90
  -2  13  -2  826.02   24.00
  -3 -13  -2    4.00    3.00
   3  13   2    5.90    2.80
  -3  13  -2    2.00    3.40
  -4 -13  -2  705.73   22.30
  -4  13  -2  674.93   22.20
  -5 -13  -2    2.20    3.00
  -5  13  -2   -4.40    2.50
  -6 -13  -2  426.26   18.40
  -6  13  -2  417.26   18.00
  -7 -13  -2  113.89    9.90
  -7  13  -2  131.99    8.50
  -7  13  -2  127.29   10.10
  -8 -13  -2  252.27   14.60
  -8  13  -2  234.98   13.20
  -8  13  -2  255.77   12.90
  -9 -13  -2  157.08   11.40
  -9  13  -2  134.19    9.80
  -9  13  -2  125.99    9.20
 -10  13  -2   54.59    7.20
 -10  13  -2   52.59    4.20
 -11  13  -2   68.69    7.20
 -10  14   2  121.89    7.70
  -9 -14   2   28.50    3.40
  -9  14   2   38.40    6.30
  -8 -14   2  537.05   22.30
  -8  14   2  541.15   20.10
  -7 -14   2    6.30    3.00
  -7  14   2    2.90    2.50
  -7  14   2    6.10    2.50
  -6 -14   2  433.36   19.10
  -6  14   2  400.76   19.80
  -6  14   2  403.66   18.40
   6  14  -2  388.96   15.60
  -5 -14   2    1.80    2.60
   5  14  -2   -0.50    2.20
  -5  14   2    7.40    3.80
  -4 -14   2  699.73   23.50
   4  14  -2  687.23   21.50
  -4  14   2  708.33   23.40
  -3 -14   2   33.00    5.90
   3  14  -2   32.20    6.10
  -3  14   2   28.90    6.00
  -2 -14   2  529.25   18.50
   2  14  -2  562.54   19.30
  -2  14   2  537.35   19.50
  -1 -14   2   24.70    4.10
  -1  14   2   33.80    6.10
   1  14  -2   27.40    5.70
   0  14   2   98.59    8.00
   0  14  -2   97.79    8.90
  -1 -14  -2   59.99    6.20
   1  14   2   73.29    7.30
  -1  14  -2   69.89    9.00
  -2 -14  -2   54.89    6.20
   2  14   2   63.69    6.50
  -2  14  -2   73.09    7.90
  -3 -14  -2  125.19    9.10
  -3  14  -2  125.29    9.80
   3  14   2  124.29    8.50
  -4 -14  -2   16.70    4.60
  -4  14  -2   26.30    5.60
  -5 -14  -2  135.79   10.20
  -5  14  -2  147.59   10.40
  -6 -14  -2   35.80    6.30
  -6  14  -2   30.50    5.70
  -7 -14  -2   86.79    8.50
  -7  14  -2   93.29    8.20
  -8 -14  -2  364.96   17.60
  -8  14  -2  337.77   16.10
  -9 -14  -2    8.60    2.20
  -9  14  -2   10.70    2.10
 -10  14  -2  192.78    9.80
  -8  15   2   18.00    2.20
  -7 -15   2  379.66   17.90
  -7  15   2  357.96   17.30
  -6 -15   2   30.30    5.30
  -6  15   2   20.40    5.10
  -5 -15   2  622.04   22.60
  -5  15   2  586.94   22.30
   5  15  -2  566.74   19.70
  -4 -15   2    2.40    2.10
  -4  15   2   -0.60    3.20
   4  15  -2   -3.00    2.10
  -3 -15   2  735.93   23.60
  -3  15   2  717.13   23.80
   3  15  -2  725.33   22.60
   2  15  -2    0.10    3.00
  -2  15   2    1.20    2.50
  -1  15   2  334.17   15.20
   1  15  -2  319.27   15.20
   0  15  -2    1.90    3.80
   0  15   2   14.20    4.10
  -1 -15  -2  348.17   13.20
   1  15   2  347.07   15.10
  -1  15  -2  341.97   16.10
  -2 -15  -2   33.30    5.30
  -2  15  -2   32.50    6.50
   2  15   2   40.30    6.10
  -3 -15  -2    6.60    2.50
  -3  15  -2    0.60    3.60
   3  15   2    8.90    3.10
  -4 -15  -2   47.50    6.30
  -4  15  -2   54.29    8.60
  -5 -15  -2   24.20    4.40
  -5  15  -2   16.80    4.60
  -6 -15  -2   29.50    5.80
  -6  15  -2   37.30    6.10
  -7 -15  -2   40.20    6.30
  -7  15  -2   56.19    5.50
  -8 -15  -2  102.39    6.30
  -8  15  -2  109.09    5.60
  -6 -16   2  169.08   10.40
  -6  16   2  177.88   11.40
  -5 -16   2    5.80    2.40
  -5  16   2    6.20    3.30
   5  16  -2    0.40    2.00
  -4 -16   2  240.58   12.60
   4  16  -2  237.58   12.60
  -4  16   2  244.88   14.30
  -3 -16   2   40.10    4.40
  -3  16   2   40.90    6.80
   3  16  -2   34.30    6.00
  -2  16   2  183.38   12.00
   2  16  -2  190.48   11.60
   1  16  -2  183.98   11.70
  -1  16   2  181.28   11.50
   0  16  -2  159.58   11.50
   0  16   2  168.28   10.90
   1  16   2  499.95   18.80
  -1  16  -2  477.75   19.70
  -2 -16  -2   19.50    2.00
  -2  16  -2   30.50    6.40
   2  16   2   28.20    5.50
  -3 -16  -2  460.05   17.40
  -3  16  -2  453.45   19.50
  -4 -16  -2   16.60    3.30
  -4  16  -2   12.80    4.10
  -5 -16  -2  540.95   20.50
  -5  16  -2  508.65   20.80
  -6 -16  -2   51.59    5.40
  -6  16  -2   52.49    4.90
  -7 -16  -2  282.27   14.10
  -5 -17   2    6.20    2.20
  -5  17   2    3.20    2.50
  -4 -17   2   50.09    4.40
   4  17  -2   42.00    6.70
  -4  17   2   42.50    7.30
  -3 -17   2    2.70    2.40
   3  17  -2    3.90    2.40
  -2  17   2  106.39    9.50
   2  17  -2  117.09    9.20
  -1  17   2    2.30    3.00
   1  17  -2    9.20    3.10
   0  17   2  380.56   17.30
   0  17  -2  415.16   18.30
  -1  17  -2   26.10    5.60
   1  17   2   17.70    4.40
   2  17   2  421.66   17.10
  -2  17  -2  431.66   19.00
  -3 -17  -2    5.00    2.00
  -3  17  -2    5.90    3.20
  -4 -17  -2  644.44   21.60
  -4  17  -2  603.44   22.30
  -5 -17  -2   10.00    2.30
  -3  18   2   14.40    3.80
   3  18  -2   29.20    4.90
   2  18  -2   18.10    4.80
  -2  18   2   20.60    4.20
  -1  18   2  259.57   14.20
   1  18  -2  277.57   14.80
   0  18   2   52.59    8.00
   0  18  -2   39.20    6.50
   1  18   2  269.27   14.00
  -1  18  -2  252.87   12.90
  -2  18  -2   46.70    4.60
  -4 -18  -2    4.60    2.40
   1  19   2  140.19    6.50
 -15   0   3   87.39    4.80
 -14   0   3   -2.50    2.40
 -13   0   3   94.59    8.30
  12   0  -3   -4.00    2.70
 -12   0   3    8.60    3.70
  11   0  -3  771.92   21.50
 -11   0   3  762.62   23.70
 -10   0   3   19.60    5.10
 -10   0   3   12.00    3.60
  10   0  -3    8.10    4.10
  -9   0   3  638.04   17.10
  -9   0   3  669.73   20.10
   9   0  -3  645.64   18.00
   8   0  -3   -1.40    3.00
  -8   0   3    7.50    3.00
  -8   0   3    7.70    3.90
  -7   0   3 1293.07   24.30
  -7   0   3 1288.37   26.40
   7   0  -3 1266.17   24.40
  -6   0   3    5.10    2.90
   6   0  -3   -0.10    2.20
  -6   0   3    1.00    1.80
   5   0  -3 1155.48   20.80
  -5   0   3 1132.99   21.10
  -5   0   3 1159.08   22.10
   4   0  -3   -0.20    1.50
  -4   0   3    1.80    1.90
  -4   0   3   -0.50    1.70
  -3   0   3 1779.12   26.50
  -3   0   3 1786.72   27.90
   3   0  -3 1796.12   26.00
   2   0  -3    2.30    1.60
   2   0  -3    4.00    1.60
  -2   0   3    1.30    1.80
   1   0  -3 1469.95   19.80
   1   0  -3 1504.85   20.40
  -1   0   3 1431.16   21.30
   0   0  -3    4.00    1.30
   0   0   3    7.40    1.50
   0   0  -3    6.10    1.30
  -1   0  -3   34.40    2.80
   1   0   3   36.60    2.70
   1   0   3   36.30    2.40
  -2   0  -3    6.60    1.50
  -2   0  -3    3.40    1.60
  -3   0  -3  387.76    9.90
  -3   0  -3  406.56    8.50
  -4   0  -3    2.60    2.00
  -4   0  -3    1.20    1.10
  -5   0  -3 1796.22   26.20
  -5   0  -3 1752.42   29.60
  -6   0  -3    0.60    2.40
  -6   0  -3    1.30    1.50
  -7   0  -3 1742.63   32.50
  -7   0  -3 1746.63   27.90
  -8   0  -3    1.80    1.50
  -8   0  -3    0.70    2.90
  -9   0  -3 1962.40   32.50
  -9   0  -3 1960.30   38.40
 -10   0  -3    3.60    3.60
 -11   0  -3 1222.68   31.60
 -12   0  -3    5.40    3.80
 -13   0  -3  441.26   18.90
 -14   0  -3    0.90    2.60
 -15  -1   3   55.39    5.20
 -15   1   3   40.50    3.10
 -14  -1   3   88.29    5.70
 -14   1   3   69.09    6.00
  13  -1  -3   50.49    6.90
 -13  -1   3   53.89    6.10
 -13   1   3   57.69    6.50
  12  -1  -3  201.98   11.50
 -12  -1   3  195.88   11.40
 -12   1   3  207.38   12.60
  12   1  -3  216.68   11.00
 -11  -1   3   79.99    8.10
  11  -1  -3   72.69    8.00
 -11  -1   3   70.99    7.00
 -11   1   3   75.89    8.60
  11   1  -3   84.39    7.80
 -10  -1   3  618.54   18.10
  10  -1  -3  657.33   19.30
 -10  -1   3  634.54   20.30
 -10   1   3  636.54   21.00
  10   1  -3  632.44   18.40
  -9  -1   3   14.90    3.80
  -9  -1   3   14.50    4.40
   9  -1  -3   10.20    4.40
   9   1  -3   15.00    4.20
  -9   1   3   18.20    3.40
  -9   1   3   15.10    4.80
  -8  -1   3 1088.69   24.80
  -8  -1   3 1099.59   23.60
   8  -1  -3 1097.69   23.60
  -8   1   3 1104.49   25.80
   8   1  -3 1105.29   23.00
  -8   1   3 1088.49   21.70
  -7  -1   3   43.00    5.60
   7  -1  -3   30.20    4.80
  -7  -1   3   54.19    5.60
  -7   1   3   41.60    5.90
  -7   1   3   52.39    4.80
   7   1  -3   36.40    4.80
  -6  -1   3 1208.78   23.70
   6  -1  -3 1235.68   22.90
  -6  -1   3 1209.98   23.50
   6   1  -3 1220.68   22.60
  -6   1   3 1165.98   21.50
  -6   1   3 1223.98   24.70
  -5  -1   3    8.70    2.70
  -5  -1   3    4.60    2.30
   5  -1  -3    6.80    2.70
  -5   1   3    4.70    2.10
   5   1  -3    3.30    2.00
  -5   1   3    4.70    2.80
  -4  -1   3  765.02   16.60
  -4  -1   3  791.22   15.50
   4  -1  -3  792.32   15.40
  -4   1   3  753.52   15.70
   4   1  -3  815.32   15.50
  -4   1   3  761.02   16.50
  -3  -1   3   12.90    2.80
  -3  -1   3   14.00    2.30
   3   1  -3   10.60    2.00
  -3   1   3   11.80    2.50
  -3   1   3   12.40    2.60
   2  -1  -3 2458.75   32.50
   2  -1  -3 2489.05   32.50
  -2  -1   3 2521.85   35.70
   2   1  -3 2553.54   32.80
  -2   1   3 2413.86   32.80
   2   1  -3 2416.16   31.00
  -1  -1   3  937.01   16.80
   1  -1  -3  999.50   15.10
   1  -1  -3 1016.30   14.90
   1   1  -3  969.50   15.10
   1   1  -3  984.30   13.90
  -1   1   3  988.80   15.20
   0  -1  -3   51.19    3.10
   0  -1   3   44.70    3.30
   0   1   3   52.49    3.00
   0   1   3   54.79    2.80
   0   1  -3   48.80    2.70
   0   1  -3   44.90    2.80
   1  -1   3  569.64   10.00
  -1  -1  -3  519.45    9.80
  -1  -1  -3  529.75    9.80
  -1   1  -3  557.74    9.90
   2  -1   3   93.09    3.30
  -2  -1  -3   80.69    4.10
   2  -1   3   89.19    3.60
  -2  -1  -3   90.49    4.00
  -2   1  -3   85.39    4.30
  -3  -1  -3  240.88    7.60
  -3  -1  -3  256.57    7.00
  -3   1  -3  253.67    7.90
  -3   1  -3  251.57    6.00
  -4  -1  -3  967.30   16.90
  -4  -1  -3  954.60   18.30
  -4   1  -3  957.00   18.60
  -4   1  -3 1000.10   15.40
  -5  -1  -3  938.71   17.60
  -5  -1  -3  919.51   19.40
  -5   1  -3  964.10   15.90
  -5   1  -3  963.80   20.00
  -6  -1  -3  874.91   20.00
  -6  -1  -3  877.71   17.60
  -6   1  -3  893.61   20.40
  -6   1  -3  904.41   16.00
  -7  -1  -3   11.70    2.70
  -7  -1  -3   10.30    3.60
  -7   1  -3    5.10    1.60
  -7   1  -3    4.20    3.80
  -8  -1  -3  614.74   18.50
  -8  -1  -3  617.64   15.70
  -8   1  -3  641.34   14.30
  -8   1  -3  621.74   19.10
  -9  -1  -3   83.09    6.30
  -9  -1  -3   98.29    9.00
  -9   1  -3   85.39    9.10
  -9   1  -3   85.49    5.30
 -10  -1  -3  640.04   17.20
 -10  -1  -3  674.23   21.60
 -10   1  -3  658.93   21.60
 -11  -1  -3    7.30    4.00
 -11   1  -3    5.90    3.80
 -12  -1  -3  500.35   19.90
 -12   1  -3  529.35   20.90
 -13  -1  -3   12.80    3.40
 -13   1  -3   27.70    5.60
 -14  -1  -3  232.28   12.20
 -14   1  -3  228.08   12.60
 -14   2   3  261.87   13.00
  13  -2  -3   10.70    3.20
 -13   2   3   10.60    3.00
 -12  -2   3  195.08   11.00
  12  -2  -3  169.78   11.10
  12   2  -3  206.88   12.50
 -12   2   3  211.48   13.00
 -11  -2   3   30.00    4.90
 -11  -2   3   26.60    5.10
  11  -2  -3   26.30    5.60
 -11   2   3   32.00    6.40
  10  -2  -3  109.09    9.10
 -10  -2   3  109.79    8.20
 -10  -2   3  120.79    8.90
  10   2  -3  113.69    8.40
 -10   2   3  108.09    9.70
   9  -2  -3   41.20    5.90
  -9  -2   3   43.60    5.70
  -9  -2   3   46.80    6.50
  -9   2   3   62.79    8.00
   9   2  -3   43.40    5.60
  -8  -2   3   13.70    3.80
  -8  -2   3   12.30    3.90
   8  -2  -3    8.30    3.90
  -8   2   3   14.10    4.50
   8   2  -3   10.50    3.40
  -7  -2   3   93.19    6.80
   7  -2  -3   77.69    6.70
  -7  -2   3   74.09    6.50
   7   2  -3   84.69    6.10
  -7   2   3   89.39    8.00
  -6  -2   3  133.39    7.10
  -6  -2   3  141.89    7.80
   6  -2  -3  126.59    7.30
   6   2  -3  135.09    6.70
  -6   2   3  123.19    5.90
  -6   2   3  131.39    8.40
  -5  -2   3  165.58    7.20
   5  -2  -3  173.28    7.50
  -5  -2   3  170.28    8.10
  -5   2   3  174.28    8.70
   5   2  -3  173.88    7.30
  -4  -2   3  882.21   16.40
  -4  -2   3  910.71   19.00
   4  -2  -3  933.51   17.50
  -4   2   3  922.51   19.10
   4   2  -3  918.51   17.00
  -4   2   3  881.91   16.90
   3  -2  -3  768.32   14.50
  -3  -2   3  741.03   16.20
  -3   2   3  748.23   15.70
   3   2  -3  757.92   14.30
  -3   2   3  761.62   13.90
  -2  -2   3  710.33   15.40
   2  -2  -3  707.93   12.90
  -2   2   3  708.43   12.30
   2   2  -3  712.13   13.10
   1  -2  -3  684.23   12.00
  -1  -2   3  655.53   14.20
   1  -2  -3  655.63   11.30
  -1   2   3  678.93   11.50
   1   2  -3  648.74   12.00
  -1   2   3  670.23   10.90
   0  -2  -3  311.07    7.10
   0  -2   3  349.67    8.80
   0  -2  -3  325.87    7.30
   0   2  -3  337.07    7.60
  -1  -2  -3  908.51   14.50
  -1  -2  -3  891.41   14.10
   1  -2   3  894.01   14.60
  -1   2  -3  846.42   13.90
  -1   2  -3  916.91   14.00
   2  -2   3 3174.68   39.00
  -2  -2  -3 3171.98   40.70
  -2  -2  -3 3145.29   40.20
  -2   2  -3 3150.18   39.30
  -2   2  -3 3220.78   40.80
  -3  -2  -3  212.98    6.90
  -3  -2  -3  204.58    6.90
  -3   2  -3  240.78    7.70
  -4  -2  -3  804.72   16.30
  -4  -2  -3  809.82   15.70
  -4   2  -3  783.82   16.80
  -5  -2  -3  374.86   11.50
  -5  -2  -3  370.66   10.70
  -5   2  -3  430.16   12.70
  -6  -2  -3  888.71   18.50
  -6  -2  -3  900.81   20.00
  -6   2  -3  880.41   20.90
  -7  -2  -3   41.90    4.90
  -7  -2  -3   48.10    6.00
  -7   2  -3   41.20    6.20
  -8  -2  -3   73.99    6.30
  -8  -2  -3   81.19    7.40
  -8   2  -3   76.29    8.20
  -9  -2  -3   69.29    6.20
  -9  -2  -3   76.19    7.70
  -9   2  -3   78.99    8.70
 -10  -2  -3   22.80    5.00
 -10  -2  -3   23.90    4.20
 -10   2  -3   22.50    6.00
 -11  -2  -3  103.39    6.90
 -11  -2  -3   96.99    8.50
 -11   2  -3   95.59    9.80
 -12  -2  -3   39.00    6.40
 -12   2  -3   35.00    6.60
 -13  -2  -3   55.69    5.80
 -13   2  -3   74.29    7.60
 -14  -2  -3   95.79    6.80
 -14   2  -3  101.29    7.00
 -15  -2  -3    5.70    3.30
 -14   3   3   84.89    6.30
  13  -3  -3  155.08   10.10
 -13   3   3  153.78   10.90
 -12  -3   3   55.69    5.20
 -12  -3   3   48.30    3.70
 -12   3   3   37.10    7.20
 -11  -3   3  145.89    9.10
 -11  -3   3  147.59    9.60
  11  -3  -3  150.18   10.50
 -11   3   3  148.79   11.30
  11   3  -3  137.99    9.00
 -10  -3   3  160.18    9.60
  10  -3  -3  129.69    9.70
 -10  -3   3  163.78   10.20
 -10   3   3  146.29   11.40
  10   3  -3  147.29    9.20
  -9  -3   3  197.48   10.10
  -9  -3   3  206.08   10.80
   9  -3  -3  186.38   10.70
  -9   3   3  196.08   12.20
   9   3  -3  179.38    9.70
   8  -3  -3  123.39    8.60
  -8  -3   3  128.59    8.60
  -8  -3   3  131.29    8.10
   8   3  -3  124.29    7.60
  -8   3   3  114.49    9.50
  -7  -3   3   21.30    4.40
  -7  -3   3   25.80    4.30
   7  -3  -3   17.70    3.90
   7   3  -3   20.40    3.70
  -7   3   3   18.00    4.90
  -6  -3   3  167.08    8.80
   6  -3  -3  161.58    8.10
  -6   3   3  160.28    9.40
   6   3  -3  168.48    7.60
   5  -3  -3   24.80    3.90
  -5  -3   3   24.10    4.20
  -5   3   3   31.10    4.80
   5   3  -3   31.50    3.90
  -4  -3   3   99.19    6.60
   4  -3  -3   95.89    5.60
  -4   3   3   85.89    6.30
   4   3  -3  103.99    5.50
  -3  -3   3 2956.50   42.60
   3  -3  -3 2895.31   39.80
   3   3  -3 3000.60   39.90
  -3   3   3 2924.01   41.90
   2  -3  -3  104.59    4.90
  -2  -3   3  124.79    6.40
  -2   3   3  110.09    4.20
   2   3  -3  136.99    5.50
   1  -3  -3 2368.46   32.00
  -1  -3   3 2373.16   35.00
   1  -3  -3 2338.17   31.60
   1   3  -3 2557.14   32.90
   0  -3  -3    5.30    1.50
   0  -3  -3    4.30    1.50
   0  -3   3    5.10    2.10
   0   3  -3    2.80    1.60
  -1  -3  -3 3358.66   43.90
   1  -3   3 3476.05   44.50
  -1  -3  -3 3374.76   42.70
  -1   3  -3 3466.15   43.70
  -1   3  -3 3661.43   42.60
  -2  -3  -3   36.40    3.30
  -2  -3  -3   39.10    3.00
  -2   3  -3   46.20    3.40
  -2   3  -3   48.90    3.50
  -3  -3  -3 2404.16   33.90
  -3  -3  -3 2367.06   32.70
  -3   3  -3 2399.16   32.70
  -3   3  -3 2337.17   33.80
  -4  -3  -3   68.19    4.70
  -4  -3  -3   67.99    4.90
  -5  -3  -3 1205.48   22.30
  -5  -3  -3 1164.48   21.90
  -5   3  -3 1139.79   22.90
  -6  -3  -3  112.99    6.80
  -6  -3  -3  121.29    7.30
  -6   3  -3   95.39    7.40
  -7  -3  -3  595.74   16.00
  -7  -3  -3  593.24   16.70
  -7   3  -3  599.64   17.70
  -8  -3  -3   14.00    4.30
  -8  -3  -3    9.00    3.30
  -8   3  -3    2.90    4.20
  -9  -3  -3  108.39    8.20
  -9  -3  -3  105.59    7.60
  -9   3  -3  110.59    9.80
 -10  -3  -3  118.79    8.10
 -10  -3  -3  104.29    8.50
 -10   3  -3  102.79    9.90
 -11  -3  -3   27.70    5.00
 -11  -3  -3   32.70    5.60
 -11   3  -3   25.10    6.30
 -12  -3  -3  141.59    9.30
 -12   3  -3  129.49   11.00
 -13  -3  -3  244.48   12.20
 -13   3  -3  247.18   14.20
 -14  -3  -3   28.50    2.70
 -14   4   3  197.58   10.20
  13  -4  -3  137.29   10.00
 -13   4   3  154.38   11.10
  12  -4  -3   34.00    5.90
 -12  -4   3   37.80    5.70
 -12   4   3   32.50    7.20
  11  -4  -3  470.35   17.70
 -11  -4   3  453.65   17.60
  11   4  -3  462.25   15.50
 -11   4   3  499.55   20.10
 -10  -4   3   49.10    4.80
 -10  -4   3   45.90    6.80
  10  -4  -3   54.59    7.30
 -10   4   3   47.30    7.90
  -9  -4   3  915.11   21.90
  -9  -4   3  937.91   24.50
   9  -4  -3  891.91   23.50
  -9   4   3  881.41   25.50
   9   4  -3  887.61   21.10
  -8  -4   3    3.40    2.90
   8  -4  -3    1.40    3.40
   8   4  -3   -1.20    2.50
  -8   4   3   -0.20    3.80
  -7  -4   3  714.53   19.80
   7  -4  -3  732.63   19.00
   7   4  -3  707.43   17.20
  -7   4   3  715.23   20.60
   6  -4  -3   -4.30    2.10
  -6  -4   3   -1.50    2.40
  -6   4   3    7.40    3.50
   6   4  -3    3.80    2.10
  -5  -4   3  412.56   13.70
   5  -4  -3  438.36   12.80
   5   4  -3  410.36   11.60
  -5   4   3  422.06   13.90
   4  -4  -3  488.55   13.00
  -4  -4   3  496.45   14.40
  -4   4   3  491.45   14.10
   4   4  -3  491.35   12.20
  -3  -4   3  659.73   16.10
   3  -4  -3  643.94   14.30
   3   4  -3  693.83   14.50
  -3   4   3  638.34   15.40
  -2  -4   3 1240.78   22.70
   2  -4  -3 1217.98   20.20
   2   4  -3 1282.67   20.90
  -2   4   3 1214.68   21.20
  -2   4   3 1198.08   18.10
  -2   4   3 1195.28   17.40
  -1  -4   3   64.49    4.70
   1  -4  -3   57.39    3.70
   1  -4  -3   57.89    3.70
   1  -4  -3   56.29    3.20
   1   4  -3   62.79    4.10
   0  -4  -3  457.75    9.90
   0  -4   3  487.75   11.50
   0  -4  -3  469.75    9.70
   0  -4  -3  448.26    9.40
   0   4  -3  472.35   10.80
   1  -4   3    9.10    2.00
  -1  -4  -3    6.00    1.50
  -1  -4  -3    4.20    1.70
  -1   4  -3    6.80    1.90
  -2  -4  -3  709.63   14.40
  -2  -4  -3  707.13   12.80
  -2   4  -3  708.13   14.10
  -2   4  -3  704.63   13.50
  -3  -4  -3  633.24   14.00
  -3  -4  -3  605.24   12.20
  -3   4  -3  577.64   13.10
  -3   4  -3  563.04   13.00
  -4  -4  -3  102.69    6.00
  -4  -4  -3   99.69    5.20
  -4   4  -3   89.99    5.90
  -5  -4  -3  341.87   10.40
  -5  -4  -3  354.36   11.30
   5  -4   3  326.27   10.40
  -5   4  -3  316.47   11.40
  -6  -4  -3  119.29    7.20
   6  -4   3  105.39    6.60
  -6  -4  -3  117.79    7.00
  -6   4  -3  111.09    7.70
  -7  -4  -3  544.65   15.90
  -7  -4  -3  558.54   15.90
  -7   4  -3  556.84   17.30
  -8  -4  -3   22.80    4.40
  -8  -4  -3   22.20    4.50
  -8   4  -3   23.80    5.20
  -9  -4  -3  541.35   17.30
  -9  -4  -3  528.25   17.10
  -9   4  -3  525.85   19.00
 -10  -4  -3   24.90    4.90
 -10  -4  -3   15.00    4.00
 -10   4  -3   27.70    6.30
 -11  -4  -3  590.64   19.70
 -11  -4  -3  620.24   19.50
 -11   4  -3  606.84   22.40
 -12  -4  -3   38.30    5.70
 -12  -4  -3   42.20    6.10
 -12   4  -3   45.50    7.90
 -13  -4  -3  461.35   16.00
 -13   4  -3  488.75   20.60
 -14   4  -3   16.80    2.50
  14  -5  -3   30.60    3.70
 -14   5   3   23.20    2.80
 -13  -5   3    4.40    2.40
  13  -5  -3   10.80    4.50
 -13   5   3    4.70    3.30
 -12  -5   3  439.16   17.70
  12  -5  -3  426.56   17.60
 -12   5   3  416.36   19.10
 -11  -5   3    3.90    3.40
  11  -5  -3    4.20    3.50
 -11   5   3    5.30    4.00
 -10  -5   3  615.54   20.90
  10  -5  -3  660.23   20.80
  10   5  -3  641.44   18.10
 -10   5   3  638.54   22.60
  -9  -5   3   11.30    4.20
   9  -5  -3    7.70    4.10
  -9   5   3   12.60    5.30
  -8  -5   3 1821.92   36.20
   8  -5  -3 1797.22   34.70
  -8   5   3 1748.03   37.20
   8   5  -3 1740.83   31.80
  -7  -5   3  108.29    8.50
   7  -5  -3   99.49    8.30
  -7   5   3  105.89    9.20
   7   5  -3  102.69    7.10
   6  -5  -3 1431.26   27.60
  -6  -5   3 1396.66   29.20
  -6   5   3 1420.66   29.60
   6   5  -3 1348.07   25.40
  -5  -5   3   27.80    4.80
   5  -5  -3   33.20    4.60
   5   5  -3   27.90    3.80
  -5   5   3   39.30    5.50
  -4  -5   3 1639.84   30.40
   4  -5  -3 1622.64   27.70
  -4   5   3 1591.64   29.40
   4   5  -3 1577.34   26.90
   3  -5  -3  255.37    9.00
  -3  -5   3  221.18    9.60
   3   5  -3  226.18    8.40
  -3   5   3  263.67    9.80
   2  -5  -3  535.85   12.50
  -2  -5   3  507.75   13.80
   2   5  -3  530.95   12.80
  -2   5   3  518.55   13.10
   1  -5  -3   79.39    4.40
   1  -5  -3   81.89    4.70
  -1  -5   3   71.49    5.20
   1  -5  -3   79.19    3.90
   1   5  -3   81.59    5.00
   0  -5  -3  220.28    7.00
   0  -5  -3  214.78    6.80
   0  -5  -3  228.18    6.70
   0  -5   3  232.48    7.90
   0   5  -3  222.48    7.90
  -1  -5  -3   24.60    2.50
   1  -5   3   20.20    2.70
  -1  -5  -3   16.70    2.70
  -1   5  -3   16.40    2.80
  -2  -5  -3  284.57    7.40
  -2  -5  -3  288.77    9.30
  -2   5  -3  293.27    8.10
  -2   5  -3  291.27    9.30
  -3  -5  -3   -0.10    1.70
  -3  -5  -3    1.70    1.20
  -3   5  -3    2.00    1.90
  -3   5  -3    2.20    2.00
  -4  -5  -3 1234.28   23.60
  -4  -5  -3 1209.88   20.60
  -4   5  -3 1227.78   23.10
   5  -5   3   68.09    5.80
  -5  -5  -3   85.19    5.20
  -5  -5  -3   70.89    5.80
  -5   5  -3   71.99    6.20
  -6  -5  -3 1057.09   23.30
  -6  -5  -3 1084.09   21.70
   6  -5   3 1036.20   22.10
  -6   5  -3 1082.89   24.00
  -7  -5  -3   42.80    5.70
  -7  -5  -3   35.90    5.20
   7  -5   3   58.09    6.30
  -7   5  -3   47.60    6.40
  -8  -5  -3 1603.64   32.20
   8  -5   3 1561.14   30.50
  -8  -5  -3 1581.54   30.60
  -8   5  -3 1542.55   33.40
  -9  -5  -3    6.50    3.50
  -9  -5  -3    9.70    3.10
 -10  -5  -3  849.02   22.80
 -10  -5  -3  835.32   23.50
 -10   5  -3  860.61   25.90
 -11  -5  -3    2.10    2.00
 -11  -5  -3    0.30    2.30
 -11   5  -3    2.50    3.40
 -12  -5  -3  578.24   19.90
 -12  -5  -3  559.34   23.70
 -12   5  -3  583.64   22.70
 -13  -5  -3    4.80    3.20
 -13   5  -3   12.40    3.70
  14  -6  -3  101.19    7.60
 -13  -6   3   88.89    7.80
  13  -6  -3   93.19    8.60
 -13   6   3   86.89    8.40
  12  -6  -3   63.99    7.50
 -12  -6   3   61.69    8.50
 -12   6   3   66.29    9.80
  11  -6  -3  355.86   16.20
 -11  -6   3  345.57   16.00
 -11   6   3  350.36   17.30
 -10  -6   3   64.59    8.60
  10  -6  -3   52.89    7.70
 -10   6   3   72.59    9.70
  -9  -6   3  325.47   15.00
   9  -6  -3  342.77   15.10
  -9   6   3  339.87   16.00
  -8  -6   3    8.00    4.10
   8  -6  -3   -0.20    3.70
  -8   6   3    6.40    4.40
   8   6  -3    9.40    3.00
   7  -6  -3 1155.28   26.10
  -7  -6   3 1162.38   27.80
  -7   6   3 1159.98   27.90
   7   6  -3 1114.69   23.50
  -6  -6   3   76.89    7.30
   6  -6  -3   66.09    6.90
   6   6  -3   65.59    5.80
  -6   6   3   66.99    7.60
   5  -6  -3  951.70   21.10
  -5  -6   3  912.61   22.70
  -5   6   3  910.81   22.20
   5   6  -3  891.01   19.60
  -4  -6   3   39.20    5.50
   4  -6  -3   31.10    4.50
  -4   6   3   37.50    5.20
   4   6  -3   36.50    4.50
  -3  -6   3  869.11   20.60
   3  -6  -3  925.41   19.10
   3   6  -3  906.31   18.80
  -3   6   3  904.11   20.00
  -2  -6   3 1043.10   21.90
   2  -6  -3 1051.89   16.90
   2  -6  -3 1064.29   20.10
   2   6  -3 1045.90   20.20
  -2   6   3 1034.30   20.70
   1  -6  -3  422.46   11.10
   1  -6  -3  436.66   10.00
   1  -6  -3  428.56   10.50
  -1  -6   3  409.76   12.10
   1   6  -3  407.26   11.60
   0  -6   3  806.72   16.80
   0  -6  -3  796.82   15.70
   0  -6  -3  806.02   14.80
   0  -6  -3  813.62   15.70
   0   6  -3  817.92   16.90
  -1  -6  -3   35.90    3.90
   1  -6   3   27.90    3.30
  -1  -6  -3   38.70    3.10
  -1   6  -3   32.30    4.10
  -2   6  -3 1202.08   22.30
  -3  -6  -3  127.49    7.10
  -3   6  -3  128.69    6.40
  -3   6  -3  135.09    7.30
  -4  -6  -3  652.33   16.70
  -4   6  -3  658.33   16.20
  -4   6  -3  649.54   15.80
  -5  -6  -3  920.41   21.30
  -5   6  -3  905.91   20.70
   6  -6   3  260.67   11.10
  -6  -6  -3  257.07   11.20
  -6  -6  -3  255.87    9.40
  -6   6  -3  256.97   11.40
   7  -6   3  537.95   16.50
  -7  -6  -3  521.65   16.90
  -7   6  -3  523.65   17.40
   8  -6   3  143.39    9.70
  -8  -6  -3  132.29    9.20
  -8  -6  -3  135.89    8.00
  -8   6  -3  140.09   10.40
  -9  -6  -3  776.52   20.30
   9  -6   3  818.92   22.40
  -9  -6  -3  840.62   23.30
  -9   6  -3  816.62   24.40
 -10  -6  -3   26.20    5.30
  10  -6   3   26.20    5.40
 -10  -6  -3   37.30    3.00
 -10   6  -3   38.30    7.20
  11  -6   3  534.35   18.30
 -11  -6  -3  559.24   20.00
 -11   6  -3  542.15   21.30
 -12  -6  -3   10.30    3.20
 -12   6  -3   12.80    4.60
 -13  -6  -3  151.68    9.40
 -13   6  -3  157.68   11.00
 -13  -7   3  458.25   19.10
  13  -7  -3  435.46   18.70
 -13   7   3  426.86   18.60
 -12  -7   3    9.00    3.10
  12  -7  -3   10.80    3.90
 -12   7   3   24.10    6.10
  11  -7  -3  214.38   12.90
 -11  -7   3  232.98   13.30
 -11   7   3  244.48   14.50
  10  -7  -3   94.89    9.00
 -10  -7   3   80.69    8.50
 -10   7   3   98.69   10.20
   9  -7  -3  138.39   10.20
  -9  -7   3  135.69   10.30
  -9   7   3  148.19   11.20
   8  -7  -3   10.40    4.20
  -8  -7   3   14.20    4.40
  -8   7   3   18.10    5.50
   8   7  -3   19.80    4.00
  -7  -7   3    4.00    3.30
   7  -7  -3    5.00    3.50
   7   7  -3    6.70    2.70
  -7   7   3    4.00    3.90
   6  -7  -3   71.49    7.30
  -6  -7   3   63.79    7.30
   6   7  -3   69.09    6.10
  -6   7   3   68.39    8.10
  -5  -7   3  565.34   17.80
   5  -7  -3  539.55   16.00
  -5   7   3  548.05   17.30
   5   7  -3  543.15   15.20
   4  -7  -3    3.30    2.90
  -4  -7   3    4.40    3.10
   4   7  -3    6.40    2.70
  -4   7   3   -0.30    2.60
  -3  -7   3  775.12   19.70
   3  -7  -3  832.22   18.70
  -3   7   3  768.32   18.80
   3   7  -3  807.52   18.20
   2  -7  -3  525.45   14.00
   2  -7  -3  528.95   11.00
  -2  -7   3  505.65   15.00
   2   7  -3  501.25   13.70
  -2   7   3  507.85   13.90
   1  -7  -3 1760.42   28.80
   1  -7  -3 1764.52   26.70
  -1  -7   3 1717.33   30.10
   1   7  -3 1788.42   29.60
   0  -7   3   86.39    5.80
   0  -7  -3   78.49    5.20
   0   7  -3   81.89    5.90
   1  -7   3 2314.17   34.80
  -1  -7  -3 2354.66   35.80
  -1   7  -3 2460.55   37.30
  -2  -7  -3    0.50    2.20
  -2   7  -3    1.60    2.50
  -3  -7  -3 1939.01   33.00
  -3   7  -3 1893.91   30.30
  -3   7  -3 1964.70   33.00
  -4  -7  -3   -0.10    2.40
  -4   7  -3   -2.00    2.30
  -4   7  -3    0.60    2.40
  -5  -7  -3  857.91   21.40
  -5   7  -3  879.11   20.70
  -5   7  -3  873.71   20.50
  -6  -7  -3   30.70    5.20
  -6   7  -3   32.20    5.40
  -7  -7  -3  337.07   14.10
  -7   7  -3  351.36   14.40
  -8  -7  -3    0.60    2.60
   8  -7   3    3.10    3.50
  -8   7  -3    1.30    3.60
   9  -7   3  113.39    9.30
  -9  -7  -3  111.79    8.80
  -9   7  -3   99.79    9.40
 -10  -7  -3   98.19    8.60
  10  -7   3  105.79    8.90
 -10   7  -3  118.09    9.90
  11  -7   3   -0.90    2.80
 -11  -7  -3    3.40    2.70
 -11   7  -3    0.50    3.10
 -12  -7  -3   11.30    3.10
 -12   7  -3   16.10    4.70
 -13  -7  -3   45.50    6.70
 -13   7  -3   48.20    6.80
  13  -8  -3  146.99   10.90
 -13  -8   3  144.29   10.40
 -13   8   3  136.39    9.40
 -12  -8   3  194.98   12.50
  12  -8  -3  216.98   13.10
 -12   8   3  222.18   13.90
 -11  -8   3  116.29    9.60
  11  -8  -3   94.69    9.20
 -11   8   3   94.89   10.00
 -10  -8   3   91.49    8.80
  10  -8  -3   88.99    9.20
 -10   8   3   84.39    9.60
  -9  -8   3  269.77   14.40
   9  -8  -3  265.77   13.90
  -9   8   3  259.67   14.50
   8  -8  -3   26.30    5.30
  -8  -8   3   14.80    4.80
   8   8  -3   25.40    4.50
  -8   8   3   24.40    5.90
  -7  -8   3  411.66   16.90
   7  -8  -3  437.46   16.50
   7   8  -3  419.66   14.30
  -7   8   3  433.76   17.30
  -6  -8   3   35.40    6.40
   6  -8  -3   39.90    6.20
   6   8  -3   37.50    5.60
  -6   8   3   23.60    5.70
   5  -8  -3   99.29    8.30
  -5  -8   3  125.49    9.60
   5   8  -3  136.49    8.30
  -5   8   3  119.99    9.40
  -4  -8   3  671.13   19.60
   4  -8  -3  652.43   18.00
   4   8  -3  687.53   17.50
  -4   8   3  664.03   18.60
  -3  -8   3  128.99    8.70
   3  -8  -3  112.79    7.90
   3   8  -3  127.79    7.60
  -3   8   3  107.29    7.50
   2  -8  -3  911.21   20.10
   2  -8  -3  876.01   16.20
  -2  -8   3  917.41   21.40
   2   8  -3  942.71   20.40
  -2   8   3  851.31   19.60
   1  -8  -3   57.79    5.60
   1  -8  -3   59.29    4.20
  -1  -8   3   42.70    5.20
   1   8  -3   42.10    4.80
  -1   8   3   43.10    4.60
   0  -8  -3 1361.56   24.00
   0  -8   3 1317.07   24.80
   0   8  -3 1366.76   25.80
  -1  -8  -3   -1.00    1.70
   1  -8   3    1.30    1.50
   1   8   3    0.30    1.50
  -1   8  -3    0.60    2.50
  -2  -8  -3 1634.74   29.30
   2  -8   3 1550.24   25.00
  -2   8  -3 1629.34   29.60
  -3  -8  -3  100.59    7.30
  -3   8  -3   73.89    6.90
  -3   8  -3   82.09    5.80
  -4  -8  -3 1189.18   25.70
  -4   8  -3 1178.68   23.50
  -4   8  -3 1191.78   25.40
  -5  -8  -3   21.00    4.70
  -5   8  -3   15.40    4.00
  -5   8  -3   13.10    4.00
  -6  -8  -3  800.42   22.10
  -6   8  -3  787.62   20.90
  -6   8  -3  800.22   21.00
  -7  -8  -3  225.68   12.00
  -7   8  -3  210.48   11.70
  -8  -8  -3   81.99    7.90
  -8   8  -3   76.09    8.40
  -9  -8  -3   82.89    7.90
  -9   8  -3   74.59    8.00
 -10  -8  -3   10.20    4.10
 -10   8  -3   16.70    4.90
 -11  -8  -3  175.18   11.50
 -11   8  -3  188.08   12.60
 -12  -8  -3  113.89    9.00
 -12   8  -3  117.09   10.60
 -13  -8  -3   35.90    5.70
 -13   8  -3   41.40    4.50
 -13  -9   3   24.20    2.70
  13  -9  -3   21.60    3.60
  12  -9  -3  236.38   14.10
 -12  -9   3  243.08   14.30
 -12   9   3  222.18   14.20
  11  -9  -3   34.80    6.90
 -11  -9   3   40.10    7.10
 -11   9   3   36.20    7.60
  10  -9  -3  486.05   19.40
 -10  -9   3  490.55   20.10
 -10   9   3  461.85   20.10
  -9  -9   3   15.10    5.00
   9  -9  -3   27.00    5.60
  -9   9   3   28.10    6.60
  -8  -9   3  397.36   17.40
   8  -9  -3  401.26   16.70
   8   9  -3  384.36   14.40
  -8   9   3  392.16   17.40
   7  -9  -3    9.10    4.30
  -7  -9   3   15.80    4.80
  -7   9   3   13.30    4.80
   7   9  -3   10.10    3.50
   6  -9  -3  948.21   24.80
  -6  -9   3  970.60   26.70
   6   9  -3  932.41   22.70
  -6   9   3  960.30   25.70
  -5  -9   3    4.30    4.10
   5  -9  -3    3.30    4.00
   5   9  -3    2.60    3.10
  -5   9   3    8.40    4.20
  -4  -9   3  777.92   22.00
   4  -9  -3  785.22   20.80
  -4   9   3  768.42   20.60
   4   9  -3  786.32   19.80
   3  -9  -3  394.26   13.80
  -3  -9   3  403.26   15.00
  -3   9   3  388.16   13.90
   3   9  -3  391.96   13.30
   2  -9  -3  474.45   11.40
   2  -9  -3  481.35   15.00
  -2  -9   3  501.15   15.90
  -2   9   3  454.15   14.10
   2   9  -3  470.85   14.50
   1  -9  -3  187.38    7.70
  -1  -9   3  202.98    9.60
   1   9  -3  206.58    9.50
   0  -9  -3   27.10    3.90
   0  -9   3   27.90    4.20
   0   9  -3   26.70    4.40
   0   9   3   25.60    4.10
   1  -9   3  275.67    9.60
  -1  -9  -3  279.37   10.50
   1   9   3  279.07   10.00
  -1   9  -3  276.77   11.30
  -2  -9  -3  102.49    7.20
  -2   9  -3   90.29    7.30
  -3  -9  -3  179.18    9.60
  -3   9  -3  183.68    9.70
  -4  -9  -3  269.17   12.10
  -4   9  -3  261.97   10.50
  -4   9  -3  260.17   11.90
  -5  -9  -3  424.66   15.70
  -5   9  -3  412.76   14.10
  -5   9  -3  403.86   15.00
  -6  -9  -3  544.45   18.70
  -6   9  -3  560.94   18.20
  -6   9  -3  530.95   17.10
  -7  -9  -3   71.19    7.50
  -7   9  -3   73.19    7.50
  -7   9  -3   65.99    7.40
  -8  -9  -3  680.43   22.10
  -8   9  -3  634.64   20.20
  -8   9  -3  652.53   21.20
  -9  -9  -3    1.40    2.30
  -9   9  -3    4.60    3.60
 -10  -9  -3  799.52   25.70
 -10   9  -3  787.02   25.30
 -11  -9  -3    2.80    2.70
 -11   9  -3    9.00    4.00
 -12  -9  -3  346.97   16.70
 -12   9  -3  381.66   18.30
 -13  -9  -3   22.10    2.60
 -12 -10   3   19.30    4.20
  12 -10  -3   14.30    4.70
 -12  10   3   14.50    3.30
  11 -10  -3  404.56   18.60
 -11 -10   3  416.06   19.50
 -11  10   3  419.16   19.50
 -10 -10   3   -2.10    2.50
  10 -10  -3   -2.50    3.40
 -10  10   3    7.60    4.40
  -9 -10   3  716.53   24.90
   9 -10  -3  717.13   23.90
  -9  10   3  716.23   24.40
   8 -10  -3    6.60    4.00
  -8 -10   3    5.20    3.30
   8  10  -3    5.00    2.50
  -8  10   3    5.50    3.90
  -7 -10   3  824.02   26.00
   7 -10  -3  838.42   24.30
  -7  10   3  858.51   25.20
   7  10  -3  800.82   21.80
   6 -10  -3   59.99    7.90
  -6 -10   3   56.69    8.00
  -6  10   3   84.29    8.90
   6  10  -3   69.49    7.10
  -5 -10   3  994.40   27.00
   5 -10  -3 1003.50   25.50
  -5  10   3 1004.30   25.50
   5  10  -3  941.91   23.50
   4 -10  -3   -1.90    3.10
  -4 -10   3    5.20    3.50
  -4  10   3    4.50    3.50
   4  10  -3    2.50    2.70
   3 -10  -3  266.57   12.20
  -3 -10   3  266.97   12.70
  -3  10   3  259.87   11.50
   3  10  -3  253.87   11.20
  -2 -10   3   13.00    3.60
   2 -10  -3    7.90    2.30
  -2  10   3   12.20    3.70
   2  10  -3    5.30    3.20
  -1 -10   3  322.97   12.40
   1 -10  -3  310.47   10.40
  -1  10   3  317.37   12.20
   1  10  -3  310.97   12.30
   0 -10   3   45.50    5.10
   0 -10  -3   41.70    5.00
   0  10   3   42.40    5.40
   0  10  -3   36.70    5.50
   1 -10   3    1.60    1.70
  -1 -10  -3    2.30    2.50
  -1  10  -3    5.40    2.90
   1  10   3    3.80    2.20
  -2 -10  -3   55.49    6.40
  -2  10  -3   50.49    6.40
  -3 -10  -3   69.99    7.30
  -3  10  -3   65.19    6.90
  -4 -10  -3   41.40    6.10
  -4  10  -3   46.40    5.60
  -4  10  -3   43.20    6.40
  -5 -10  -3  217.58   11.90
  -5  10  -3  235.68   11.90
  -5  10  -3  237.78   10.80
  -6 -10  -3   23.20    5.30
  -6  10  -3   30.70    5.70
  -6  10  -3   17.50    4.70
  -7 -10  -3  431.36   17.70
  -7  10  -3  435.16   16.70
  -7  10  -3  446.66   16.70
  -8 -10  -3    8.10    3.50
  -8  10  -3   10.40    3.30
  -8  10  -3    8.60    3.90
  -9 -10  -3  622.74   22.60
  -9  10  -3  582.24   20.20
  -9  10  -3  619.94   21.70
 -10 -10  -3    1.50    2.70
 -10  10  -3    5.80    3.10
 -10  10  -3    5.30    2.30
 -11 -10  -3  421.06   19.00
 -11  10  -3  450.75   19.60
 -11  10  -3  422.86   16.20
 -12 -10  -3   10.20    2.30
 -12  10  -3    0.20    2.80
  11 -11  -3   43.70    7.70
 -11 -11   3   42.40    6.90
 -11  11   3   52.49    8.80
 -10 -11   3  218.28   13.70
  10 -11  -3  200.48   13.80
 -10  11   3  218.48   13.90
  -9 -11   3   16.60    4.30
   9 -11  -3    5.70    4.10
  -9  11   3   19.60    5.60
   8 -11  -3  345.37   16.50
  -8 -11   3  355.16   17.40
  -8  11   3  360.26   16.80
  -7 -11   3   10.70    4.00
   7 -11  -3    3.60    3.50
   7  11  -3    7.80    3.00
  -7  11   3    8.00    4.10
  -6 -11   3  199.18   12.60
   6 -11  -3  203.68   12.10
  -6  11   3  213.48   12.60
   6  11  -3  192.98   10.50
   5 -11  -3  148.89   10.50
  -5 -11   3  173.78   11.50
  -5  11   3  163.28   10.70
   5  11  -3  160.48    9.40
   4 -11  -3  289.07   13.60
  -4 -11   3  249.18   13.30
  -4  11   3  291.07   13.10
   4  11  -3  241.08   11.50
  -3 -11   3  418.06   16.30
   3 -11  -3  405.46   15.70
  -3  11   3  411.56   14.80
   3  11  -3  413.76   14.70
  -2 -11   3  121.99    8.80
   2 -11  -3  125.19    5.20
   2  11  -3  112.29    8.30
   1 -11  -3  543.85   14.50
  -1 -11   3  530.45   16.70
  -1  11   3  533.85   17.00
   1  11  -3  518.35   17.00
   0 -11  -3   30.20    4.90
   0 -11   3   30.70    4.80
   0  11   3   39.00    5.50
  -1 -11  -3  947.91   22.50
   1 -11   3  949.21   20.90
  -1  11  -3  948.31   24.10
   1  11   3  986.40   22.50
  -2 -11  -3   -0.50    3.00
   2  11   3    3.90    2.30
  -2  11  -3   -2.10    3.10
  -3 -11  -3  820.82   22.20
  -3  11  -3  806.22   22.50
  -4 -11  -3   86.59    8.40
  -4  11  -3   90.79    8.40
  -5 -11  -3  320.57   14.60
  -5  11  -3  322.17   14.30
  -5  11  -3  306.07   12.30
  -6 -11  -3  230.48   13.10
  -6  11  -3  255.87   12.80
  -6  11  -3  242.18   11.90
  -7 -11  -3  143.39   11.00
  -7  11  -3  128.29    9.60
  -7  11  -3  147.59   10.10
  -8 -11  -3  305.07   15.50
  -8  11  -3  298.57   14.50
  -8  11  -3  305.27   14.50
  -9 -11  -3  109.09    9.70
  -9  11  -3   99.19    7.70
  -9  11  -3   96.69    8.80
 -10 -11  -3  216.48   13.50
 -10  11  -3  254.77   14.10
 -10  11  -3  233.88   12.10
 -11 -11  -3    8.20    3.00
 -11  11  -3   -1.90    3.00
 -11  11  -3    5.50    2.20
 -12  11  -3  129.19    8.00
  11 -12  -3   46.10    4.80
 -11  12   3   64.69    5.80
 -10 -12   3   10.50    3.60
  10 -12  -3    6.70    3.80
 -10  12   3    6.10    3.50
   9 -12  -3   47.10    8.10
  -9 -12   3   32.60    6.30
  -9  12   3   43.60    7.30
   8 -12  -3   -2.20    2.80
  -8 -12   3   -1.60    2.20
  -8  12   3    0.00    2.90
   8  12  -3   -5.80    1.90
  -7 -12   3    7.60    3.70
   7 -12  -3    7.80    4.10
  -7  12   3    2.30    3.90
   7  12  -3   11.60    3.40
   6 -12  -3   48.90    7.90
  -6 -12   3   35.30    6.70
  -6  12   3   44.50    7.50
   6  12  -3   38.20    5.90
   5 -12  -3    2.20    3.30
  -5 -12   3    4.70    3.60
   5  12  -3    6.50    2.80
  -5  12   3   -2.20    3.10
  -4 -12   3  251.87   13.50
   4  12  -3  258.07   12.10
  -4  12   3  227.68   12.00
  -3 -12   3    5.50    3.30
  -3  12   3   10.90    3.80
   3  12  -3    8.90    3.40
  -2 -12   3  873.01   23.80
   2  12  -3  902.41   23.40
  -2  12   3  893.11   23.90
   1 -12  -3   58.79    4.90
  -1 -12   3   43.20    6.00
   1  12  -3   44.30    6.80
  -1  12   3   47.00    6.70
   0 -12  -3 1566.74   30.10
   0 -12   3 1575.64   31.00
   0  12  -3 1600.94   33.60
   0  12   3 1552.04   32.00
  -1 -12  -3   98.99    7.80
   1 -12   3  129.39    7.10
   1  12   3   98.49    8.00
  -1  12  -3  113.69    9.30
  -2 -12  -3  936.71   23.70
   2  12   3  922.81   22.90
  -2  12  -3  969.80   25.60
  -3 -12  -3   24.10    5.20
  -3  12  -3   30.10    6.10
  -4 -12  -3  956.40   25.90
  -4  12  -3  950.40   25.90
  -5 -12  -3   36.90    6.60
  -5  12  -3   39.30    5.70
  -5  12  -3   40.10    6.70
  -6 -12  -3  473.35   19.30
  -6  12  -3  485.35   16.70
  -6  12  -3  474.65   18.40
  -7 -12  -3   -4.10    2.40
  -7  12  -3   -7.00    2.60
  -7  12  -3    0.80    2.50
  -8 -12  -3  163.18   11.90
  -8  12  -3  154.18   10.20
  -8  12  -3  153.68   10.40
  -9 -12  -3   -2.00    2.30
  -9  12  -3   -6.60    2.50
  -9  12  -3   -0.50    2.20
 -10 -12  -3    1.00    2.50
 -10  12  -3    1.90    3.00
 -10  12  -3    1.70    2.10
 -11  12  -3    2.60    3.10
 -11  12  -3    4.80    2.20
 -10 -13   3   66.49    5.80
 -10  13   3   55.19    7.90
  -9 -13   3    1.20    2.50
   9 -13  -3    5.50    3.80
  -9  13   3    1.80    3.10
  -8 -13   3  197.08   13.30
   8 -13  -3  204.98   13.00
  -8  13   3  220.38   13.00
  -7 -13   3   14.60    4.60
   7 -13  -3    7.80    3.80
  -7  13   3    8.00    3.90
   7  13  -3   12.60    3.40
  -6 -13   3  133.29   10.80
   6 -13  -3  110.29    9.90
   6  13  -3  122.69    8.90
  -6  13   3  121.69    9.90
  -5 -13   3  216.08   13.40
  -5  13   3  224.88   12.30
   5  13  -3  204.28   11.50
  -4 -13   3  262.27   14.00
   4  13  -3  281.67   13.20
  -4  13   3  273.57   13.00
  -4  13   3  268.47   13.90
  -3 -13   3  378.26   16.00
  -3  13   3  379.56   16.10
   3  13  -3  399.36   15.40
  -2 -13   3   16.90    4.10
   2  13  -3   17.40    4.50
  -2  13   3   15.00    4.70
  -1 -13   3  843.72   22.70
   1  13  -3  872.01   24.00
  -1  13   3  842.02   23.40
   0 -13  -3   21.50    3.70
   0  13  -3   23.40    5.20
   0  13   3   19.60    4.80
  -1 -13  -3  453.65   15.70
  -1  13  -3  475.65   17.90
   1  13   3  502.15   17.00
  -2 -13  -3   -0.50    2.50
  -2  13  -3    0.00    2.70
   2  13   3   -0.10    2.00
  -3 -13  -3  578.64   19.30
  -3  13  -3  583.44   20.50
  -4 -13  -3   62.19    8.10
  -4  13  -3   51.59    7.90
  -5 -13  -3  384.06   17.00
  -5  13  -3  372.26   16.50
  -6 -13  -3  143.29   11.00
  -6  13  -3  146.79   10.50
  -7 -13  -3  191.78   12.50
  -7  13  -3  209.98   14.50
  -7  13  -3  181.58   11.70
  -8 -13  -3  327.37   16.80
  -8  13  -3  313.27   13.50
  -8  13  -3  288.57   14.50
  -9 -13  -3   17.70    4.60
  -9  13  -3   21.90    3.80
  -9  13  -3   13.30    3.40
 -10  13  -3  136.59    6.90
 -10  13  -3  145.69    9.90
 -10  14   3   72.09    5.80
  -9 -14   3  395.06   18.90
  -9  14   3  425.56   18.30
  -8 -14   3   15.20    3.10
  -8  14   3   19.70    4.60
  -7 -14   3  443.86   20.00
  -7  14   3  468.65   18.40
   7  14  -3  444.26   19.00
  -6 -14   3   11.70    3.80
  -6  14   3   13.10    3.20
  -5 -14   3  439.46   19.00
  -5  14   3  429.56   18.60
   5  14  -3  425.06   16.80
  -4 -14   3   69.79    7.60
  -4  14   3   63.89    8.60
   4  14  -3   63.09    8.10
  -3 -14   3  460.15   18.10
   3  14  -3  429.66   16.80
  -3  14   3  444.36   18.00
  -2 -14   3  176.88   10.30
   2  14  -3  185.78   11.30
  -2  14   3  174.88   11.30
  -1 -14   3   58.89    5.30
  -1  14   3   56.89    7.70
   1  14  -3   48.10    7.10
   0 -14  -3  130.69    8.90
   0  14   3  136.39    9.50
   0  14  -3  123.69    9.90
  -1 -14  -3   -3.30    1.70
   1  14   3    3.50    2.60
  -1  14  -3   -0.10    2.60
  -2 -14  -3  182.38   10.30
   2  14   3  187.18   10.30
  -2  14  -3  191.18   11.90
  -3 -14  -3   68.89    6.90
  -3  14  -3   79.89    8.20
  -4 -14  -3  243.58   12.90
  -4  14  -3  253.27   13.70
  -5 -14  -3  189.58   11.80
  -5  14  -3  192.18   12.10
  -6 -14  -3   42.50    7.00
  -6  14  -3   32.90    6.30
  -7 -14  -3  607.64   23.10
  -7  14  -3  600.44   21.80
  -8 -14  -3   -0.50    2.20
  -8  14  -3    1.80    2.30
  -9 -14  -3  293.17   18.50
  -9  14  -3  306.67   12.80
  -9  15   3   -4.00    2.90
  -8 -15   3  322.57   16.50
  -8  15   3  300.97   18.00
  -7 -15   3    7.20    2.20
  -7  15   3    7.80    3.00
  -6 -15   3  551.54   21.90
  -6  15   3  542.35   21.80
   6  15  -3  504.85   18.80
  -5 -15   3    4.00    2.00
   5  15  -3   -2.50    2.20
  -5  15   3   -1.20    2.90
  -4 -15   3  523.15   20.20
   4  15  -3  521.05   19.10
  -4  15   3  543.15   20.90
  -3 -15   3   -0.10    1.80
  -3  15   3    0.30    2.30
   3  15  -3    0.90    2.90
  -2 -15   3  154.08    9.10
   2  15  -3  150.88   10.20
  -2  15   3  158.08   10.50
   1  15  -3   35.60    6.30
  -1  15   3   55.29    6.40
   0  15  -3   78.19    8.30
   0  15   3   89.49    7.70
  -1 -15  -3   22.20    3.10
   1  15   3   24.60    5.00
  -1  15  -3   21.50    6.00
  -2 -15  -3   16.20    3.80
  -2  15  -3   13.70    4.40
   2  15   3   15.70    3.90
  -3 -15  -3  110.79    8.30
  -3  15  -3  106.69    9.60
  -4 -15  -3   70.29    6.60
  -4  15  -3   72.39    7.60
  -5 -15  -3   20.20    4.30
  -5  15  -3   16.60    4.30
  -6 -15  -3  269.57   14.40
  -6  15  -3  291.67   14.70
  -7 -15  -3   14.10    2.90
  -7  15  -3   27.30    4.50
  -8  15  -3  269.57   11.70
  -7 -16   3  131.89    8.20
  -6 -16   3   93.39    7.20
  -6  16   3  104.19    8.60
  -5 -16   3  200.58   12.00
   5  16  -3  207.28   11.60
  -5  16   3  200.08   12.90
  -4 -16   3  120.49    8.50
   4  16  -3  119.79    9.30
  -4  16   3  123.09   10.10
  -3 -16   3  109.99    7.40
   3  16  -3  123.99    9.00
  -3  16   3  119.19    9.70
   2  16  -3  421.16   17.70
  -2  16   3  405.16   17.40
   1  16  -3   46.60    7.60
  -1  16   3   38.30    6.40
   0  16   3  405.16   17.00
   0  16  -3  395.46   17.90
  -1  16  -3    9.90    4.30
   1  16   3    7.50    3.10
  -2 -16  -3  335.37   12.70
   2  16   3  339.57   14.20
  -2  16  -3  322.37   16.30
  -3 -16  -3   19.90    3.20
  -3  16  -3   14.60    5.10
  -4 -16  -3  301.27   14.20
  -4  16  -3  306.57   15.90
  -5 -16  -3   68.89    6.30
  -5  16  -3   73.89    6.80
  -6 -16  -3  101.29    7.30
  -6  16  -3   93.89    6.20
  -5 -17   3  166.38    8.10
   5  17  -3  174.38   10.00
  -5  17   3  158.08   11.80
  -4 -17   3   -0.90    2.20
   4  17  -3    0.80    2.50
  -4  17   3   -2.90    2.50
   3  17  -3  322.57   15.30
  -3  17   3  301.67   15.80
   2  17  -3   10.00    3.50
  -2  17   3    8.30    3.60
   1  17  -3  678.43   23.90
  -1  17   3  652.13   23.10
   0  17   3   14.30    3.70
   0  17  -3    7.30    3.50
   1  17   3  697.23   23.00
  -1  17  -3  726.63   25.30
  -2  17  -3   12.00    3.60
  -3 -17  -3  442.06   15.20
  -3  17  -3  470.55   19.80
  -4 -17  -3    3.30    2.20
  -4  17  -3    5.80    2.50
  -5 -17  -3  238.28   10.50
   4  18  -3  135.09    8.00
   3  18  -3   89.79    6.80
  -2  18   3  224.98   12.30
   2  18  -3  216.88   12.00
   1  18  -3   12.20    2.50
  -1  18   3    5.60    3.20
   0  18  -3  555.64   20.40
   0  18   3  554.34   21.00
  -1  18  -3    3.40    2.20
   1  18   3   -5.40    2.30
  -4 -18  -3  203.08    7.20
 -15   0   4    4.60    2.70
 -14   0   4  118.09    8.00
 -13   0   4   -2.60    2.30
  13   0  -4    4.30    2.40
  12   0  -4  696.43   21.30
 -12   0   4  704.63   23.20
 -11   0   4    7.30    3.80
  11   0  -4    2.50    3.40
 -10   0   4 1233.18   29.70
  10   0  -4 1234.48   27.70
 -10   0   4 1226.38   26.40
   9   0  -4    2.20    3.40
  -9   0   4    4.70    3.00
  -9   0   4    3.60    3.80
  -8   0   4 1384.56   29.60
  -8   0   4 1410.46   27.50
   8   0  -4 1380.46   27.70
   7   0  -4   -1.90    2.40
  -7   0   4    4.20    3.10
  -7   0   4    4.20    2.60
  -6   0   4 1228.28   24.80
   6   0  -4 1219.88   23.30
  -6   0   4 1224.18   23.80
  -5   0   4   -1.30    2.00
   5   0  -4    1.30    2.10
  -5   0   4    0.90    2.30
   4   0  -4    4.20    2.20
  -4   0   4    9.40    2.70
  -4   0   4    2.00    2.10
  -3   0   4    2.30    2.10
  -3   0   4    0.50    1.70
   3   0  -4    1.30    1.50
   2   0  -4   18.90    2.40
   2   0  -4   17.60    2.50
  -2   0   4   17.40    2.90
   1   0  -4    0.10    1.40
  -1   0   4    1.90    1.70
   1   0  -4    2.00    1.50
   0   0   4 1782.62   25.70
   0   0  -4 1859.21   24.10
   0   0  -4 1809.72   24.50
   1   0   4    9.90    1.90
   1   0   4    7.80    1.70
  -2   0  -4 2740.93   36.60
  -3   0  -4    2.30    1.70
  -3   0  -4    1.60    1.30
  -4   0  -4 1962.70   27.90
  -4   0  -4 1946.11   30.70
  -5   0  -4    0.60    2.30
  -5   0  -4    1.70    1.50
  -6   0  -4 1374.66   27.00
  -6   0  -4 1359.96   23.00
  -7   0  -4    2.20    3.10
  -7   0  -4    0.70    1.80
  -8   0  -4 1181.08   22.60
  -8   0  -4 1233.98   28.00
  -9   0  -4   -1.70    1.80
  -9   0  -4    2.50    3.90
 -10   0  -4 1171.78   29.90
 -11   0  -4    6.70    3.90
 -12   0  -4  327.67   16.30
 -13   0  -4    3.10    2.70
 -14   0  -4  118.89    8.40
 -15   1   4   86.69    7.80
 -14   1   4    9.40    2.70
 -13  -1   4  191.98   10.80
  13  -1  -4  197.08   11.10
 -13   1   4  189.28   11.60
 -12  -1   4   42.10    6.40
  12  -1  -4   33.00    6.30
 -12   1   4   24.80    5.50
 -11  -1   4  405.56   16.70
 -11  -1   4  429.86   15.60
  11  -1  -4  411.86   16.30
 -11   1   4  415.26   17.50
  11   1  -4  412.56   15.50
 -10  -1   4   21.50    4.70
 -10  -1   4   25.90    4.50
  10   1  -4   15.90    4.10
 -10   1   4   14.80    4.70
  -9  -1   4  553.04   16.90
   9  -1  -4  580.34   17.60
  -9  -1   4  582.64   18.30
  -9   1   4  566.64   15.80
  -9   1   4  593.34   19.40
   9   1  -4  567.84   17.00
   8  -1  -4   69.39    7.60
  -8  -1   4   95.89    8.20
  -8  -1   4  106.09    7.90
   8   1  -4   90.79    7.40
  -8   1   4   83.09    8.50
  -8   1   4   81.59    6.50
   7  -1  -4  592.04   16.10
  -7  -1   4  578.64   16.60
  -7  -1   4  596.84   16.60
  -7   1   4  587.64   15.20
   7   1  -4  590.24   15.80
  -7   1   4  617.54   17.80
   6  -1  -4   41.90    5.10
  -6  -1   4   57.79    5.60
  -6  -1   4   61.59    5.80
  -6   1   4   44.60    4.80
  -6   1   4   49.90    6.00
   6   1  -4   49.80    5.20
   5  -1  -4  142.59    7.10
  -5  -1   4  125.19    6.80
  -5  -1   4  140.49    7.60
   5   1  -4  132.19    6.80
  -5   1   4  137.59    7.70
  -5   1   4  148.99    7.60
  -4  -1   4 1238.08   23.90
  -4  -1   4 1228.78   21.50
   4  -1  -4 1250.57   21.70
  -4   1   4 1223.58   23.00
  -4   1   4 1226.58   22.90
   4   1  -4 1234.38   21.70
  -3  -1   4  825.52   15.30
  -3  -1   4  780.62   17.90
   3  -1  -4  840.12   15.80
  -3   1   4  852.61   16.60
  -3   1   4  808.22   16.30
   3   1  -4  809.12   15.60
   2  -1  -4  773.22   14.00
  -2  -1   4  768.42   16.50
   2  -1  -4  772.02   14.00
  -2   1   4  736.43   14.50
   2   1  -4  759.82   12.90
   2   1  -4  751.52   14.10
   1  -1  -4   42.90    3.20
  -1  -1   4   38.20    4.00
   1  -1  -4   35.60    3.10
   1   1  -4   35.20    2.80
   1   1  -4   35.80    3.20
  -1   1   4   39.70    3.20
   0  -1   4 9260.97  107.79
   0  -1  -4 9381.66  106.19
   0   1  -4 9288.67  105.69
   0   1  -4 9384.76  105.19
   0   1   4 9147.88  106.89
   0   1   4 9167.88  105.99
   1  -1   4 1412.46   20.70
  -1  -1  -4 1311.27   20.10
  -1   1  -4 1375.86   20.00
  -2  -1  -4  590.04   11.50
  -2  -1  -4  552.64   11.80
   2  -1   4  630.24   11.60
  -2   1  -4  598.44   12.10
   3  -1   4  415.56    9.20
   3  -1   4  428.46    8.80
  -3  -1  -4  412.36    9.70
  -3  -1  -4  401.26   10.40
  -3   1  -4  419.76   10.80
  -4  -1  -4  872.71   16.40
  -4  -1  -4  862.51   17.90
  -4   1  -4  900.11   18.30
  -4   1  -4  921.41   15.20
  -5  -1  -4 1141.59   22.70
  -5  -1  -4 1146.09   20.50
  -5   1  -4 1157.28   23.10
  -5   1  -4 1193.08   19.10
  -6  -1  -4    9.50    2.50
  -6  -1  -4    9.10    3.30
  -6   1  -4   12.70    2.40
  -6   1  -4   12.40    3.70
  -7  -1  -4 1118.29   24.90
  -7  -1  -4 1122.29   21.50
  -7   1  -4 1128.69   20.00
  -7   1  -4 1098.89   24.90
  -8  -1  -4    2.80    2.20
  -8  -1  -4    3.40    3.20
  -8   1  -4    0.10    1.50
  -8   1  -4    4.30    3.40
  -9  -1  -4  667.73   17.10
  -9  -1  -4  650.33   20.50
  -9   1  -4  691.33   21.40
  -9   1  -4  663.13   16.10
 -10  -1  -4  253.37   13.40
 -10  -1  -4  246.18   10.40
 -10   1  -4  243.58   13.60
 -11  -1  -4  279.17   14.60
 -11   1  -4  296.37   15.30
 -12  -1  -4  148.79   10.50
 -12   1  -4  142.29   11.10
 -13  -1  -4  224.58   12.80
 -13   1  -4  237.98   13.80
 -14  -1  -4   99.39    6.60
 -14   1  -4   90.49    6.60
 -14   2   4    4.50    2.40
  13  -2  -4   20.70    5.20
 -13  -2   4   17.00    2.10
 -13   2   4   28.00    5.40
  12  -2  -4   52.99    7.50
 -12  -2   4   53.89    5.40
  12   2  -4   41.60    5.70
 -12   2   4   49.60    7.60
  11  -2  -4   12.70    4.50
 -11  -2   4   13.30    3.60
 -11  -2   4   14.90    3.60
  11   2  -4   13.80    4.40
 -11   2   4   16.00    5.30
 -10  -2   4   50.59    6.50
 -10  -2   4   39.50    6.20
  10  -2  -4   44.70    6.40
 -10   2   4   45.80    7.60
  10   2  -4   35.40    5.60
  -9  -2   4  108.49    8.30
   9  -2  -4  105.09    8.70
  -9  -2   4  111.99    8.20
  -9   2   4  100.19    9.40
   9   2  -4  106.79    8.10
   8  -2  -4   -0.20    3.10
  -8  -2   4    0.10    2.50
  -8  -2   4    2.00    3.10
  -8   2   4   -4.50    3.30
  -8   2   4   -0.10    1.80
   8   2  -4    1.60    2.80
   7  -2  -4  348.37   12.50
  -7  -2   4  363.06   13.20
  -7  -2   4  347.27   12.30
   7   2  -4  335.37   11.70
  -7   2   4  351.66   14.10
  -7   2   4  334.67   10.70
  -6  -2   4   72.89    6.50
  -6  -2   4   72.19    6.00
   6  -2  -4   85.29    6.40
  -6   2   4   73.19    7.40
   6   2  -4   70.09    5.80
  -6   2   4   75.69    5.50
   5  -2  -4 1689.13   28.20
  -5  -2   4 1629.84   29.70
  -5  -2   4 1622.34   27.00
  -5   2   4 1625.74   29.70
   5   2  -4 1626.64   27.40
  -5   2   4 1613.94   27.40
  -4  -2   4  320.57   11.40
   4  -2  -4  360.56   10.40
  -4   2   4  347.57   11.40
  -4   2   4  335.77   10.30
   4   2  -4  331.57   10.00
  -3  -2   4 1984.50   32.80
   3  -2  -4 1977.10   29.40
  -3   2   4 1984.90   29.30
  -3   2   4 2000.60   30.90
   3   2  -4 1989.50   29.50
  -2  -2   4    7.30    2.60
   2  -2  -4    3.70    1.70
   2  -2  -4    3.40    1.90
  -2   2   4    3.50    1.50
   2   2  -4    8.40    2.00
  -1  -2   4 4776.22   62.19
   1  -2  -4 4808.92   58.59
   1  -2  -4 4811.62   57.79
   1   2  -4 4943.61   59.09
  -1   2   4 4740.63   58.59
   0  -2   4   60.09    4.30
   0  -2  -4   63.69    3.70
   0   2   4   69.09    3.50
   0   2  -4   61.89    3.10
   0   2   4   66.79    3.70
   0   2  -4   57.09    3.70
  -1  -2  -4  436.26    9.50
  -1  -2  -4  437.16    9.60
   1  -2   4  433.06    9.90
  -1   2  -4  434.76    9.30
  -1   2  -4  440.56    9.20
  -2  -2  -4    8.50    2.00
  -2  -2  -4    6.50    1.80
  -2   2  -4   13.50    2.30
  -3  -2  -4  383.86   10.10
  -3  -2  -4  399.76   10.00
   3  -2   4  397.16    8.80
  -3   2  -4  404.06   10.70
  -4  -2  -4  719.63   15.10
   4  -2   4  728.83   12.50
  -4  -2  -4  710.93   15.70
   4  -2   4  746.23   13.30
  -4   2  -4  758.22   16.60
  -5  -2  -4  680.93   15.10
  -5  -2  -4  654.93   16.00
  -5   2  -4  668.73   16.60
  -6  -2  -4    2.00    2.00
  -6  -2  -4    3.50    2.80
  -6   2  -4    2.40    3.00
  -7  -2  -4    2.40    2.90
  -7  -2  -4    4.40    2.40
  -7   2  -4   -4.10    2.90
  -8  -2  -4   48.80    6.40
  -8  -2  -4   47.10    5.50
  -8   2  -4   48.40    6.80
  -9  -2  -4  147.69    9.90
  -9  -2  -4  148.39    8.30
  -9   2  -4  139.79   10.30
 -10  -2  -4   62.69    7.80
 -10  -2  -4   61.99    5.70
 -10   2  -4   61.09    8.20
 -11  -2  -4  246.08   10.60
 -11  -2  -4  244.38   13.00
 -11   2  -4  247.78   14.30
 -12  -2  -4   25.80    5.20
 -12   2  -4   23.80    5.70
 -13  -2  -4  273.87   13.80
 -13   2  -4  294.87   15.70
 -14  -2  -4   20.60    3.10
 -14   2  -4   31.90    4.80
  14  -3  -4  146.89    8.50
 -14   3   4  133.09    8.40
  13  -3  -4   22.90    5.00
 -13   3   4   32.20    5.80
  12  -3  -4   15.60    4.80
 -12  -3   4   22.70    4.10
  12   3  -4   17.70    3.40
 -12   3   4   13.40    4.70
 -11  -3   4  165.18   10.40
  11  -3  -4  153.28   10.60
 -11  -3   4  179.08    9.60
 -11   3   4  157.28   11.60
  11   3  -4  166.98   10.20
 -10  -3   4   19.60    4.10
 -10  -3   4   27.20    5.10
  10  -3  -4   20.20    5.40
 -10   3   4   22.90    5.80
  10   3  -4   14.20    4.30
  -9  -3   4  118.59    8.70
  -9  -3   4  115.39    8.10
   9  -3  -4  116.59    8.90
   9   3  -4  111.69    8.30
  -9   3   4  109.49   10.20
  -8  -3   4  203.78    9.90
   8  -3  -4  203.98   10.70
  -8  -3   4  211.58   11.10
   8   3  -4  201.88    9.80
  -8   3   4  195.98   11.90
   7  -3  -4  142.89    8.70
  -7  -3   4  134.79    7.80
  -7  -3   4  133.39    8.90
   7   3  -4  144.59    8.00
  -7   3   4  138.49    9.80
  -6  -3   4 1380.86   28.30
   6  -3  -4 1443.26   26.90
  -6   3   4 1373.06   28.50
   6   3  -4 1356.66   25.40
   5  -3  -4  411.66   12.50
  -5  -3   4  434.56   13.90
   5   3  -4  424.96   12.00
  -5   3   4  416.16   13.80
  -4  -3   4 3223.78   47.80
   4  -3  -4 3252.37   45.10
  -4   3   4 3186.98   47.00
   4   3  -4 3159.98   44.20
  -4   3   4 3128.59   43.00
   3  -3  -4  188.88    7.40
  -3  -3   4  206.28    9.00
  -3   3   4  187.48    8.10
   3   3  -4  197.78    7.40
  -3   3   4  186.48    6.40
   2  -3  -4 4558.74   57.09
   2  -3  -4 4525.25   57.59
  -2  -3   4 4561.24   61.69
  -2   3   4 4464.85   55.99
   2   3  -4 4721.43   58.09
   1  -3  -4  129.89    5.40
   1  -3  -4  132.49    5.00
  -1   3   4  133.09    4.70
  -1   3   4  129.39    5.00
   1   3  -4  151.48    5.90
   0  -3  -4 1490.45   22.50
   0  -3  -4 1482.15   22.50
   0  -3   4 1596.64   25.80
   0   3  -4 1564.64   23.20
  -1  -3  -4   59.09    3.60
  -1  -3  -4   57.79    3.70
   1  -3   4   52.19    3.80
  -1   3  -4   49.50    3.20
  -1   3  -4   47.50    3.60
  -2  -3  -4 1430.86   22.00
  -2  -3  -4 1461.15   23.00
   2  -3   4 1409.06   22.00
  -2   3  -4 1455.75   22.30
  -2   3  -4 1413.06   21.80
   3  -3   4  127.69    4.80
  -3  -3  -4  144.29    6.10
  -3  -3  -4  152.38    6.40
  -3   3  -4  129.59    6.30
  -3   3  -4  129.29    5.50
  -4  -3  -4  143.49    6.70
  -4  -3  -4  151.58    6.90
  -4   3  -4  140.99    7.00
  -5  -3  -4  496.95   13.50
  -5  -3  -4  500.85   13.30
  -5   3  -4  455.95   13.70
  -6  -3  -4   94.39    6.30
  -6  -3  -4  100.29    6.90
  -6   3  -4   96.69    7.30
  -7  -3  -4  283.77   11.60
  -7  -3  -4  271.87   10.80
  -7   3  -4  262.07   12.20
  -8  -3  -4   64.59    6.80
  -8  -3  -4   65.09    6.10
  -8   3  -4   53.29    7.10
  -9  -3  -4  142.59    9.40
  -9  -3  -4  160.98    8.90
  -9   3  -4  149.88   10.90
 -10  -3  -4  270.97   13.10
 -10  -3  -4  285.57   12.10
 -10   3  -4  271.17   14.50
 -11  -3  -4    9.60    3.10
 -11  -3  -4   15.00    3.40
 -11   3  -4    6.40    4.20
 -12  -3  -4  250.07   12.90
 -12   3  -4  288.67   15.70
 -13  -3  -4    5.60    2.30
 -13   3  -4    7.50    3.80
 -14  -3  -4  275.87   11.60
 -14   3  -4  246.38   11.80
  14  -4  -4  324.67   14.10
 -14   4   4  304.47   13.60
  13  -4  -4    9.90    3.70
 -13   4   4    3.80    2.90
 -12  -4   4  437.86   17.30
  12  -4  -4  413.06   17.10
 -12   4   4  394.76   18.40
  11  -4  -4    6.10    4.00
 -11  -4   4    5.80    3.40
  11   4  -4    3.60    2.80
 -11   4   4    9.40    4.90
  10  -4  -4  871.01   24.20
 -10  -4   4  833.62   24.20
 -10  -4   4  783.42   21.60
 -10   4   4  823.12   25.60
  10   4  -4  824.02   21.50
  -9  -4   4   17.70    4.70
   9  -4  -4   16.30    4.70
  -9   4   4   19.20    5.90
   9   4  -4   24.00    4.90
   8  -4  -4  572.64   17.90
  -8  -4   4  566.74   18.30
  -8   4   4  556.24   19.40
   8   4  -4  563.44   16.30
   7  -4  -4  137.39    9.00
  -7  -4   4  147.89    9.80
   7   4  -4  148.79    8.30
  -7   4   4  151.18   10.40
  -6  -4   4  422.56   14.90
   6  -4  -4  429.36   13.80
   6   4  -4  424.16   12.80
  -6   4   4  440.16   15.40
  -5  -4   4  212.88   10.50
   5  -4  -4  222.88    9.50
  -5   4   4  227.78   10.60
   5   4  -4  226.08    8.90
  -4  -4   4  491.95   15.00
   4  -4  -4  496.35   13.30
   4   4  -4  502.85   13.00
  -4   4   4  494.25   14.60
  -3  -4   4 1263.27   25.10
   3  -4  -4 1292.07   22.50
  -3   4   4 1250.77   20.00
  -3   4   4 1284.27   24.20
   3   4  -4 1290.87   22.60
   2  -4  -4  703.83   14.60
  -2  -4   4  707.23   17.00
   2  -4  -4  702.33   14.40
  -2   4   4  676.13   13.00
   2   4  -4  747.43   15.20
  -2   4   4  677.83   12.30
   1  -4  -4  168.48    6.20
   1  -4  -4  161.18    6.00
  -1  -4   4  165.68    7.80
   1   4  -4  167.18    6.80
   0  -4  -4   74.09    4.10
   0  -4   4   76.79    5.40
   0  -4  -4   73.49    4.20
   0   4  -4   71.09    4.60
  -1  -4  -4 1556.54   23.40
  -1  -4  -4 1547.65   24.30
   1  -4   4 1618.84   26.20
  -1   4  -4 1562.44   24.50
  -2  -4  -4  753.12   15.20
  -2  -4  -4  741.13   13.90
   2  -4   4  683.13   14.30
  -2   4  -4  700.33   14.50
  -2   4  -4  715.53   14.00
  -3  -4  -4  523.35   13.00
  -3  -4  -4  526.95   11.80
  -3   4  -4  494.55   12.30
  -3   4  -4  497.55   12.10
  -4  -4  -4 1253.17   22.20
  -4  -4  -4 1309.37   23.80
  -4   4  -4 1228.38   23.30
  -4   4  -4 1264.17   22.20
  -5  -4  -4  128.49    6.90
  -5  -4  -4  131.19    7.20
  -5   4  -4  106.59    7.20
  -6  -4  -4  841.42   19.10
  -6  -4  -4  848.22   19.60
  -6   4  -4  792.82   20.20
  -7  -4  -4   -2.00    2.40
  -7  -4  -4   -0.40    1.90
  -7   4  -4    0.30    3.00
  -8  -4  -4 1055.99   24.60
  -8  -4  -4 1061.39   24.40
  -8   4  -4 1075.19   26.80
  -9  -4  -4   25.10    4.90
  -9  -4  -4   18.00    4.40
  -9   4  -4   17.10    5.30
 -10  -4  -4  638.14   19.60
 -10  -4  -4  638.84   20.20
 -10   4  -4  661.13   22.40
 -11  -4  -4   48.60    5.50
 -11  -4  -4   57.69    6.20
 -11   4  -4   63.89    9.10
 -12  -4  -4  205.48   10.80
 -12  -4  -4  215.58   11.20
 -12   4  -4  225.18   14.20
 -13  -4  -4  101.89    6.30
 -13   4  -4  118.59   10.40
  14  -5  -4    0.30    3.40
  13  -5  -4  440.46   18.30
 -13  -5   4  448.66   17.90
 -13   5   4  422.86   19.10
 -12  -5   4   13.70    3.80
  12  -5  -4    8.60    4.00
 -12   5   4   18.50    4.90
  11  -5  -4  621.04   21.10
 -11  -5   4  600.04   21.20
  11   5  -4  596.64   18.50
 -11   5   4  616.24   23.00
 -10  -5   4    7.40    3.40
  10  -5  -4   11.20    4.30
 -10   5   4   12.60    4.90
  10   5  -4    9.70    3.40
  -9  -5   4 1129.09   28.70
   9  -5  -4 1128.39   27.80
  -9   5   4 1115.99   29.80
   9   5  -4 1077.29   24.60
  -8  -5   4  136.59   10.10
   8  -5  -4  115.79    9.60
   8   5  -4  132.69    8.50
  -8   5   4  129.69   11.20
   7  -5  -4 1148.69   25.50
  -7  -5   4 1078.09   26.30
  -7   5   4 1063.79   26.80
   7   5  -4 1058.99   23.10
  -6  -5   4  160.98    9.70
   6  -5  -4  152.28    8.90
   6   5  -4  159.58    8.20
  -6   5   4  161.58   10.10
  -5  -5   4  432.96   15.10
   5  -5  -4  469.15   14.10
   5   5  -4  449.26   13.10
  -5   5   4  458.45   15.20
   4  -5  -4   17.70    3.80
  -4  -5   4   17.00    4.10
  -4   5   4   15.10    3.80
   4   5  -4   15.50    3.30
   3  -5  -4  419.96   11.80
  -3  -5   4  382.96   13.10
  -3   5   4  398.16    9.40
   3   5  -4  414.26   11.90
  -3   5   4  405.86   12.70
  -2  -5   4  181.78    8.80
   2  -5  -4  186.38    7.50
   2  -5  -4  190.48    7.50
  -2   5   4  192.08    5.90
  -2   5   4  192.38    6.30
   2   5  -4  185.58    7.70
  -1  -5   4   34.20    4.40
   1  -5  -4   33.20    3.60
   1  -5  -4   30.50    3.50
   1  -5  -4   29.90    3.10
   1   5  -4   37.60    4.10
   0  -5   4   16.20    3.10
   0  -5  -4   12.90    2.20
   0  -5  -4   13.60    2.50
   0  -5  -4    9.60    2.30
   0   5  -4   11.80    2.70
  -1  -5  -4  822.92   16.30
   1  -5   4  830.42   17.20
  -1  -5  -4  807.62   15.00
  -1   5  -4  811.72   16.50
   2  -5   4    4.90    1.70
  -2  -5  -4    2.80    2.00
  -2  -5  -4    2.60    1.50
  -2   5  -4    1.90    1.80
  -2   5  -4    4.70    2.20
  -3  -5  -4 1078.09   21.00
  -3  -5  -4 1039.00   18.40
  -3   5  -4 1054.99   20.20
  -3   5  -4 1039.50   19.60
  -4  -5  -4    0.90    1.70
  -4  -5  -4    1.60    2.00
  -4   5  -4    1.00    2.10
  -4   5  -4    2.60    2.10
  -5  -5  -4 1338.97   24.10
  -5  -5  -4 1335.57   25.90
  -5   5  -4 1279.57   25.70
  -5   5  -4 1336.77   24.60
  -6  -5  -4   14.10    3.50
  -6  -5  -4   18.80    3.70
  -6   5  -4   21.20    4.40
  -7  -5  -4 1315.97   26.40
  -7  -5  -4 1295.47   27.60
  -7   5  -4 1260.07   28.30
  -8  -5  -4    5.90    3.20
  -8  -5  -4   15.00    4.00
  -8   5  -4   11.00    5.00
  -9  -5  -4 1115.59   26.40
  -9  -5  -4 1137.89   27.20
  -9   5  -4 1141.09   29.30
 -10  -5  -4   24.10    4.70
 -10  -5  -4   21.80    4.70
 -10   5  -4   20.30    5.90
 -11  -5  -4  611.44   20.10
 -11  -5  -4  600.14   19.40
 -11   5  -4  617.44   22.70
 -12  -5  -4    1.20    2.20
 -12  -5  -4    3.20    1.80
 -12   5  -4   -2.70    3.80
 -13   5  -4  304.37   16.10
  14  -6  -4   16.90    4.10
 -13  -6   4   22.40    4.70
  13  -6  -4   19.90    4.80
 -13   6   4   27.30    4.80
 -12  -6   4  363.66   16.60
  12  -6  -4  358.86   16.80
 -12   6   4  352.46   17.90
 -11  -6   4   13.80    4.10
  11  -6  -4   10.90    4.40
  11   6  -4   11.70    2.70
 -11   6   4   14.90    5.20
  10  -6  -4  340.47   15.70
 -10  -6   4  349.47   16.00
 -10   6   4  340.77   17.20
   9  -6  -4  109.09    9.50
  -9  -6   4  132.59    9.90
   9   6  -4  118.39    8.30
  -9   6   4  110.69   10.90
  -8  -6   4  336.87   15.10
   8  -6  -4  364.06   14.90
   8   6  -4  305.17   12.40
  -8   6   4  357.86   16.20
   7  -6  -4  251.67   12.10
  -7  -6   4  264.17   13.00
   7   6  -4  247.08   10.70
  -7   6   4  254.47   13.40
  -6  -6   4  642.14   19.60
   6  -6  -4  673.53   18.30
   6   6  -4  609.44   16.50
  -6   6   4  634.74   19.50
  -5  -6   4  336.47   13.70
   5  -6  -4  335.37   12.30
  -5   6   4  321.37   13.20
   5   6  -4  333.67   11.60
   4  -6  -4   59.79    5.80
  -4  -6   4   43.40    5.90
  -4   6   4   51.39    6.00
   4   6  -4   41.40    5.00
  -3  -6   4  719.03   19.00
   3  -6  -4  728.03   16.90
  -3   6   4  730.03   18.00
   3   6  -4  732.13   17.00
  -3   6   4  705.23   13.60
   2  -6  -4  126.59    6.70
  -2  -6   4  141.19    8.00
   2   6  -4  137.39    7.20
   1  -6  -4  473.15   11.00
  -1  -6   4  486.25   14.00
   1  -6  -4  462.55   11.60
   1  -6  -4  478.35   12.10
   1   6  -4  481.75   13.00
   0  -6  -4   49.90    4.20
   0  -6   4   59.19    5.10
   0  -6  -4   41.90    4.00
   0  -6  -4   40.60    4.00
   0   6  -4   48.80    4.80
   1  -6   4 1064.49   20.30
  -1  -6  -4 1103.99   18.70
  -1  -6  -4 1072.99   20.20
  -1   6  -4 1112.79   21.00
   2  -6   4  260.87    8.30
  -2  -6  -4  256.97    9.50
  -2  -6  -4  255.27    7.80
  -2   6  -4  268.57    9.70
  -3  -6  -4  351.16    9.50
  -3  -6  -4  370.76   12.00
  -3   6  -4  373.96   11.70
  -3   6  -4  386.76   11.00
  -4  -6  -4 1291.97   25.40
  -4  -6  -4 1275.17   22.00
  -4   6  -4 1261.87   24.20
  -4   6  -4 1280.17   24.40
  -5  -6  -4   46.10    5.70
  -5  -6  -4   41.90    4.70
  -5   6  -4   57.49    5.70
  -5   6  -4   51.19    6.00
  -6  -6  -4  529.15   16.50
  -6  -6  -4  524.25   14.30
  -6   6  -4  532.15   15.30
  -6   6  -4  528.75   16.40
  -7  -6  -4   10.30    3.50
  -7  -6  -4   11.10    3.60
  -7   6  -4   13.50    4.40
  -8  -6  -4  454.35   16.40
  -8  -6  -4  447.66   14.60
  -8   6  -4  452.55   17.20
  -9  -6  -4   34.50    4.60
  -9  -6  -4   38.60    6.30
  -9   6  -4   29.80    6.50
 -10  -6  -4  434.76   15.20
 -10  -6  -4  441.36   17.20
 -10   6  -4  461.75   18.90
 -11  -6  -4   52.09    7.40
 -11   6  -4   55.29    8.20
 -12  -6  -4  227.28   12.20
 -12   6  -4  248.48   14.50
 -13  -6  -4   39.00    5.80
 -13   6  -4   39.20    6.50
 -14  -7   4   74.89    4.80
  14  -7  -4   71.89    5.70
  13  -7  -4    7.90    4.00
 -13  -7   4    8.40    2.90
 -13   7   4    5.00    2.60
  12  -7  -4    4.50    4.00
 -12  -7   4   11.60    3.50
 -12   7   4    8.40    4.20
 -11  -7   4    8.30    3.30
  11  -7  -4   18.70    4.90
 -11   7   4   15.70    4.80
  10  -7  -4   33.70    6.20
 -10  -7   4   41.10    7.00
 -10   7   4   40.00    7.50
   9  -7  -4    3.30    4.10
  -9  -7   4    1.00    3.30
  -9   7   4    2.50    3.90
   9   7  -4    0.20    2.30
  -8  -7   4   71.29    7.80
   8  -7  -4   82.69    8.40
   8   7  -4   85.69    7.20
  -8   7   4   80.39    9.70
  -7  -7   4    1.70    3.60
   7  -7  -4   11.50    4.50
   7   7  -4    6.70    3.10
  -7   7   4    6.50    4.60
   6  -7  -4  268.77   12.10
  -6  -7   4  269.57   13.10
  -6   7   4  274.07   13.40
   6   7  -4  274.77   11.30
   5  -7  -4   41.50    5.70
  -5  -7   4   58.99    7.40
   5   7  -4   42.20    5.60
  -5   7   4   39.60    6.00
   4  -7  -4  938.71   21.20
  -4  -7   4  916.81   23.30
   4   7  -4  942.61   21.00
  -4   7   4  912.01   22.50
  -3  -7   4   17.60    4.30
   3  -7  -4   23.00    4.20
   3   7  -4   25.80    4.40
  -3   7   4   24.80    4.50
  -3   7   4   30.10    2.50
   2  -7  -4 1122.69   22.00
   2  -7  -4 1107.69   18.90
  -2  -7   4 1123.09   24.30
  -2   7   4 1086.99   22.40
   2   7  -4 1138.39   22.60
   1  -7  -4   67.79    5.30
   1  -7  -4   55.99    4.20
   1  -7  -4   48.10    4.70
  -1  -7   4   42.40    5.30
   1   7  -4   49.10    5.10
   0  -7   4 2120.99   34.40
   0  -7  -4 2069.79   32.10
   0  -7  -4 2074.99   31.20
   0  -7  -4 2112.99   32.30
   0   7  -4 2155.88   34.20
  -1  -7  -4   25.60    3.80
   1  -7   4   31.70    4.00
  -1  -7  -4   30.40    3.50
  -1   7  -4   29.00    4.30
  -2  -7  -4 1253.97   24.00
   2  -7   4 1196.08   21.40
  -2   7  -4 1235.98   24.20
  -3  -7  -4  122.29    7.80
  -3   7  -4  143.39    7.00
  -3   7  -4  148.59    8.20
  -4  -7  -4 1279.57   26.40
  -4   7  -4 1287.77   24.70
  -4   7  -4 1288.47   25.80
  -5  -7  -4  227.18   10.90
  -5   7  -4  243.88   10.70
  -5   7  -4  258.07   10.80
  -6  -7  -4  173.28    8.00
  -6  -7  -4  174.98   10.00
  -6   7  -4  180.38    9.40
  -6   7  -4  173.08    9.80
  -7  -7  -4   74.79    5.70
  -7  -7  -4   65.49    7.00
  -7   7  -4   90.29    7.10
  -7   7  -4   82.59    8.10
  -8  -7  -4    9.40    2.10
  -8  -7  -4    4.80    3.20
  -8   7  -4    0.30    3.20
  -9  -7  -4   33.90    4.60
  -9  -7  -4   27.30    5.50
  -9   7  -4   26.20    5.80
 -10  -7  -4   29.70    5.50
 -10   7  -4   37.50    6.80
 -11  -7  -4   69.99    7.40
 -11   7  -4   89.39    9.10
 -12  -7  -4  260.87   13.60
 -12   7  -4  262.27   15.20
 -13  -7  -4   33.20    5.00
 -13   7  -4   43.70    4.60
  13  -8  -4   26.40    5.40
 -13  -8   4   22.70    4.90
  12  -8  -4   98.59    9.20
 -12  -8   4  114.89    9.40
 -12   8   4   82.99    9.00
 -11  -8   4    5.10    2.80
  11  -8  -4    2.50    3.10
 -11   8   4    6.10    4.10
  10  -8  -4  224.18   13.00
 -10  -8   4  200.08   13.10
 -10   8   4  222.48   14.10
   9  -8  -4   28.40    5.70
  -9  -8   4   19.20    5.00
  -9   8   4   29.30    6.40
   9   8  -4   29.70    5.50
   8  -8  -4  120.49    9.70
  -8  -8   4  123.79   10.30
  -8   8   4  132.39   10.90
   8   8  -4  126.69    8.50
   7  -8  -4  158.58   10.60
  -7  -8   4  184.38   11.70
   7   8  -4  183.88    9.90
  -7   8   4  182.98   12.00
  -6  -8   4  118.89   10.10
   6  -8  -4  108.19    9.00
   6   8  -4  120.09    8.30
  -6   8   4  116.99   10.20
   5  -8  -4 1130.19   25.60
  -5  -8   4 1078.79   27.30
  -5   8   4 1105.69   26.60
   5   8  -4 1084.19   24.40
   4  -8  -4    6.70    3.60
  -4  -8   4    7.90    4.10
   4   8  -4   16.60    3.90
  -4   8   4    9.60    3.90
   3  -8  -4 1234.28   25.50
  -3  -8   4 1259.47   28.00
   3   8  -4 1270.17   25.60
  -3   8   4 1225.08   26.20
  -2  -8   4    8.30    3.40
   2  -8  -4    7.30    3.20
   2  -8  -4    6.90    2.10
   2   8  -4   10.20    3.00
  -2   8   4    6.30    3.10
   1  -8  -4 1644.44   26.80
   1  -8  -4 1662.03   28.90
  -1  -8   4 1649.33   30.90
   1   8  -4 1663.83   29.80
   0  -8  -4   19.40    3.20
   0  -8   4   16.60    3.60
   0  -8  -4   14.20    3.20
   0  -8  -4   20.70    3.40
   0   8  -4   12.60    3.30
  -1  -8  -4  918.51   19.70
  -1  -8  -4  901.31   17.20
   1  -8   4  904.41   19.20
   1   8   4  928.01   18.80
  -1   8  -4  920.01   20.80
   2  -8   4    9.80    2.10
  -2  -8  -4   11.90    3.40
  -2   8  -4    6.70    3.10
  -3  -8  -4 1000.20   22.40
  -3   8  -4  941.71   19.30
  -3   8  -4  942.41   21.80
  -4  -8  -4   -1.10    2.60
  -4   8  -4    3.00    3.00
  -4   8  -4   -0.70    2.30
  -5  -8  -4  312.17   13.20
  -5   8  -4  306.47   12.30
  -5   8  -4  296.07   11.90
  -6  -8  -4  162.88   10.00
  -6   8  -4  146.99    9.20
  -6   8  -4  144.89    9.30
  -7  -8  -4   54.69    7.30
  -7   8  -4   46.00    6.40
  -7   8  -4   44.30    6.70
  -8  -8  -4  182.48   11.00
  -8   8  -4  163.68    9.40
  -8   8  -4  168.48   10.90
  -9  -8  -4    0.90    2.20
  -9   8  -4    4.80    2.80
  -9   8  -4    5.70    3.60
 -10  -8  -4   32.70    6.00
 -10   8  -4   42.40    7.10
 -10   8  -4   47.60    4.60
 -11  -8  -4  215.18   12.60
 -11   8  -4  229.08   13.80
 -12  -8  -4   76.19    7.20
 -12   8  -4   61.29    9.00
 -13  -8  -4  292.97   14.50
  13  -9  -4  204.28   11.80
  12  -9  -4    8.60    3.70
 -12  -9   4    3.10    3.00
 -12   9   4   -2.40    3.10
  11  -9  -4  548.95   21.30
 -11  -9   4  552.84   22.30
 -11   9   4  531.95   22.50
 -10  -9   4    5.30    3.20
  10  -9  -4    9.00    3.80
 -10   9   4    9.00    4.80
   9  -9  -4  509.75   19.60
  -9  -9   4  496.75   20.30
   9   9  -4  489.45   17.00
  -9   9   4  502.05   20.30
   8  -9  -4   12.10    4.70
  -8  -9   4   13.10    4.40
   8   9  -4   16.80    4.40
  -8   9   4   21.30    5.60
  -7  -9   4  596.84   21.30
   7  -9  -4  535.95   19.00
  -7   9   4  566.74   20.50
   7   9  -4  562.94   17.90
  -6  -9   4   61.09    8.50
   6  -9  -4   60.69    7.80
  -6   9   4   84.49    9.00
   6   9  -4   65.59    7.20
  -5  -9   4  723.03   22.50
   5  -9  -4  727.43   20.80
   5   9  -4  703.53   19.70
  -5   9   4  729.03   21.40
   4  -9  -4  345.47   13.70
  -4  -9   4  325.57   14.50
   4   9  -4  321.97   12.70
  -4   9   4  347.57   14.00
   3  -9  -4   95.09    8.00
  -3  -9   4  116.59    8.90
  -3   9   4  107.19    8.00
   3   9  -4  107.49    7.70
   2  -9  -4  222.68    7.80
  -2  -9   4  202.68   10.60
   2  -9  -4  223.68   10.20
  -2   9   4  209.98    9.80
   2   9  -4  224.58   10.20
  -1  -9   4  163.68    9.00
   1  -9  -4  156.58    7.10
   1  -9  -4  144.09    8.30
   1   9  -4  161.48    8.70
  -1   9   4  133.39    7.80
   0  -9   4   94.19    6.60
   0  -9  -4   89.89    6.10
   0   9  -4   93.89    6.90
   1  -9   4   42.70    4.40
  -1  -9  -4   54.99    5.40
   1   9   4   54.29    4.80
  -1   9  -4   51.19    5.90
   2  -9   4  254.67    8.80
  -2  -9  -4  261.07   10.90
  -2   9  -4  257.67   11.30
  -3  -9  -4  785.42   20.30
  -3   9  -4  765.52   20.30
  -4  -9  -4  113.29    8.50
  -4   9  -4  106.29    8.20
  -4   9  -4  107.39    7.30
  -5  -9  -4 1484.95   31.80
  -5   9  -4 1424.16   28.60
  -5   9  -4 1441.06   30.60
  -6  -9  -4   21.60    5.00
  -6   9  -4   18.40    4.50
  -6   9  -4   23.50    4.80
  -7  -9  -4  699.13   22.00
  -7   9  -4  680.53   20.50
  -7   9  -4  704.83   21.00
  -8  -9  -4    0.40    2.70
  -8   9  -4   -0.20    3.10
  -8   9  -4    0.90    2.30
  -9  -9  -4  713.63   23.40
  -9   9  -4  718.53   23.40
  -9   9  -4  695.53   21.30
 -10  -9  -4   73.29    7.70
 -10   9  -4   67.59    5.80
 -10   9  -4   62.99    8.90
 -11  -9  -4  423.66   18.60
 -11   9  -4  410.76   18.60
 -11   9  -4  406.96   16.30
 -12  -9  -4   38.70    6.30
 -12   9  -4   42.20    7.50
  12 -10  -4  300.77   15.10
 -12 -10   4  330.87   15.30
 -12  10   4  310.67   15.90
  11 -10  -4    7.00    4.70
 -11 -10   4    2.20    2.60
 -11  10   4   13.00    4.30
 -10 -10   4  368.56   18.10
  10 -10  -4  384.86   18.00
 -10  10   4  369.86   18.20
   9 -10  -4   34.10    6.80
  -9 -10   4   47.10    7.70
   9  10  -4   53.39    5.80
  -9  10   4   49.20    8.10
  -8 -10   4  653.23   23.30
   8 -10  -4  634.34   22.00
   8  10  -4  610.44   19.20
  -8  10   4  650.33   22.80
   7 -10  -4   27.90    6.00
  -7 -10   4   29.80    6.40
   7  10  -4   31.60    5.20
  -7  10   4   34.60    6.40
   6 -10  -4  473.75   17.80
  -6 -10   4  444.66   18.60
   6  10  -4  461.15   16.20
  -6  10   4  482.25   18.30
  -5 -10   4  146.59   10.80
   5 -10  -4  142.49   10.20
   5  10  -4  139.29    9.20
  -5  10   4  150.68   10.40
   4 -10  -4  337.27   14.10
  -4 -10   4  331.87   15.10
  -4  10   4  336.47   14.00
   4  10  -4  334.17   13.40
  -3 -10   4   14.70    4.30
   3 -10  -4   12.90    3.90
   3  10  -4   16.80    4.10
  -3  10   4   16.60    4.30
   2 -10  -4  150.88    6.60
   2 -10  -4  156.08    9.20
  -2 -10   4  154.28    9.60
  -2  10   4  146.19    8.70
   2  10  -4  147.39    8.90
   1 -10  -4  123.79    6.80
  -1 -10   4  134.69    8.60
   1  10  -4  143.49    8.60
  -1  10   4  133.19    7.80
   0 -10   4   10.20    3.10
   0 -10  -4   10.30    3.10
   0  10  -4   11.40    3.60
   0  10   4    8.70    3.00
  -1 -10  -4   -0.20    2.40
   1 -10   4    0.90    1.70
   1  10   4    1.90    2.20
  -1  10  -4    1.50    2.50
   2 -10   4  173.98    6.90
  -2 -10  -4  177.58    9.60
  -2  10  -4  178.68   10.10
  -3 -10  -4   13.20    4.20
  -3  10  -4   14.50    4.30
  -4 -10  -4  675.23   20.00
  -4  10  -4  664.43   19.80
  -4  10  -4  637.44   17.00
  -5 -10  -4    2.60    3.30
  -5  10  -4    2.10    2.80
  -5  10  -4    4.50    3.10
  -6 -10  -4 1350.56   32.20
  -6  10  -4 1384.26   29.70
  -6  10  -4 1379.86   31.20
  -7 -10  -4   48.20    7.20
  -7  10  -4   59.79    6.70
  -7  10  -4   68.09    7.40
  -8 -10  -4  797.12   25.00
  -8  10  -4  801.62   23.40
  -8  10  -4  800.32   23.80
  -9 -10  -4   33.20    6.10
  -9  10  -4   40.30    6.90
  -9  10  -4   32.80    5.60
 -10 -10  -4  656.53   23.60
 -10  10  -4  672.63   23.40
 -10  10  -4  616.04   20.60
 -11 -10  -4    8.30    3.50
 -11  10  -4    1.80    2.00
 -11  10  -4    2.50    3.30
 -12 -10  -4  329.17   14.40
 -12  10  -4  305.87   14.10
  11 -11  -4  223.28   13.90
 -11 -11   4  200.08   12.70
 -11  11   4  210.28   13.70
  10 -11  -4   29.40    6.00
 -10 -11   4   28.60    5.70
 -10  11   4   24.30    6.00
   9 -11  -4  302.77   15.90
  -9 -11   4  303.47   16.20
   9  11  -4  276.87   14.50
  -9  11   4  286.17   15.70
  -8 -11   4   46.40    8.00
   8 -11  -4   44.60    7.50
  -8  11   4   50.69    8.00
   8  11  -4   55.89    6.20
   7 -11  -4  303.37   15.10
  -7 -11   4  298.67   15.80
  -7  11   4  329.57   16.00
   7  11  -4  290.47   13.30
  -6 -11   4  149.49   11.10
   6 -11  -4  147.29   10.50
   6  11  -4  153.38    9.70
  -6  11   4  162.88   11.30
  -5 -11   4  133.39   10.60
   5 -11  -4  147.29   10.10
   5  11  -4  137.99    9.40
  -5  11   4  158.68   10.70
   4 -11  -4  433.76   16.40
  -4 -11   4  424.06   17.30
  -4  11   4  397.16   15.90
   4  11  -4  416.76   15.40
   3 -11  -4   39.00    6.20
  -3 -11   4   34.40    6.00
   3  11  -4   37.60    5.70
  -3  11   4   35.80    5.90
   2 -11  -4  603.04   14.20
  -2 -11   4  612.44   19.20
   2  11  -4  626.94   18.80
  -2  11   4  609.54   18.00
   1 -11  -4   59.69    5.20
  -1 -11   4   64.89    6.80
   1  11  -4   69.69    7.10
  -1  11   4   57.99    6.80
   0 -11   4  592.54   17.10
   0 -11  -4  566.84   16.20
   0  11   4  583.74   17.20
   0  11  -4  564.54   18.00
   1 -11   4  129.69    7.30
  -1 -11  -4  109.09    7.90
  -1  11  -4  117.09    8.90
   1  11   4  123.29    7.90
  -2 -11  -4  544.75   17.20
  -2  11  -4  549.74   18.30
  -3 -11  -4  510.65   17.60
  -3  11  -4  529.55   18.30
  -4 -11  -4  413.76   16.10
  -4  11  -4  429.96   16.50
  -5 -11  -4  305.77   14.20
  -5  11  -4  292.17   12.00
  -5  11  -4  297.87   13.90
  -6 -11  -4    1.70    3.10
  -6  11  -4    7.40    3.40
  -6  11  -4    3.60    3.20
  -7 -11  -4  420.06   18.00
  -7  11  -4  445.86   16.60
  -7  11  -4  411.26   16.80
  -8 -11  -4   16.90    4.10
  -8  11  -4    9.60    3.80
  -8  11  -4   10.60    3.10
  -9 -11  -4  392.16   18.10
  -9  11  -4  375.46   15.70
  -9  11  -4  401.56   16.90
 -10 -11  -4   74.69    8.00
 -10  11  -4   62.09    8.40
 -10  11  -4   61.09    5.50
 -11 -11  -4  173.68   10.90
 -11  11  -4  205.98   12.80
 -11  11  -4  186.38    8.40
 -11  12   4   -0.10    2.90
 -10 -12   4   11.40    3.30
  10 -12  -4   22.00    5.50
 -10  12   4    9.40    4.40
  -9 -12   4   36.50    7.30
   9 -12  -4   39.20    6.90
  -9  12   4   42.50    7.80
  -8 -12   4    3.40    2.80
   8 -12  -4    3.30    3.40
   8  12  -4    3.80    2.60
  -8  12   4   -1.30    3.60
   7 -12  -4  236.68   13.20
  -7 -12   4  233.98   14.50
  -7  12   4  223.08   13.50
   7  12  -4  215.68   11.70
   6 -12  -4    3.10    3.60
  -6 -12   4   10.90    4.30
   6  12  -4    7.60    3.40
  -6  12   4    1.10    3.80
  -5 -12   4  578.54   21.30
   5 -12  -4  539.35   19.50
  -5  12   4  536.55   19.30
   5  12  -4  547.05   18.60
  -4 -12   4   -0.40    2.50
   4 -12  -4   -0.70    3.10
   4  12  -4    0.70    2.60
  -4  12   4    4.70    2.80
  -3 -12   4  794.02   23.60
  -3  12   4  724.73   21.10
   3  12  -4  780.52   21.90
  -2 -12   4    1.00    2.50
   2  12  -4    3.10    3.00
  -2  12   4   -0.30    2.70
  -2  12   4    2.00    3.30
  -1 -12   4 1220.78   28.20
   1 -12  -4 1207.38   24.60
  -1  12   4 1244.68   28.40
   1  12  -4 1257.57   28.80
   0 -12  -4   21.60    4.10
   0 -12   4   32.90    4.90
   0  12  -4   21.30    5.40
   0  12   4   24.30    4.90
  -1 -12  -4 1464.15   30.20
  -1  12  -4 1510.55   32.90
   1  12   4 1502.85   30.40
  -2 -12  -4  152.08    9.70
  -2  12  -4  142.89   10.60
  -3 -12  -4  841.22   23.50
  -3  12  -4  847.92   24.30
  -4 -12  -4  152.38   10.40
  -4  12  -4  158.38   10.90
  -5 -12  -4  174.28   11.30
  -5  12  -4  174.48   11.10
  -6 -12  -4   30.80    6.20
  -6  12  -4   24.10    4.60
  -6  12  -4   35.80    6.30
  -7 -12  -4    1.50    2.80
  -7  12  -4    2.30    2.30
  -7  12  -4   -0.80    2.60
  -8 -12  -4   71.99    9.80
  -8  12  -4   70.19    7.20
  -8  12  -4   68.59    6.60
  -9 -12  -4   30.60    5.50
  -9  12  -4   17.30    3.80
  -9  12  -4   24.90    5.30
 -10 -12  -4    9.90    3.10
 -10  12  -4   10.20    3.20
 -11  12  -4   99.49    5.20
 -11  12  -4  120.39    7.80
  10 -13  -4    2.30    4.40
 -10  13   4    5.30    3.20
   9 -13  -4  139.49   10.60
  -9 -13   4  130.79   10.10
  -9  13   4  129.09   10.40
   8 -13  -4   85.59    9.10
  -8 -13   4   95.69    9.30
   8  13  -4   89.19    7.10
  -8  13   4  102.59    9.30
  -7 -13   4  148.39   11.30
   7 -13  -4  140.69   10.70
   7  13  -4  150.08   10.00
  -7  13   4  146.99   10.90
  -6 -13   4  372.06   18.00
   6 -13  -4  387.76   17.40
  -6  13   4  394.46   17.00
   6  13  -4  368.96   15.80
   5 -13  -4  223.18   13.50
  -5 -13   4  221.38   13.70
   5  13  -4  224.38   12.40
  -5  13   4  220.38   12.70
  -4 -13   4  408.66   17.80
   4  13  -4  386.16   15.80
  -4  13   4  371.36   15.90
  -3 -13   4    5.80    3.10
   3  13  -4    9.50    3.60
  -3  13   4    3.60    3.60
  -3  13   4    5.10    2.70
  -2 -13   4  757.12   22.80
  -2  13   4  752.52   22.40
   2  13  -4  727.03   21.90
  -1 -13   4    4.60    2.10
   1  13  -4    2.50    3.00
  -1  13   4    5.00    3.30
   0 -13  -4  602.44   17.40
   0 -13   4  589.84   17.30
   0  13   4  626.14   19.20
   0  13  -4  640.84   20.60
  -1 -13  -4    0.70    2.60
  -1  13  -4    2.90    3.20
   1  13   4    1.20    2.30
  -2 -13  -4  520.65   18.00
  -2  13  -4  555.24   19.50
  -3 -13  -4   62.49    7.00
  -3  13  -4   66.89    7.80
  -4 -13  -4  220.78   12.40
  -4  13  -4  214.68   12.70
  -5 -13  -4   68.29    7.80
  -5  13  -4   60.09    8.50
  -6 -13  -4  166.48   11.60
  -6  13  -4  171.08   11.10
  -7 -13  -4   87.79    8.80
  -7  13  -4   83.79    7.60
  -8 -13  -4    4.90    3.40
  -8  13  -4    3.00    2.50
  -8  13  -4   11.40    2.70
  -9 -13  -4  196.08   12.40
  -9  13  -4  213.18   10.60
  -9  13  -4  181.48   10.10
 -10  13  -4    5.30    2.30
 -10  13  -4    4.20    3.00
   9 -14  -4   -0.90    4.30
  -9  14   4   18.00    4.20
  -8 -14   4  406.46   18.80
   8 -14  -4  396.66   17.60
  -8  14   4  418.46   18.10
  -7 -14   4   26.80    4.80
   7 -14  -4   17.40    4.60
   7  14  -4   27.10    4.70
  -7  14   4   36.30    6.40
  -6 -14   4  252.17   14.40
  -6  14   4  268.57   13.50
   6  14  -4  249.28   13.00
  -5 -14   4   77.49    8.00
  -5  14   4   78.69    6.40
   5  14  -4   59.79    8.10
  -4 -14   4  106.39    8.90
  -4  14   4  110.59    9.50
   4  14  -4  101.89    8.80
  -3 -14   4  264.97   13.50
   3  14  -4  270.57   13.50
  -3  14   4  261.47   13.80
  -2 -14   4   11.40    3.10
   2  14  -4   12.20    3.90
  -2  14   4    7.60    3.20
  -1 -14   4   64.09    5.20
   1  14  -4   65.59    8.40
  -1  14   4   67.49    7.20
   0 -14  -4   36.60    3.00
   0  14   4   29.30    5.50
   0  14  -4   33.80    6.10
  -1 -14  -4   38.00    5.50
   1  14   4   44.60    6.50
  -1  14  -4   45.00    7.00
  -2 -14  -4  252.17   12.20
   2  14   4  279.17   12.50
  -2  14  -4  262.47   13.80
  -3 -14  -4   24.70    4.70
  -3  14  -4   25.90    5.60
  -4 -14  -4  263.97   13.50
  -4  14  -4  275.07   14.20
  -5 -14  -4    9.20    3.20
  -5  14  -4    1.70    2.60
  -6 -14  -4  586.44   21.90
  -6  14  -4  527.85   20.50
  -7 -14  -4    2.80    2.40
  -7  14  -4    1.70    2.10
  -8 -14  -4  443.46   19.10
  -8  14  -4  429.66   17.60
  -9  14  -4   41.40    3.70
  -9  15   4  373.86   13.40
  -8  15   4    4.80    2.80
  -7 -15   4  229.58   12.50
   7  15  -4  188.78   10.70
  -6 -15   4   29.40    4.70
  -6  15   4   22.20    5.40
   6  15  -4   21.60    4.90
  -5 -15   4  214.08   12.30
   5  15  -4  202.88   11.70
  -5  15   4  208.68   13.40
  -4 -15   4   73.19    6.70
   4  15  -4   70.19    7.30
  -4  15   4   77.69    8.10
  -3 -15   4    9.60    2.80
   3  15  -4   11.10    3.50
  -3  15   4   12.80    3.70
  -2 -15   4   66.89    5.40
  -2  15   4   69.49    7.30
   2  15  -4   63.99    6.90
   1  15  -4    5.00    3.10
  -1  15   4    2.00    2.40
   0  15  -4   43.90    7.20
   0  15   4   54.39    7.50
  -1 -15  -4   77.59    5.00
  -1  15  -4   92.69    8.90
   1  15   4   93.89    7.80
  -2 -15  -4   65.59    5.90
  -2  15  -4   76.99    8.30
   2  15   4   77.29    6.30
  -3 -15  -4  276.57   13.40
  -3  15  -4  279.47   14.80
  -4 -15  -4    4.30    2.10
  -4  15  -4    8.10    2.90
  -5 -15  -4  474.15   19.00
  -5  15  -4  451.05   19.10
  -6 -15  -4    5.10    2.80
  -6  15  -4    4.90    2.30
  -7 -15  -4  374.06   16.40
  -7  15  -4  377.66   16.00
  -8  15  -4    7.40    3.40
  -6 -16   4   65.39    5.20
   6  16  -4   43.90    6.20
  -6  16   4   60.39    6.30
  -5 -16   4  249.88   13.40
  -5  16   4  240.88   14.30
   5  16  -4  236.58   12.70
  -4 -16   4   34.60    4.70
  -4  16   4   41.10    7.00
   4  16  -4   34.60    6.10
  -3 -16   4  481.85   18.30
  -3  16   4  490.15   19.70
   3  16  -4  465.55   18.90
  -2  16   4    5.20    2.70
   2  16  -4   -2.60    2.10
   1  16  -4  437.76   18.60
  -1  16   4  449.16   18.10
   0  16   4   37.40    6.30
   0  16  -4   33.10    6.60
  -1  16  -4  292.67   15.60
   1  16   4  294.87   13.70
  -2 -16  -4  146.09    7.60
  -2  16  -4  149.39   11.30
  -3 -16  -4  146.29    8.90
  -3  16  -4  147.29   10.80
  -4 -16  -4  122.09    8.20
  -4  16  -4  115.99    9.30
  -5 -16  -4   28.80    4.20
  -5  16  -4   42.90    4.70
  -6 -16  -4  212.78   10.10
  -6  16  -4  211.38   10.00
  -5 -17   4   -1.20    2.40
   5  17  -4   -0.80    2.40
  -4 -17   4  416.06   16.30
   4  17  -4  403.16   17.60
  -4  17   4  411.16   18.30
  -3  17   4    5.90    2.70
   3  17  -4    2.80    3.10
  -2  17   4  813.62   26.30
   2  17  -4  825.62   26.50
  -1  17   4   19.60    4.60
   1  17  -4   17.00    4.80
   0  17  -4  796.72   26.60
   0  17   4  761.52   24.50
  -1  17  -4   -0.60    3.20
   1  17   4    1.50    2.10
  -2  17  -4  407.06   18.50
  -3 -17  -4   29.00    3.80
  -3  17  -4   21.50    4.70
  -4 -17  -4  131.09    7.50
  -4  17  -4  116.69    8.50
  -5 -17  -4   -0.50    2.30
   3  18  -4  248.08   13.10
  -2  18   4    7.50    2.40
   2  18  -4   11.70    2.10
   1  18  -4  460.15   19.10
  -1  18   4  496.85   19.60
   0  18  -4    5.40    3.20
   0  18   4   12.90    2.70
  -4 -18  -4    2.30    3.30
 -14   0   5    3.50    2.40
 -13   0   5  704.63   23.70
  13   0  -5  711.83   22.20
  12   0  -5    6.00    3.50
 -12   0   5    6.80    3.00
 -11   0   5  583.24   20.70
  11   0  -5  634.14   20.10
 -10   0   5    9.30    3.70
  10   0  -5   -0.10    3.60
  -9   0   5  471.75   15.50
   9   0  -5  467.15   15.90
  -9   0   5  475.95   17.20
  -8   0   5    6.10    3.20
   8   0  -5    2.10    3.10
  -8   0   5    5.10    3.70
   7   0  -5  377.06   13.10
  -7   0   5  357.86   12.80
  -7   0   5  379.76   14.00
   6   0  -5    1.00    2.60
  -6   0   5    3.30    2.90
  -6   0   5    2.60    2.80
  -5   0   5    1.30    2.50
  -5   0   5    0.30    2.70
   5   0  -5   -0.70    2.50
  -4   0   5    1.50    2.00
  -4   0   5    1.30    2.60
   4   0  -5    0.20    2.00
  -3   0   5  565.44   14.70
   3   0  -5  567.14   13.10
   3   0  -5  548.05   12.40
   2   0  -5    0.50    1.40
   2   0  -5    1.90    1.60
  -2   0   5    0.20    1.60
  -1   0   5 2136.69   31.70
   1   0  -5 2159.18   29.50
   1   0  -5 2201.48   30.10
   0   0  -5   -0.20    1.30
   0   0   5    4.00    1.70
  -1   0  -5 3981.70   49.99
   1   0   5 3990.50   50.89
   2   0   5    2.60    1.30
   2   0   5    2.00    1.40
  -2   0  -5    2.20    1.70
  -3   0  -5 3494.95   47.00
  -4   0  -5    0.80    1.50
  -4   0  -5    1.40    2.20
  -5   0  -5 2148.89   31.30
  -5   0  -5 2031.20   34.30
  -6   0  -5    1.70    1.70
  -6   0  -5   -0.40    2.60
  -7   0  -5  905.41   18.50
  -7   0  -5  909.51   22.30
  -8   0  -5    0.40    3.20
  -8   0  -5    1.70    2.00
  -9   0  -5 1075.89   27.60
  -9   0  -5 1094.19   22.50
 -10   0  -5    3.60    3.80
 -11   0  -5  196.38   12.20
 -12   0  -5   -1.00    2.80
 -13   0  -5   30.30    5.30
 -14   0  -5   -0.50    2.50
  14  -1  -5  141.69    9.90
 -14   1   5  161.68    8.90
  13  -1  -5   -4.80    3.00
 -13  -1   5    4.00    2.20
 -13   1   5    1.20    2.50
  13   1  -5    7.00    2.80
  12  -1  -5  411.16   16.70
 -12  -1   5  421.96   17.10
  12   1  -5  410.06   16.20
 -12   1   5  420.56   17.90
 -11  -1   5   43.50    4.70
 -11  -1   5   33.80    5.80
  11   1  -5   31.90    5.70
 -11   1   5   26.30    5.90
  10  -1  -5  346.37   14.80
 -10  -1   5  354.16   15.00
 -10  -1   5  342.47   13.70
  10   1  -5  354.26   14.50
 -10   1   5  358.66   15.90
   9  -1  -5   77.49    8.00
  -9  -1   5  104.09    7.90
  -9  -1   5   94.39    8.20
  -9   1   5   75.69    8.60
  -9   1   5   78.39    6.90
   9   1  -5   89.39    7.80
  -8  -1   5  224.78   11.40
   8  -1  -5  240.28   11.20
  -8  -1   5  219.68   10.90
  -8   1   5  228.78   10.30
   8   1  -5  217.88   10.80
  -8   1   5  235.68   12.30
  -7  -1   5  646.94   17.80
  -7  -1   5  641.84   18.00
   7  -1  -5  619.14   17.20
   7   1  -5  651.23   17.20
  -7   1   5  606.14   16.50
  -7   1   5  621.04   18.60
  -6  -1   5   31.80    4.80
   6  -1  -5   27.10    4.40
  -6  -1   5   29.00    4.70
   6   1  -5   23.50    4.20
  -6   1   5   27.20    4.50
  -6   1   5   27.70    5.00
   5  -1  -5 2164.58   34.80
  -5  -1   5 2279.47   35.20
  -5  -1   5 2171.28   37.00
   5   1  -5 2195.48   34.50
  -5   1   5 2130.69   36.10
  -5   1   5 2216.08   36.50
   4  -1  -5    7.10    2.70
  -4  -1   5   10.70    2.80
  -4  -1   5    8.80    3.40
  -4   1   5    6.10    3.00
  -4   1   5   12.30    3.20
   4   1  -5    5.60    2.50
   3  -1  -5 1240.68   21.30
  -3  -1   5 1241.78   24.70
   3  -1  -5 1248.18   21.50
   3   1  -5 1262.87   21.70
  -3   1   5 1213.18   22.50
   3   1  -5 1221.58   20.10
   2  -1  -5  441.26   10.50
   2  -1  -5  445.46   10.60
  -2  -1   5  451.75   12.60
   2   1  -5  476.25   11.10
   2   1  -5  457.45    9.90
  -2   1   5  436.96   11.30
  -1  -1   5 1271.27   22.50
   1  -1  -5 1281.27   20.20
   1  -1  -5 1307.27   19.90
  -1   1   5 1260.77   21.10
   1   1  -5 1304.47   19.30
   1   1  -5 1273.17   20.20
   0  -1  -5 1637.04   24.40
   0  -1   5 1693.03   26.20
   0   1  -5 1716.73   24.00
   0   1  -5 1690.23   23.70
   0   1   5 1654.73   25.30
  -1  -1  -5 4125.39   52.89
   1  -1   5 4451.75   54.29
   1   1   5 4199.48   52.79
  -1   1  -5 4305.77   52.59
   1   1   5 4150.68   53.69
  -2  -1  -5 2779.12   38.80
   2  -1   5 2911.51   38.80
  -2  -1  -5 2896.91   38.60
  -2   1  -5 2977.00   39.10
   3  -1   5  456.15    9.80
  -3  -1  -5  403.86   10.20
   3  -1   5  454.65   10.40
  -3  -1  -5  378.46   10.80
  -3   1  -5  430.96   11.40
   4  -1   5 2196.18   31.90
  -4  -1  -5 2286.07   32.90
   4  -1   5 2222.98   31.00
  -4  -1  -5 2228.38   34.70
  -4   1  -5 2283.37   35.00
  -5  -1  -5  189.98    7.50
  -5  -1  -5  189.48    8.80
  -5   1  -5  205.68    7.00
  -5   1  -5  203.28    9.20
  -6  -1  -5 1540.25   26.10
  -6  -1  -5 1486.85   28.90
  -6   1  -5 1503.15   24.40
  -6   1  -5 1498.35   29.20
  -7  -1  -5  174.18    7.90
  -7  -1  -5  175.98    9.80
  -7   1  -5  161.78    6.90
  -7   1  -5  153.58    9.40
  -8  -1  -5  752.92   18.00
  -8  -1  -5  727.13   21.00
  -8   1  -5  744.43   21.50
  -8   1  -5  752.32   16.50
  -9  -1  -5  270.37   10.70
  -9  -1  -5  253.67   13.10
  -9   1  -5  260.27   13.60
  -9   1  -5  236.38   10.80
 -10  -1  -5  344.97   12.40
 -10  -1  -5  345.17   15.70
 -10   1  -5  359.86   16.20
 -11  -1  -5  122.19    9.90
 -11   1  -5  121.69   10.40
 -12  -1  -5   48.10    7.10
 -12   1  -5   57.39    8.30
 -13  -1  -5   93.19    8.10
 -13   1  -5  103.19    8.60
 -14  -1  -5    5.60    2.40
 -14   1  -5    0.90    2.50
  14  -2  -5   -2.40    2.90
 -14   2   5    1.90    2.50
  13  -2  -5   50.69    7.20
 -13   2   5   72.49    7.40
  13   2  -5   68.29    6.10
  12  -2  -5   24.00    5.70
 -12  -2   5   21.70    3.50
  12   2  -5   16.90    4.50
 -12   2   5   23.50    5.60
  11  -2  -5   57.19    7.60
 -11  -2   5   35.40    5.50
 -11  -2   5   55.19    6.10
  11   2  -5   45.80    6.90
 -11   2   5   54.29    8.10
  10  -2  -5  307.47   14.20
 -10  -2   5  339.37   14.20
 -10  -2   5  312.67   13.70
 -10   2   5  316.17   15.60
  10   2  -5  331.37   13.80
  -9  -2   5   70.49    7.10
   9  -2  -5   59.79    7.40
  -9  -2   5   63.69    7.50
  -9   2   5   61.09    8.30
  -9   2   5   69.89    5.90
   9   2  -5   58.89    7.00
  -8  -2   5  766.72   21.00
  -8  -2   5  726.23   19.70
   8  -2  -5  766.12   20.30
  -8   2   5  741.53   18.00
   8   2  -5  765.82   19.70
  -8   2   5  724.23   21.80
  -7  -2   5    2.90    3.10
  -7  -2   5    3.40    3.10
   7  -2  -5   -0.10    2.90
   7   2  -5   -0.50    2.60
  -7   2   5   -0.90    2.40
  -7   2   5   -4.80    3.40
  -6  -2   5 1698.73   29.80
   6  -2  -5 1700.83   30.60
  -6  -2   5 1715.73   32.40
  -6   2   5 1666.23   32.30
  -6   2   5 1710.43   30.40
   6   2  -5 1727.93   30.20
  -5  -2   5  106.49    6.50
  -5  -2   5  107.49    7.90
   5  -2  -5  103.39    6.90
  -5   2   5   96.89    7.20
   5   2  -5  110.59    6.90
  -5   2   5  107.19    7.80
  -4  -2   5 4114.69   59.29
   4  -2  -5 4108.29   55.29
  -4  -2   5 4166.98   53.89
  -4   2   5 4058.19   56.99
  -4   2   5 4047.89   55.59
   4   2  -5 4131.29   55.19
   3  -2  -5   52.49    4.70
  -3  -2   5   56.99    6.10
   3  -2  -5   46.40    4.50
   3   2  -5   52.69    4.40
  -3   2   5   47.00    4.30
  -2  -2   5 4202.18   57.49
   2  -2  -5 4062.19   52.09
   2  -2  -5 4152.78   52.59
   2   2  -5 4004.90   52.59
  -2   2   5 3977.60   52.59
  -1  -2   5   10.70    2.70
   1   2  -5   14.30    2.00
  -1   2   5    8.90    2.00
   1   2  -5   11.40    2.40
   0  -2   5  626.24   14.00
   0  -2  -5  589.74   12.20
   0   2  -5  635.04   12.40
   0   2  -5  615.04   11.30
   0   2   5  603.54   12.00
   0   2   5  620.44   12.80
   1  -2   5  133.09    5.80
  -1  -2  -5  112.19    5.10
  -1   2  -5  125.59    5.00
  -1   2  -5  124.59    5.00
   2  -2   5 1036.90   18.10
  -2  -2  -5 1039.50   18.30
  -2  -2  -5 1037.10   18.30
  -2   2  -5 1077.09   18.40
   3  -2   5  321.67    8.60
  -3  -2  -5  303.97    9.50
  -3  -2  -5  312.27    9.10
  -3   2  -5  323.27    9.90
  -4  -2  -5  266.67    8.90
   4  -2   5  282.77    7.50
   4  -2   5  279.27    8.00
  -4  -2  -5  252.27    9.40
  -4   2  -5  280.27    9.90
  -5  -2  -5  104.49    6.00
  -5  -2  -5   97.39    6.60
   5  -2   5  106.79    4.90
   5  -2   5  111.79    4.60
  -5   2  -5  105.79    7.00
   6  -2   5   54.09    3.50
  -6  -2  -5   54.59    5.90
  -6  -2  -5   54.29    4.90
  -6   2  -5   45.10    5.60
  -7  -2  -5  311.57   11.10
  -7  -2  -5  283.67   12.00
  -7   2  -5  291.47   12.70
  -8  -2  -5  313.07   13.40
  -8  -2  -5  317.67   11.70
  -8   2  -5  320.47   14.10
  -9  -2  -5    3.90    3.40
  -9  -2  -5    3.40    2.40
  -9   2  -5    8.10    4.50
 -10  -2  -5  532.75   19.10
 -10  -2  -5  540.85   16.50
 -10   2  -5  539.05   20.10
 -11  -2  -5   50.19    7.40
 -11  -2  -5   62.79    5.40
 -11   2  -5   53.89    8.10
 -12  -2  -5  581.94   21.10
 -12   2  -5  607.14   22.80
 -13  -2  -5    9.20    2.90
 -13   2  -5    1.20    2.90
 -14  -2  -5  263.27   11.90
 -14   2  -5  245.98   10.80
  14  -3  -5   37.40    5.20
 -14   3   5   37.80    4.10
  13  -3  -5   44.90    6.90
 -13   3   5   43.00    6.70
  12  -3  -5   70.29    7.90
 -12  -3   5   84.69    6.70
  12   3  -5   70.79    7.30
 -12   3   5   76.99    8.50
 -11  -3   5  232.88   10.10
 -11  -3   5  243.28   12.70
  11  -3  -5  231.08   12.90
 -11   3   5  240.28   14.00
  11   3  -5  234.58   12.10
 -10  -3   5   35.50    5.60
 -10  -3   5   41.10    6.30
  10  -3  -5   29.30    6.00
 -10   3   5   25.40    6.30
  10   3  -5   30.40    5.70
  -9  -3   5  230.48   12.10
   9  -3  -5  215.68   11.70
  -9  -3   5  205.98   10.40
   9   3  -5  222.08   11.30
  -9   3   5  216.98   13.30
   8  -3  -5   56.39    7.20
  -8  -3   5   64.09    7.20
  -8  -3   5   63.69    6.40
   8   3  -5   52.79    6.40
  -8   3   5   57.59    8.10
  -7  -3   5 1102.39   26.10
   7  -3  -5 1117.99   24.70
  -7   3   5 1099.09   22.00
  -7   3   5 1144.09   27.20
   7   3  -5 1081.29   23.60
  -6  -3   5  101.89    8.10
   6  -3  -5  105.99    7.60
   6   3  -5  110.49    7.30
  -6   3   5  102.79    6.90
  -6   3   5  107.19    8.60
  -5  -3   5 1853.81   34.90
   5  -3  -5 2010.60   33.00
  -5   3   5 1973.40   35.10
  -5   3   5 1964.80   32.10
   5   3  -5 1910.21   31.90
   4  -3  -5    6.20    2.90
  -4  -3   5    2.20    2.80
   4   3  -5    5.30    2.40
  -4   3   5    8.00    2.40
  -4   3   5   10.50    3.40
   3  -3  -5 2254.37   33.70
  -3  -3   5 2290.57   38.20
   3   3  -5 2239.58   33.80
  -3   3   5 2231.88   32.80
  -2  -3   5    8.20    3.10
   2  -3  -5    3.70    2.10
   2  -3  -5    7.10    2.30
   2   3  -5    7.50    2.30
  -2   3   5    3.30    1.60
  -1  -3   5 2423.96   38.20
   1  -3  -5 2393.76   34.00
   1  -3  -5 2345.77   32.70
   1   3  -5 2494.95   34.80
  -1   3   5 2443.66   33.00
  -1   3   5 2439.06   34.10
   0  -3   5  436.66   12.20
   0  -3  -5  450.65   10.50
   0   3  -5  440.46   10.70
  -1  -3  -5  659.63   13.30
   1  -3   5  673.53   14.70
  -1  -3  -5  643.74   13.40
  -1   3  -5  656.33   13.40
  -1   3  -5  643.44   12.30
  -2  -3  -5  853.61   16.40
  -2  -3  -5  842.72   16.00
   2  -3   5  834.82   16.30
  -2   3  -5  843.82   15.90
  -2   3  -5  834.02   15.60
  -3  -3  -5  323.27    9.70
  -3  -3  -5  310.87    9.40
   3  -3   5  289.87    8.40
  -3   3  -5  293.57    9.50
  -3   3  -5  294.57    8.50
  -4  -3  -5  243.98    9.00
  -4  -3  -5  257.87    9.10
   4  -3   5  237.18    7.30
  -4   3  -5  237.18    9.30
  -5  -3  -5  214.68    8.90
  -5  -3  -5  216.58    9.20
  -5   3  -5  197.38    9.30
  -6  -3  -5  408.96   12.70
  -6  -3  -5  421.16   13.50
  -6   3  -5  406.46   14.20
  -7  -3  -5    5.60    2.90
  -7  -3  -5    9.50    3.10
  -7   3  -5    9.70    3.60
  -8  -3  -5  151.18    8.50
  -8  -3  -5  151.48    9.40
  -8   3  -5  151.78   10.70
  -9  -3  -5  446.36   14.90
  -9  -3  -5  447.56   16.50
  -9   3  -5  449.36   17.80
 -10  -3  -5    6.50    2.80
 -10  -3  -5   11.10    3.60
 -10   3  -5    6.10    5.10
 -11  -3  -5  469.95   16.30
 -11  -3  -5  465.35   17.90
 -11   3  -5  490.55   20.30
 -12  -3  -5    0.20    2.00
 -12   3  -5    6.80    3.70
 -13  -3  -5  441.76   17.70
 -13   3  -5  465.45   20.30
 -14  -3  -5    6.10    2.40
  14  -4  -5   12.90    3.80
  13  -4  -5  360.76   16.40
 -13   4   5  365.56   17.50
  12  -4  -5    7.60    3.80
 -12  -4   5    4.20    2.70
 -12   4   5   14.20    4.90
  12   4  -5    5.20    2.50
  11  -4  -5  349.67   16.10
 -11  -4   5  382.66   16.50
  11   4  -5  340.07   14.30
 -11   4   5  351.46   17.20
 -10  -4   5   77.39    8.50
  10  -4  -5   79.69    8.70
 -10   4   5   69.99    9.30
  10   4  -5   81.19    8.00
  -9  -4   5  569.34   19.40
   9  -4  -5  566.34   19.00
  -9   4   5  570.64   21.00
   9   4  -5  557.04   17.40
   8  -4  -5  279.57   12.80
  -8  -4   5  256.67   13.10
   8   4  -5  260.07   11.50
  -8   4   5  265.47   14.10
  -7  -4   5  322.57   13.90
   7  -4  -5  320.37   13.00
   7   4  -5  319.37   12.30
  -7   4   5  335.27   14.90
  -6  -4   5   62.49    7.50
   6  -4  -5   69.69    6.80
  -6   4   5   72.69    7.70
   6   4  -5   67.49    6.10
   5  -4  -5   50.49    5.80
  -5  -4   5   49.60    6.50
   5   4  -5   47.00    5.10
  -5   4   5   45.70    6.20
  -4  -4   5  959.10   22.80
   4  -4  -5  976.00   20.10
  -4   4   5 1002.20   22.10
   4   4  -5  961.00   20.00
  -4   4   5  982.50   18.60
  -3  -4   5   68.19    6.60
   3  -4  -5   70.69    5.50
   3   4  -5   67.09    5.30
  -3   4   5   65.69    4.20
   2  -4  -5  227.08    8.00
  -2  -4   5  239.68   10.50
   2  -4  -5  228.48    8.30
  -2   4   5  232.68    7.50
   2   4  -5  233.18    8.60
   1  -4  -5  167.78    6.70
  -1  -4   5  160.98    8.40
   1  -4  -5  166.38    6.30
  -1   4   5  171.08    5.90
  -1   4   5  165.68    6.40
   1   4  -5  159.98    7.10
   0  -4   5  153.38    7.90
   0  -4  -5  147.09    6.00
   0  -4  -5  143.39    6.10
   0   4  -5  148.99    6.60
   1  -4   5  801.62   17.10
  -1  -4  -5  743.33   15.20
  -1  -4  -5  754.42   14.90
  -1   4  -5  758.62   15.50
  -1   4  -5  737.63   13.50
  -2  -4  -5  542.05   12.20
   2  -4   5  513.35   12.80
  -2  -4  -5  548.65   13.10
  -2   4  -5  504.85   12.30
  -2   4  -5  523.95   12.10
  -3  -4  -5 2434.26   36.00
   3  -4   5 2234.68   33.80
  -3  -4  -5 2388.06   34.50
  -3   4  -5 2315.97   34.20
  -3   4  -5 2390.46   35.10
  -4  -4  -5  308.27   10.40
  -4  -4  -5  308.37    9.90
  -4   4  -5  271.07   10.20
  -4   4  -5  279.17    9.20
  -5  -4  -5 1656.63   29.40
  -5  -4  -5 1670.13   28.90
  -5   4  -5 1615.84   29.90
  -6  -4  -5    1.70    2.40
  -6  -4  -5    1.70    2.40
  -6   4  -5    0.10    2.60
  -7  -4  -5 1130.89   24.90
  -7  -4  -5 1137.89   24.80
  -7   4  -5 1085.59   25.90
  -8  -4  -5   18.00    4.20
  -8  -4  -5   26.10    4.70
  -8   4  -5   22.70    5.60
  -9  -4  -5  224.68   11.40
  -9  -4  -5  238.08   11.30
  -9   4  -5  228.08   13.50
 -10  -4  -5   26.00    5.10
 -10  -4  -5   18.30    4.40
 -10   4  -5   33.30    6.70
 -11  -4  -5  228.38   11.60
 -11  -4  -5  225.28   11.60
 -11   4  -5  218.38   14.10
 -12  -4  -5  171.28    9.60
 -12  -4  -5  172.88    9.80
 -12   4  -5  179.88   13.00
 -13  -4  -5   26.30    3.10
 -13   4  -5   19.80    5.10
 -14  -4  -5  106.09    4.80
  14  -5  -5  209.08   12.50
 -13  -5   5    3.60    2.30
  13  -5  -5    1.20    3.30
 -13   5   5   12.90    3.20
 -12  -5   5  400.46   17.40
  12  -5  -5  394.66   17.40
  12   5  -5  415.06   18.50
 -12   5   5  422.86   19.00
  11  -5  -5   26.10    6.00
 -11  -5   5   39.50    6.50
 -11   5   5   32.80    7.00
  11   5  -5   35.60    5.70
  10  -5  -5  399.16   16.90
 -10  -5   5  341.97   15.90
 -10   5   5  372.16   17.80
  10   5  -5  358.26   14.20
   9  -5  -5    1.90    3.60
  -9  -5   5    7.90    3.60
   9   5  -5    5.20    3.00
  -9   5   5    5.30    4.30
   8  -5  -5  377.86   15.30
  -8  -5   5  361.16   15.40
  -8   5   5  376.86   16.90
   8   5  -5  345.37   13.50
  -7  -5   5   10.30    4.00
   7  -5  -5   10.80    4.30
  -7   5   5    9.80    5.00
   7   5  -5   16.70    3.90
  -6  -5   5   15.90    4.30
   6  -5  -5   18.70    4.40
   6   5  -5   15.50    3.60
  -6   5   5   22.70    4.80
  -5  -5   5   35.80    5.70
   5  -5  -5   32.60    4.90
   5   5  -5   45.10    5.10
  -5   5   5   37.30    5.70
  -4  -5   5  104.59    8.00
   4  -5  -5  107.09    7.20
   4   5  -5  110.79    6.90
  -4   5   5  105.29    7.70
  -4   5   5  111.49    5.40
   3  -5  -5  431.16   12.40
  -3  -5   5  416.36   14.30
   3   5  -5  438.06   12.70
  -3   5   5  400.56   10.30
  -3   5   5  408.16   13.00
   2  -5  -5  605.44   14.20
   2  -5  -5  615.04   14.40
  -2  -5   5  605.84   16.90
  -2   5   5  595.94   13.00
  -2   5   5  589.24   12.20
   2   5  -5  642.34   15.20
  -1  -5   5  117.09    7.40
   1  -5  -5  116.39    6.00
   1  -5  -5  113.59    5.70
   1   5  -5  119.19    6.60
   0  -5  -5  470.45   11.70
   0  -5  -5  479.75   11.70
   0  -5   5  498.25   14.20
   0   5  -5  493.65   12.70
  -1  -5  -5   22.10    3.20
   1  -5   5   29.90    4.30
  -1  -5  -5   22.00    3.40
  -1   5  -5   25.70    3.70
   2  -5   5 1729.63   29.50
  -2  -5  -5 1812.12   27.60
  -2  -5  -5 1779.32   29.30
  -2   5  -5 1778.52   28.70
  -2   5  -5 1858.61   27.30
  -3  -5  -5   84.59    5.20
  -3  -5  -5   78.69    6.00
  -3   5  -5   97.89    5.90
  -3   5  -5   96.69    6.00
  -4  -5  -5 2154.98   35.20
  -4  -5  -5 2146.99   33.10
  -4   5  -5 2152.38   33.70
  -4   5  -5 2092.79   34.30
  -5  -5  -5   51.99    5.30
  -5  -5  -5   54.39    5.80
  -5   5  -5   43.80    5.90
  -5   5  -5   47.30    5.00
  -6  -5  -5 1558.14   30.20
  -6  -5  -5 1566.14   28.90
  -6   5  -5 1519.15   30.30
  -7  -5  -5    6.60    3.10
  -7  -5  -5    9.20    3.10
  -8  -5  -5  967.80   23.60
  -8  -5  -5  976.10   24.30
  -8   5  -5  982.00   25.60
  -9  -5  -5    1.30    2.40
  -9  -5  -5   -0.20    2.40
  -9   5  -5   -5.70    3.20
 -10  -5  -5  565.14   18.90
 -10  -5  -5  542.25   18.40
 -10   5  -5  568.04   20.90
 -11  -5  -5   33.10    5.00
 -11  -5  -5   25.10    5.00
 -11   5  -5   25.70    6.30
 -12  -5  -5  159.38   10.10
 -12  -5  -5  168.18    8.80
 -12   5  -5  172.38   12.60
 -13   5  -5    8.30    3.10
  14  -6  -5   21.90    3.60
 -13  -6   5  150.78   10.10
  13  -6  -5  162.08   11.60
 -13   6   5  133.29    9.60
 -12  -6   5  114.99    9.30
  12  -6  -5  106.69    9.70
 -12   6   5  125.19   10.80
  11  -6  -5  254.77   13.80
 -11  -6   5  253.87   13.80
 -11   6   5  249.38   14.80
  11   6  -5  238.88   11.50
 -10  -6   5  124.49    9.70
  10  -6  -5  103.59    9.40
  10   6  -5  120.99    8.60
 -10   6   5  120.49   11.40
   9  -6  -5   78.49    8.30
  -9  -6   5   69.59    7.80
   9   6  -5   63.39    7.00
  -9   6   5   59.59    9.10
   8  -6  -5  531.55   18.30
  -8  -6   5  556.24   19.60
  -8   6   5  519.15   19.70
   8   6  -5  514.35   16.60
  -7  -6   5    2.40    3.10
   7  -6  -5   14.80    4.40
  -7   6   5    2.70    4.10
   7   6  -5    1.80    2.80
   6  -6  -5  700.23   19.50
  -6  -6   5  711.33   21.50
  -6   6   5  696.43   21.00
   6   6  -5  715.63   18.60
  -5  -6   5   22.00    4.70
   5  -6  -5   25.50    4.90
  -5   6   5   18.40    4.40
   5   6  -5   24.70    4.30
   4  -6  -5 1203.48   24.30
  -4  -6   5 1187.78   27.20
  -4   6   5 1217.28   26.40
   4   6  -5 1207.78   24.50
   3  -6  -5   23.70    4.20
  -3  -6   5   22.10    4.70
   3   6  -5   26.10    4.60
  -3   6   5   16.60    2.70
  -3   6   5   16.90    3.80
   2  -6  -5  901.71   18.60
   2  -6  -5  904.21   18.70
  -2  -6   5  885.31   21.40
  -2   6   5  874.11   16.10
   2   6  -5  940.11   19.90
  -2   6   5  886.91   17.00
   1  -6  -5  664.43   15.00
   1  -6  -5  648.94   14.60
   1  -6  -5  656.03   14.10
  -1  -6   5  689.03   17.70
   1   6  -5  689.03   16.40
   0  -6  -5 1302.87   22.70
   0  -6  -5 1311.87   22.20
   0  -6   5 1391.66   26.30
   0  -6  -5 1339.07   23.20
   0   6  -5 1401.06   24.80
   1  -6   5 1511.75   26.90
  -1  -6  -5 1404.96   25.10
  -1  -6  -5 1421.66   23.80
  -1   6  -5 1489.75   26.00
  -2  -6  -5  208.68    8.80
  -2  -6  -5  209.48    7.60
   2  -6   5  213.68    8.40
  -2   6  -5  208.38    8.80
  -3  -6  -5 1099.79   20.10
  -3  -6  -5 1095.49   22.50
  -3   6  -5 1099.69   21.10
  -3   6  -5 1153.28   22.50
  -4  -6  -5    3.60    1.90
  -4  -6  -5    0.70    2.40
  -4   6  -5    1.90    2.40
  -4   6  -5   -2.40    2.20
  -5  -6  -5  565.94   16.40
  -5  -6  -5  560.94   14.60
  -5   6  -5  551.14   15.90
  -5   6  -5  578.84   15.70
  -6  -6  -5    1.20    3.10
  -6  -6  -5    6.50    3.00
  -6   6  -5    9.30    3.10
  -6   6  -5    7.00    3.50
  -7  -6  -5  650.43   19.20
  -7  -6  -5  665.13   17.80
  -7   6  -5  658.43   17.80
  -7   6  -5  653.83   19.70
  -8  -6  -5  279.17   12.80
  -8  -6  -5  267.07   11.40
  -8   6  -5  247.58   12.80
  -9  -6  -5  440.96   16.70
  -9  -6  -5  447.86   15.30
  -9   6  -5  416.66   14.10
  -9   6  -5  445.56   17.70
 -10  -6  -5  102.79    7.30
 -10  -6  -5   99.99    8.60
 -10   6  -5   99.29    9.40
 -11  -6  -5  140.39    6.70
 -11  -6  -5  137.29    9.70
 -11   6  -5  136.59   11.10
 -12  -6  -5   71.49    6.70
 -12   6  -5   91.29    9.20
 -13  -6  -5   29.10    4.10
 -13   6  -5   17.60    3.80
 -14  -7   5    3.20    2.60
 -13  -7   5   -0.60    2.40
  13  -7  -5    4.40    4.10
 -13   7   5   -4.50    2.50
  12  -7  -5   37.60    6.30
 -12  -7   5   37.90    6.40
 -12   7   5   30.10    6.70
 -11  -7   5   38.00    6.60
  11  -7  -5   41.10    7.30
  11   7  -5   38.40    5.30
 -11   7   5   32.50    7.30
  10  -7  -5   94.59    9.20
 -10  -7   5   83.69    8.70
 -10   7   5   90.79   10.00
  10   7  -5   89.79    7.90
   9  -7  -5  514.25   19.10
  -9  -7   5  528.35   20.40
  -9   7   5  509.05   20.60
   9   7  -5  528.35   17.40
  -8  -7   5   -3.80    2.20
   8  -7  -5    3.80    3.50
  -8   7   5   -7.60    3.50
   8   7  -5   -0.50    2.80
  -7  -7   5  740.83   23.20
   7  -7  -5  748.33   21.50
  -7   7   5  739.43   23.10
   7   7  -5  727.73   20.00
  -6  -7   5    0.00    2.70
   6  -7  -5    1.30    3.50
   6   7  -5    0.30    2.70
  -6   7   5    0.50    3.60
   5  -7  -5 1196.38   26.00
  -5  -7   5 1159.18   28.60
  -5   7   5 1192.78   27.70
   5   7  -5 1206.38   25.60
  -4  -7   5   48.80    6.60
   4  -7  -5   44.00    5.80
  -4   7   5   41.60    6.10
   4   7  -5   44.70    6.00
   3  -7  -5 2837.92   43.20
  -3  -7   5 2812.32   47.10
  -3   7   5 2724.93   37.80
  -3   7   5 2775.52   39.20
   3   7  -5 2886.91   44.10
  -3   7   5 2777.02   45.00
  -2  -7   5   29.60    5.20
   2  -7  -5   33.20    4.60
   2   7  -5   23.40    4.20
   1  -7  -5 1381.56   23.60
  -1  -7   5 1386.76   27.80
   1  -7  -5 1362.76   24.30
   1  -7  -5 1387.56   24.70
   1   7  -5 1424.56   26.30
   0  -7  -5  263.87    9.20
   0  -7  -5  247.28    9.00
   0  -7   5  279.67   10.80
   0  -7  -5  266.77    9.10
   0   7  -5  267.77   10.50
  -1  -7  -5 1401.66   25.60
   1  -7   5 1395.56   26.00
  -1  -7  -5 1404.16   23.80
  -1   7  -5 1446.36   26.60
  -2  -7  -5  179.18    7.10
   2  -7   5  199.88    8.00
  -2  -7  -5  169.48    8.50
  -2   7  -5  180.38    8.90
  -3  -7  -5  450.95   11.70
  -3  -7  -5  468.25   14.30
  -3   7  -5  446.46   12.40
  -3   7  -5  445.66   13.90
  -4  -7  -5  308.67    9.80
  -4  -7  -5  289.87   12.00
  -4   7  -5  304.17   11.60
  -4   7  -5  301.57   11.00
  -5  -7  -5   12.60    3.50
  -5  -7  -5   18.90    3.40
  -5   7  -5   11.80    3.50
  -5   7  -5   17.60    4.10
  -6  -7  -5   37.80    4.80
  -6  -7  -5   35.00    5.70
  -6   7  -5   35.70    5.70
  -6   7  -5   42.10    5.50
  -7  -7  -5  206.68    9.30
  -7  -7  -5  199.78   11.00
  -7   7  -5  194.08   11.10
  -7   7  -5  191.68    9.80
  -8  -7  -5    1.50    2.50
  -8  -7  -5    4.70    2.10
  -8   7  -5    7.30    3.70
  -8   7  -5    7.80    3.00
  -9  -7  -5  296.87   14.00
  -9  -7  -5  304.97   11.50
  -9   7  -5  287.57   12.10
  -9   7  -5  309.17   14.80
 -10  -7  -5   52.49    7.30
 -10   7  -5   53.19    7.90
 -11  -7  -5  350.26   16.00
 -11   7  -5  373.96   17.70
 -12  -7  -5    9.80    3.20
 -12   7  -5   10.50    4.30
 -13  -7  -5  339.47   15.30
 -13   7  -5  385.36   21.40
 -13  -8   5   39.60    6.30
  13  -8  -5   46.00    5.60
  12  -8  -5    5.00    3.90
 -12  -8   5    8.50    3.30
 -12   8   5   11.80    4.50
 -11  -8   5   53.59    8.50
  11  -8  -5   53.79    8.10
 -11   8   5   49.80    8.60
 -10  -8   5  161.48   11.50
  10  -8  -5  160.38   11.20
 -10   8   5  164.68   12.60
  10   8  -5  165.98   10.20
   9  -8  -5   18.10    5.10
  -9  -8   5   15.30    4.90
   9   8  -5   19.00    4.90
  -9   8   5   22.90    6.40
  -8  -8   5  346.27   16.50
   8  -8  -5  325.77   15.10
   8   8  -5  322.17   13.60
  -8   8   5  335.17   16.50
   7  -8  -5    8.60    4.10
  -7  -8   5    6.20    4.20
  -7   8   5    9.90    5.00
   7   8  -5   13.60    3.90
   6  -8  -5 1239.48   28.40
  -6  -8   5 1214.88   30.80
  -6   8   5 1247.88   30.10
   6   8  -5 1208.28   27.10
  -5  -8   5   19.80    5.50
   5  -8  -5   29.80    5.60
   5   8  -5   29.70    5.10
  -5   8   5   30.90    5.90
   4  -8  -5 1440.36   28.90
  -4  -8   5 1413.26   31.80
  -4   8   5 1418.46   30.50
   4   8  -5 1452.15   29.30
  -3  -8   5    7.20    3.70
   3  -8  -5    4.50    3.50
   3   8  -5   10.50    3.40
  -3   8   5    9.90    2.20
  -3   8   5    8.90    2.30
  -3   8   5    8.30    3.60
   2  -8  -5 1722.53   30.70
   2  -8  -5 1740.33   27.50
  -2  -8   5 1662.23   33.30
   2   8  -5 1732.23   31.50
   1  -8  -5  208.58    8.10
  -1  -8   5  207.58   10.20
   1  -8  -5  218.48    9.30
   1  -8  -5  209.68    8.70
   1   8  -5  208.08    9.70
   0  -8  -5  726.13   16.60
   0  -8   5  686.33   18.00
   0  -8  -5  711.13   16.40
   0  -8  -5  714.43   15.80
   0   8  -5  711.63   18.10
   1  -8   5   23.60    3.70
  -1  -8  -5   22.30    3.70
  -1  -8  -5   25.30    3.60
  -1   8  -5   18.40    3.90
   2  -8   5  451.25   12.60
  -2  -8  -5  474.65   14.40
  -2  -8  -5  465.05   12.00
  -2   8  -5  457.55   14.60
  -3  -8  -5   94.59    5.40
  -3  -8  -5   96.39    7.60
  -3   8  -5   85.19    5.90
  -3   8  -5   78.09    6.90
  -4  -8  -5  158.28    9.50
  -4   8  -5  169.58    8.50
  -4   8  -5  169.58    9.30
  -5  -8  -5   74.39    5.10
  -5  -8  -5   63.69    7.30
  -5   8  -5   64.59    6.40
  -5   8  -5   66.69    6.60
  -6  -8  -5   57.69    7.30
  -6   8  -5   54.69    6.70
  -6   8  -5   59.49    6.40
  -7  -8  -5  176.48    7.70
  -7  -8  -5  166.18   10.40
  -7   8  -5  157.58    9.20
  -7   8  -5  153.68   10.10
  -8  -8  -5   92.79    8.10
  -8   8  -5  115.89    9.30
  -8   8  -5  106.39    7.60
  -9  -8  -5   11.20    3.70
  -9   8  -5    9.70    4.10
  -9   8  -5   15.30    3.30
 -10  -8  -5  288.57   14.30
 -10   8  -5  270.87   10.90
 -10   8  -5  268.07   14.60
 -11  -8  -5   35.00    6.20
 -11   8  -5   40.90    7.50
 -12  -8  -5  367.46   16.70
 -12   8  -5  340.47   17.60
 -13  -8  -5    1.30    2.30
 -12  -9   5  266.77   15.20
  12  -9  -5  260.37   14.80
 -12   9   5  252.17   13.90
 -11  -9   5   23.10    5.00
  11  -9  -5   38.80    7.30
 -11   9   5   50.49    8.30
 -10  -9   5  316.17   16.70
  10  -9  -5  321.47   16.20
 -10   9   5  317.97   17.00
  10   9  -5  304.07   13.30
  -9  -9   5   25.90    5.40
   9  -9  -5   23.10    5.60
   9   9  -5   21.50    4.50
  -9   9   5   34.30    6.80
   8  -9  -5  199.78   12.20
  -8  -9   5  197.58   12.70
   8   9  -5  199.18   11.10
  -8   9   5  189.58   12.70
   7  -9  -5  159.58   11.30
  -7  -9   5  172.78   12.00
   7   9  -5  164.68   10.10
  -7   9   5  178.58   12.20
   6  -9  -5  154.08   10.80
  -6  -9   5  124.49   10.70
   6   9  -5  150.08    9.60
  -6   9   5  154.58   11.00
  -5  -9   5  419.66   17.50
   5  -9  -5  459.75   16.50
   5   9  -5  435.26   15.60
  -5   9   5  445.56   17.00
   4  -9  -5   -4.80    2.80
  -4  -9   5   -0.50    3.10
  -4   9   5   -6.40    2.80
   4   9  -5    3.60    2.60
   3  -9  -5  150.58    9.20
  -3  -9   5  131.59    9.70
   3   9  -5  141.99    8.70
  -3   9   5  144.79    6.50
  -3   9   5  143.79    9.30
  -3   9   5  146.29    6.00
   2  -9  -5    6.50    2.20
  -2  -9   5    7.70    3.60
   2  -9  -5    3.60    3.20
   2   9  -5    4.90    2.80
  -2   9   5    4.90    3.10
   1  -9  -5  477.45   14.40
  -1  -9   5  445.06   15.40
   1  -9  -5  454.45   12.60
   1   9  -5  440.66   14.60
   0  -9  -5  287.87    9.90
   0  -9   5  307.77   12.00
   0  -9  -5  287.77   10.40
   0   9  -5  305.97   12.10
   1  -9   5   12.70    3.10
  -1  -9  -5   12.10    3.00
  -1  -9  -5   18.80    3.80
  -1   9  -5    8.60    3.40
  -2  -9  -5  787.42   19.80
   2  -9   5  769.12   17.70
  -2   9  -5  785.22   20.50
  -3  -9  -5    2.40    3.10
  -3   9  -5    5.50    3.30
  -4  -9  -5  894.21   23.10
  -4   9  -5  887.61   20.20
  -4   9  -5  898.71   22.80
  -5  -9  -5    4.30    3.70
  -5   9  -5    8.90    3.60
  -5   9  -5   10.90    3.90
  -6  -9  -5  966.80   25.90
  -6   9  -5  961.80   24.50
  -6   9  -5  948.31   23.70
  -7  -9  -5   63.09    7.00
  -7   9  -5   63.29    6.70
  -7   9  -5   62.99    8.10
  -8  -9  -5  340.97   15.60
  -8   9  -5  340.87   15.20
  -8   9  -5  340.67   14.00
  -9  -9  -5  167.98   11.00
  -9   9  -5  154.48   11.20
  -9   9  -5  166.78    9.60
 -10  -9  -5  230.88   13.30
 -10   9  -5  199.38   12.70
 -10   9  -5  202.68    9.80
 -11  -9  -5  122.29   10.00
 -11   9  -5  122.79   10.50
 -12  -9  -5   76.59    7.30
 -12   9  -5   66.89    7.10
  12 -10  -5   24.20    3.50
  11 -10  -5  393.46   18.50
 -11 -10   5  393.66   18.90
 -11  10   5  417.96   19.40
  10 -10  -5   27.60    6.10
 -10 -10   5   22.90    5.10
 -10  10   5   36.10    7.20
  10  10  -5   30.90    5.10
   9 -10  -5  356.36   16.90
  -9 -10   5  340.17   17.20
   9  10  -5  343.37   14.70
  -9  10   5  356.66   17.60
  -8 -10   5    9.90    3.70
   8 -10  -5   12.20    4.20
   8  10  -5   16.60    4.10
  -8  10   5   18.80    5.10
   7 -10  -5  121.99    9.90
  -7 -10   5  127.99   10.60
   7  10  -5  115.79    8.80
  -7  10   5  139.39   11.10
   6 -10  -5  131.69   10.10
  -6 -10   5  149.49   11.50
   6  10  -5  137.89    9.30
  -6  10   5  133.09   10.80
  -5 -10   5   79.09    9.60
   5 -10  -5   83.59    8.40
  -5  10   5   92.29    9.20
   5  10  -5   76.19    7.40
  -4 -10   5    1.10    3.50
   4 -10  -5   -4.40    2.50
  -4  10   5   -0.50    2.80
   4  10  -5    4.30    2.80
   3 -10  -5    5.20    3.60
  -3 -10   5    9.30    4.10
   3  10  -5    8.40    3.40
  -3  10   5    4.80    1.70
  -3  10   5    6.50    3.60
  -3  10   5    3.70    1.70
   2 -10  -5   49.90    6.50
   2 -10  -5   56.89    4.40
  -2 -10   5   53.29    7.20
   2  10  -5   54.39    6.30
  -2  10   5   54.89    6.70
   1 -10  -5  316.57   10.90
   1 -10  -5  306.67   12.30
  -1 -10   5  308.97   13.20
   1  10  -5  314.67   12.80
   0 -10  -5   19.70    4.10
   0 -10   5   16.60    4.10
   0 -10  -5   28.30    4.50
   0  10  -5   20.00    4.20
   1 -10   5  930.91   21.50
  -1 -10  -5  939.21   21.90
  -1  10  -5  969.10   23.60
  -2 -10  -5    6.20    3.20
   2 -10   5    6.90    1.60
  -2  10  -5    7.60    3.60
  -3 -10  -5 1082.59   25.80
  -3  10  -5 1108.89   26.30
  -4 -10  -5   11.60    4.30
  -4  10  -5   12.60    4.40
  -5 -10  -5 1602.34   34.60
  -5  10  -5 1614.14   33.80
  -5  10  -5 1568.44   30.90
  -6 -10  -5   20.80    5.30
  -6  10  -5   26.60    5.30
  -6  10  -5   29.40    5.30
  -7 -10  -5  511.95   19.40
  -7  10  -5  525.95   18.20
  -7  10  -5  524.95   18.30
  -8 -10  -5   10.90    3.70
  -8  10  -5   -0.30    2.30
  -8  10  -5    2.50    3.20
  -9 -10  -5  554.24   21.10
  -9  10  -5  551.44   19.10
  -9  10  -5  543.65   20.30
 -10 -10  -5   -1.00    2.50
 -10  10  -5    5.60    2.40
 -10  10  -5    1.50    2.80
 -11 -10  -5  145.99   11.00
 -11  10  -5  156.28   11.20
  11 -11  -5   90.19    8.60
 -11 -11   5  128.09    8.80
 -11  11   5  112.09    8.90
  10 -11  -5  138.09   11.30
 -10 -11   5  139.09   10.80
 -10  11   5  145.49   12.20
  -9 -11   5  269.97   15.50
   9 -11  -5  250.47   14.50
  -9  11   5  251.07   15.10
   9  11  -5  256.27   12.40
  -8 -11   5  160.28   12.10
   8 -11  -5  187.38   12.60
   8  11  -5  172.68   10.70
  -8  11   5  188.68   12.80
   7 -11  -5  320.17   15.20
  -7 -11   5  309.87   16.30
   7  11  -5  324.17   14.50
  -7  11   5  336.47   16.50
   6 -11  -5   32.90    6.40
  -6 -11   5   15.70    4.90
   6  11  -5   24.20    5.30
  -6  11   5   34.50    6.60
  -5 -11   5  313.27   15.80
   5 -11  -5  327.17   14.70
  -5  11   5  332.17   15.20
   5  11  -5  329.37   14.30
  -4 -11   5    4.60    3.70
   4 -11  -5   11.10    4.00
   4  11  -5    6.00    3.50
  -4  11   5    4.30    3.90
   3 -11  -5  766.82   21.70
  -3 -11   5  739.23   22.70
   3  11  -5  768.72   21.60
  -3  11   5  761.92   21.60
   2 -11  -5   48.40    3.70
   2 -11  -5   39.50    5.90
  -2 -11   5   40.30    6.20
   2  11  -5   39.60    6.00
  -2  11   5   38.90    6.30
  -1 -11   5  586.94   18.60
   1 -11  -5  591.84   15.70
   1  11  -5  623.94   18.90
  -1  11   5  589.64   17.60
   0 -11   5  379.46   14.00
   0 -11  -5  366.66   13.00
   0  11  -5  384.56   14.90
   0  11   5  383.46   13.80
  -1 -11  -5  149.49    9.10
   1 -11   5  160.18    8.40
   1  11   5  170.58    8.90
  -1  11  -5  164.28   10.40
  -2 -11  -5  677.33   19.60
  -2  11  -5  695.63   21.00
  -3 -11  -5  106.59    8.60
  -3  11  -5  109.69    9.10
  -4 -11  -5  533.95   18.70
  -4  11  -5  534.95   18.60
  -5 -11  -5    2.50    3.00
  -5  11  -5    0.40    2.90
  -5  11  -5   -1.30    2.20
  -6 -11  -5  325.97   15.40
  -6  11  -5  329.97   14.60
  -6  11  -5  340.77   13.60
  -7 -11  -5   82.19    8.50
  -7  11  -5   77.19    7.20
  -7  11  -5   65.69    7.00
  -8 -11  -5  395.66   17.50
  -8  11  -5  380.76   15.80
  -8  11  -5  367.46   15.50
  -9 -11  -5   40.60    6.90
  -9  11  -5   31.20    5.00
  -9  11  -5   36.40    6.40
 -10 -11  -5  110.59    9.50
 -10  11  -5  101.49    8.90
 -10  11  -5  100.69    6.80
 -11 -11  -5  224.98   11.60
 -11  11  -5  232.28   13.10
 -10 -12   5   94.59    8.00
  10 -12  -5  108.29    9.10
 -10  12   5  109.89   10.50
   9 -12  -5   -3.60    2.90
  -9 -12   5    0.40    2.60
  -9  12   5    3.30    3.50
   9  12  -5   -3.10    2.00
   8 -12  -5  498.95   20.30
  -8 -12   5  471.55   21.10
   8  12  -5  481.95   18.10
  -8  12   5  502.75   20.70
  -7 -12   5    9.20    4.50
   7 -12  -5    5.90    3.70
   7  12  -5    7.50    3.60
  -7  12   5   15.90    4.90
  -6 -12   5  813.32   26.80
   6 -12  -5  825.42   24.90
  -6  12   5  808.52   25.20
   6  12  -5  767.12   23.40
  -5 -12   5   -2.30    2.30
   5 -12  -5   -0.30    3.10
   5  12  -5   -2.40    2.50
  -5  12   5    6.40    3.70
  -4 -12   5  875.81   26.40
   4 -12  -5  893.11   25.00
  -4  12   5  901.81   25.00
   4  12  -5  891.01   24.40
   3 -12  -5    0.50    2.80
  -3 -12   5    6.30    3.10
  -3  12   5    3.00    2.90
   3  12  -5    1.00    2.90
  -2 -12   5  888.01   24.80
   2  12  -5  921.11   24.40
  -2  12   5  888.61   23.20
  -1 -12   5    3.10    2.30
   1 -12  -5    2.20    2.10
   1  12  -5    0.30    2.80
  -1  12   5    1.80    3.00
  -1  12   5    1.40    2.90
   0 -12  -5 1197.88   25.90
   0 -12   5 1183.68   27.10
   0  12   5 1228.68   27.30
   0  12  -5 1246.88   29.30
  -1 -12  -5   13.20    3.80
  -1  12  -5   18.10    4.80
  -2 -12  -5  318.67   13.60
  -2  12  -5  299.57   14.30
  -3 -12  -5  171.68   10.70
  -3  12  -5  180.98   11.50
  -4 -12  -5    7.10    3.40
  -4  12  -5    5.10    3.50
  -5 -12  -5   19.00    4.90
  -5  12  -5   13.30    4.20
  -6 -12  -5   -0.30    2.60
  -6  12  -5   -0.30    2.30
  -6  12  -5    0.30    2.30
  -7 -12  -5   45.40    7.50
  -7  12  -5   54.19    7.40
  -7  12  -5   51.89    5.60
  -8 -12  -5  145.09   11.20
  -8  12  -5  138.39    9.00
  -8  12  -5  142.39    9.20
  -9 -12  -5   18.30    4.00
  -9  12  -5   17.50    4.30
  -9  12  -5   14.80    2.80
 -10 -12  -5  211.98   11.70
 -10  12  -5  227.48   10.80
 -10  12  -5  233.18   12.90
 -11  12  -5    3.80    2.80
 -11  12  -5    8.90    2.80
 -10  13   5   64.29    6.30
  -9 -13   5  177.08   11.80
   9 -13  -5  181.38   11.40
  -9  13   5  188.68   12.60
   8 -13  -5   79.89    8.40
  -8 -13   5   91.49    8.80
  -8  13   5   86.19    9.10
   8  13  -5  105.19    8.50
  -7 -13   5  254.97   15.20
   7 -13  -5  273.37   14.70
  -7  13   5  290.97   15.20
   7  13  -5  257.27   13.30
  -6 -13   5   49.80    7.90
   6 -13  -5   33.00    6.80
  -6  13   5   48.10    7.40
   6  13  -5   40.50    6.60
  -5 -13   5  591.04   22.40
   5 -13  -5  597.94   21.20
   5  13  -5  587.24   20.60
  -5  13   5  606.44   21.30
   4 -13  -5    1.60    2.70
  -4 -13   5    2.40    2.50
  -4  13   5    7.80    3.30
   4  13  -5    0.80    2.90
  -3 -13   5  920.21   26.70
  -3  13   5  889.71   24.30
   3  13  -5  914.61   25.10
  -2 -13   5   26.20    5.10
  -2  13   5   26.90    5.80
  -2  13   5   32.70    5.20
   2  13  -5   26.30    5.40
  -1 -13   5  506.85   17.70
  -1  13   5  545.55   18.30
   1  13  -5  536.35   18.80
   0 -13  -5   50.69    5.00
   0 -13   5   49.00    3.60
   0  13   5   45.80    6.40
   0  13  -5   47.20    7.00
  -1 -13  -5  406.86   15.00
  -1  13  -5  419.26   17.00
   1  13   5  418.66   15.00
  -2 -13  -5   60.59    6.70
  -2  13  -5   58.39    8.00
  -3 -13  -5  133.09    9.30
  -3  13  -5  131.59   10.10
  -4 -13  -5  116.79    9.20
  -4  13  -5   98.09    8.80
  -5 -13  -5    9.00    3.80
  -5  13  -5    9.70    3.50
  -6 -13  -5  124.19   10.20
  -6  13  -5  133.39    9.70
  -7 -13  -5   27.70    5.90
  -7  13  -5   25.30    4.60
  -8 -13  -5   94.79    9.10
  -8  13  -5  111.39    7.70
  -9 -13  -5  100.89    7.90
  -9  13  -5  118.19    7.10
 -10  13  -5   40.60    4.60
  -9  14   5  248.18   13.80
  -8 -14   5    4.40    2.30
   8 -14  -5   -1.70    2.40
  -8  14   5   11.10    3.60
   8  14  -5    8.30    2.20
   7 -14  -5   63.69    7.10
  -7 -14   5   71.09    7.00
   7  14  -5   74.69    7.30
  -7  14   5   73.69    7.90
  -6 -14   5  131.29   10.20
   6 -14  -5  119.89    9.60
   6  14  -5  124.39    9.50
  -6  14   5  133.59    9.90
  -5 -14   5    6.70    3.00
  -5  14   5   13.90    4.10
   5  14  -5   11.80    4.20
  -4 -14   5   60.09    6.70
  -4  14   5   63.49    9.50
   4  14  -5   61.89    6.70
  -3 -14   5   45.00    6.80
   3  14  -5   45.10    7.10
  -3  14   5   44.90    7.20
  -2 -14   5   86.99    7.20
  -2  14   5   81.39    8.00
   2  14  -5   92.19    8.00
  -1 -14   5  186.38    9.50
  -1  14   5  190.48   11.10
   1  14  -5  180.18   11.10
   0 -14  -5  115.39    5.70
   0  14   5   99.29    8.00
   0  14  -5  104.79    8.70
  -1 -14  -5  301.97   12.80
   1  14   5  318.47   13.50
  -1  14  -5  317.67   15.00
  -2 -14  -5   -2.20    1.80
  -2  14  -5    2.00    2.90
  -3 -14  -5  653.83   21.20
  -3  14  -5  674.83   22.80
  -4 -14  -5    0.60    2.00
  -4  14  -5   -1.30    2.60
  -5 -14  -5  369.46   16.60
  -5  14  -5  362.06   16.60
  -6 -14  -5    3.30    2.60
  -6  14  -5   -0.10    2.10
  -7 -14  -5  461.85   19.60
  -7  14  -5  457.25   18.70
  -8 -14  -5   80.39    6.40
  -8  14  -5   75.29    5.90
  -9  14  -5  152.58    6.30
  -8  15   5  138.49    8.50
  -7 -15   5   51.39    4.60
   7  15  -5   41.10    6.50
  -7  15   5   32.20    5.70
  -6 -15   5   25.30    5.10
   6  15  -5   25.20    4.80
  -5 -15   5   20.40    4.00
  -5  15   5   14.20    4.60
  -4 -15   5   -3.90    1.80
  -4  15   5   -0.90    2.50
   4  15  -5   -1.40    2.30
  -3 -15   5   54.99    5.40
   3  15  -5   45.40    7.50
  -3  15   5   38.70    6.60
  -2 -15   5   60.79    5.40
   2  15  -5   70.69    7.20
  -2  15   5   75.19    7.50
  -1  15   5   34.20    6.10
   1  15  -5   43.40    7.00
   0  15   5  262.57   13.10
   0  15  -5  288.57   14.60
  -1 -15  -5   69.99    4.60
  -1  15  -5   84.99    8.50
   1  15   5   81.09    6.80
  -2 -15  -5  651.63   20.60
  -2  15  -5  683.83   23.60
  -3 -15  -5    8.10    2.60
  -3  15  -5    6.80    2.80
  -4 -15  -5  486.75   18.80
  -4  15  -5  500.75   20.00
  -5 -15  -5   14.40    3.70
  -5  15  -5   22.50    4.80
  -6 -15  -5  501.55   20.00
  -6  15  -5  493.25   19.60
  -7  15  -5   14.20    2.30
   7  16  -5   92.29    6.10
  -6 -16   5  320.87   13.90
  -6  16   5  304.37   14.00
   6  16  -5  316.37   14.90
  -5 -16   5   13.60    2.30
  -5  16   5   19.60    4.60
   5  16  -5   25.40    5.30
  -4 -16   5  203.28   11.30
   4  16  -5  198.68   12.10
  -4  16   5  187.28   12.40
  -3 -16   5   -5.80    1.90
   3  16  -5   -0.50    2.60
  -3  16   5   -0.60    2.50
  -2  16   5  275.47   14.40
   2  16  -5  281.57   14.70
  -1  16   5   27.70    5.70
   1  16  -5   24.70    5.80
   0  16  -5  339.27   16.70
   0  16   5  332.77   14.90
  -1  16  -5  179.88   12.40
  -2 -16  -5   98.59    5.80
  -2  16  -5   82.49    8.70
  -3 -16  -5  175.18   10.10
  -3  16  -5  179.88   12.00
  -4 -16  -5   17.80    3.50
  -4  16  -5   18.00    4.00
  -5 -16  -5  370.76   15.60
  -5  16  -5  355.26   15.70
  -6 -16  -5    0.40    2.10
   6  17  -5    4.10    2.30
  -5 -17   5  447.06   15.40
   5  17  -5  410.36   17.50
  -4 -17   5    9.40    2.30
   4  17  -5    7.80    3.20
  -3  17   5  391.36   17.90
   3  17  -5  384.56   17.60
  -2  17   5   -1.30    2.60
   2  17  -5   -0.10    2.70
  -1  17   5  398.36   17.00
   1  17  -5  400.36   18.30
   0  17  -5   24.60    5.80
   0  17   5   25.40    3.80
  -1  17  -5  204.48   12.70
  -2  17  -5   -1.80    2.20
  -3 -17  -5  127.89    6.30
  -3  17  -5  120.69    8.30
  -4 -17  -5   -1.80    2.30
  -5 -17  -5   -5.10    3.10
  -2  18   5  244.68   11.70
  -1  18   5    6.50    2.60
 -14   0   6  122.29    7.00
  14   0  -6  125.69    7.30
 -13   0   6    3.60    2.70
  13   0  -6    6.30    3.10
  12   0  -6  211.18   12.30
 -12   0   6  221.08   12.20
 -11   0   6    4.20    3.20
  11   0  -6    2.50    3.30
 -10   0   6  140.59   10.10
  10   0  -6  131.79    9.80
 -10   0   6  139.29    8.60
  -9   0   6    4.70    2.70
  -9   0   6    0.10    3.10
   9   0  -6   -0.50    3.10
  -8   0   6   20.10    5.10
   8   0  -6   28.20    5.50
  -8   0   6   23.00    4.80
  -7   0   6    2.60    2.90
   7   0  -6   -0.30    2.70
  -7   0   6    1.00    3.50
  -6   0   6   14.20    4.20
  -6   0   6   11.90    3.70
   6   0  -6    7.60    3.40
  -5   0   6    3.20    3.10
  -5   0   6    0.20    2.10
   5   0  -6   -0.80    2.30
  -4   0   6  446.96   14.70
  -4   0   6  437.66   12.70
   4   0  -6  436.06   12.60
   3   0  -6   -0.90    1.80
   3   0  -6   -1.50    2.10
  -3   0   6    0.60    2.30
   2   0  -6 2093.09   31.10
  -2   0   6 2060.19   33.30
   2   0  -6 2060.49   30.10
   1   0  -6    0.70    1.60
  -1   0   6    1.50    1.70
   1   0  -6   -0.30    1.60
   0   0  -6 6031.30   71.29
   0   0   6 5841.82   74.09
   0   0  -6 5928.51   71.89
  -1   0  -6    0.00    1.50
   1   0   6    2.40    1.70
  -2   0  -6 3552.34   47.40
   2   0   6 3595.44   47.90
   2   0   6 3544.95   46.50
   3   0   6    0.80    1.50
  -3   0  -6   -1.20    1.80
   3   0   6    1.10    1.40
  -4   0  -6 5795.82   74.89
  -5   0  -6    2.00    2.40
  -5   0  -6   -0.30    1.60
  -6   0  -6  787.82   16.90
  -6   0  -6  761.52   19.70
  -7   0  -6   -0.90    1.70
  -7   0  -6    2.30    3.00
  -8   0  -6  377.86   12.00
  -8   0  -6  370.16   15.10
  -9   0  -6    0.50    2.10
  -9   0  -6   -1.60    3.10
 -10   0  -6  130.19   10.30
 -11   0  -6   -0.60    2.60
 -12   0  -6    2.30    2.80
 -13   0  -6   -4.70    2.20
 -14   0  -6   40.60    4.00
  14  -1  -6    3.00    3.00
 -14   1   6    4.90    2.50
 -13  -1   6  191.68    9.60
  13  -1  -6  177.88   11.00
  13   1  -6  173.28   10.70
 -13   1   6  165.98   10.50
 -12  -1   6  130.99    8.90
  12  -1  -6  117.09    9.40
 -12   1   6  118.69    9.30
  12   1  -6  119.39    9.40
 -11  -1   6  106.49    7.40
 -11  -1   6  116.09    8.40
  11  -1  -6  111.59    9.50
 -11   1   6  120.09    9.70
  11   1  -6   90.29    9.00
  10  -1  -6  198.38   11.70
 -10  -1   6  209.28   11.60
 -10  -1   6  206.58   11.00
  10   1  -6  202.88   11.60
 -10   1   6  176.38   11.90
   9  -1  -6   16.20    4.70
  -9  -1   6   15.90    3.90
  -9  -1   6   14.30    4.30
  -9   1   6   13.40    3.80
  -9   1   6   14.90    5.00
   9   1  -6    8.10    4.50
  -8  -1   6  585.64   18.10
  -8  -1   6  545.05   17.70
   8  -1  -6  541.15   17.20
   8   1  -6  598.34   17.80
  -8   1   6  539.85   16.60
  -8   1   6  529.15   18.60
  -7  -1   6    3.30    3.30
   7  -1  -6    3.80    3.50
  -7  -1   6    2.00    3.20
  -7   1   6    7.20    3.30
   7   1  -6    1.10    3.30
  -7   1   6    2.60    3.70
   6  -1  -6  628.54   17.00
  -6  -1   6  635.24   18.50
  -6  -1   6  663.43   17.30
   6   1  -6  665.33   17.10
  -6   1   6  646.94   18.40
  -6   1   6  639.24   18.20
   5  -1  -6  485.45   13.90
  -5  -1   6  481.45   13.90
  -5  -1   6  493.85   16.20
  -5   1   6  473.65   15.40
   5   1  -6  463.45   13.70
  -5   1   6  469.15   14.70
   4  -1  -6  611.54   15.30
  -4  -1   6  645.24   15.10
  -4  -1   6  626.94   18.00
  -4   1   6  621.24   15.90
   4   1  -6  632.64   15.40
  -4   1   6  591.54   16.40
   3  -1  -6  562.14   13.50
  -3  -1   6  593.64   16.70
   3  -1  -6  573.94   14.00
   3   1  -6  570.44   12.80
   3   1  -6  575.24   14.00
  -3   1   6  561.44   14.80
   2  -1  -6  515.75   12.10
  -2  -1   6  525.95   14.60
   2  -1  -6  533.85   12.50
  -2   1   6  502.55   13.20
   2   1  -6  530.75   11.40
   2   1  -6  547.75   12.70
   1  -1  -6  583.24   12.60
  -1  -1   6  583.64   14.70
   1  -1  -6  599.44   12.50
   1   1  -6  614.84   12.10
  -1   1   6  582.34   13.60
   1   1  -6  603.54   12.80
   0  -1   6  147.89    6.80
   0  -1  -6  127.39    5.70
   0   1   6  128.29    6.10
   0   1  -6  144.59    5.50
   0   1  -6  146.69    5.70
  -1  -1  -6 3936.61   50.29
   1  -1   6 3883.71   51.59
   1   1   6 3830.22   51.19
   1   1   6 3836.32   49.90
  -1   1  -6 3877.31   49.60
  -2  -1  -6  242.28    8.40
   2  -1   6  291.57    8.80
  -2   1  -6  281.57    8.70
   2   1   6  242.68    8.40
   2   1   6  242.48    7.70
  -3  -1  -6 4644.84   59.39
   3  -1   6 4663.33   58.39
  -3  -1  -6 4563.84   60.39
   3  -1   6 4614.44   59.59
  -3   1  -6 4694.23   60.79
  -4  -1  -6   65.89    4.90
   4  -1   6   84.29    5.00
  -4  -1  -6   60.09    5.60
   4  -1   6   85.49    4.60
  -4   1  -6   81.69    6.00
   5  -1   6 1529.75   24.40
  -5  -1  -6 1517.95   28.40
  -5  -1  -6 1554.44   26.10
   5  -1   6 1494.95   25.30
  -5   1  -6 1548.05   28.80
  -6  -1  -6  262.97    9.50
  -6  -1  -6  261.77   11.20
  -6   1  -6  240.78   11.00
  -7  -1  -6  840.52   18.70
  -7  -1  -6  829.62   21.60
  -7   1  -6  819.72   21.70
  -7   1  -6  817.42   17.40
  -8  -1  -6  117.99    7.10
  -8  -1  -6  122.29    9.30
  -8   1  -6  108.69    9.10
  -8   1  -6  108.69    6.30
  -9  -1  -6  489.85   18.10
  -9  -1  -6  466.45   14.40
  -9   1  -6  491.85   18.40
  -9   1  -6  479.75   20.10
 -10  -1  -6  383.46   16.60
 -10  -1  -6  360.76   12.70
 -10   1  -6  353.96   16.20
 -11  -1  -6   15.70    4.50
 -11   1  -6   16.20    4.90
 -12  -1  -6  210.28   12.50
 -12   1  -6  197.18   12.90
 -13  -1  -6   12.90    3.50
 -13   1  -6   17.80    3.60
 -14  -1  -6  141.69    6.90
 -14   1  -6  136.89    7.60
  14  -2  -6   39.90    6.50
 -14   2   6   19.90    3.10
  13  -2  -6  100.29    8.90
 -13   2   6  108.59    8.40
  13   2  -6  105.09    8.30
 -12  -2   6    5.40    1.90
  12  -2  -6   10.80    4.00
  12   2  -6   13.00    3.50
 -12   2   6    6.10    3.30
 -11  -2   6  433.06   16.60
 -11  -2   6  440.36   16.60
  11  -2  -6  403.96   16.90
 -11   2   6  419.16   18.40
  11   2  -6  431.46   16.70
  10  -2  -6  111.99    9.50
 -10  -2   6  100.99    8.00
 -10  -2   6  101.79    8.40
 -10   2   6   99.19   10.20
  10   2  -6  102.29    9.10
   9  -2  -6  801.12   22.30
  -9  -2   6  817.32   22.00
  -9  -2   6  794.82   22.60
  -9   2   6  770.72   19.60
  -9   2   6  758.42   23.70
   9   2  -6  772.62   21.40
  -8  -2   6   12.60    4.40
  -8  -2   6   17.70    4.60
   8  -2  -6   18.00    4.90
  -8   2   6   10.60    3.50
  -8   2   6   12.70    5.10
   8   2  -6    9.70    4.00
   7  -2  -6 1316.77   27.70
  -7  -2   6 1327.87   29.40
  -7  -2   6 1314.47   27.20
  -7   2   6 1332.97   27.00
  -7   2   6 1361.26   29.90
   7   2  -6 1334.27   27.20
  -6  -2   6   93.39    6.90
   6  -2  -6   99.09    7.50
  -6  -2   6   91.99    8.00
   6   2  -6   96.59    7.40
  -6   2   6  101.69    8.40
  -6   2   6  100.49    8.00
  -5  -2   6 3499.55   49.20
   5  -2  -6 3461.65   50.39
  -5  -2   6 3359.26   53.39
  -5   2   6 3501.95   51.89
  -5   2   6 3449.05   52.49
   5   2  -6 3435.16   49.99
  -4  -2   6    8.10    2.50
  -4  -2   6    4.20    3.30
   4  -2  -6    3.70    2.70
   4   2  -6    5.10    2.60
  -4   2   6    9.20    3.10
  -4   2   6   10.40    3.50
  -3  -2   6 1526.15   30.10
   3  -2  -6 1499.25   25.50
   3  -2  -6 1544.15   25.90
  -3   2   6 1527.65   26.50
   3   2  -6 1500.55   25.80
   3   2  -6 1481.25   23.40
   2  -2  -6   60.89    4.70
   2  -2  -6   60.89    4.80
  -2  -2   6   75.39    6.50
  -2   2   6   60.29    4.70
   2   2  -6   73.29    4.10
   2   2  -6   73.39    5.20
   1  -2  -6 1444.76   23.50
   1  -2  -6 1443.46   22.60
  -1  -2   6 1457.25   26.60
   1   2  -6 1452.75   21.70
  -1   2   6 1431.96   24.10
   1   2  -6 1453.45   23.60
   0  -2   6  333.57   10.60
   0  -2  -6  297.47    8.90
   0   2  -6  337.67    9.10
   0   2   6  303.77    9.30
   0   2  -6  320.57    8.20
   0   2   6  317.27    8.80
  -1  -2  -6  584.44   13.00
   1  -2   6  637.84   14.40
   1   2   6  606.54   13.70
  -1   2  -6  609.64   12.60
  -1   2  -6  605.04   12.60
   1   2   6  589.54   12.80
  -2  -2  -6  579.94   13.40
  -2  -2  -6  582.64   13.20
   2  -2   6  595.84   13.60
  -2   2  -6  599.04   13.30
  -3  -2  -6    5.70    2.20
  -3  -2  -6    5.80    2.80
   3  -2   6    4.00    1.90
  -3   2  -6    6.40    2.40
   4  -2   6  323.47    9.40
  -4  -2  -6  296.17   10.60
  -4  -2  -6  304.97    9.80
  -4   2  -6  312.07   10.80
   5  -2   6  727.03   15.40
   5  -2   6  722.23   14.50
  -5  -2  -6  743.63   16.70
  -5  -2  -6  734.83   18.00
  -5   2  -6  718.13   18.10
   6  -2   6  715.03   15.50
  -6  -2  -6  730.73   18.90
   6  -2   6  711.63   14.60
  -6  -2  -6  731.33   17.10
  -6   2  -6  708.83   18.90
   7  -2   6  336.77   10.20
   7  -2   6  320.87    9.30
  -7  -2  -6  355.36   11.90
  -7  -2  -6  349.77   13.50
  -7   2  -6  320.77   13.30
  -8  -2  -6   44.30    6.70
  -8  -2  -6   44.70    5.50
  -8   2  -6   37.80    6.40
  -9  -2  -6  848.82   24.10
  -9  -2  -6  860.71   21.10
  -9   2  -6  856.71   25.00
 -10  -2  -6   69.89    7.60
 -10  -2  -6   74.19    6.20
 -10   2  -6   63.19    8.70
 -11  -2  -6  683.23   22.80
 -11  -2  -6  665.13   24.30
 -11   2  -6  694.53   24.00
 -12  -2  -6    3.40    2.80
 -12   2  -6    5.40    3.60
 -13  -2  -6  339.07   15.30
 -13   2  -6  332.57   16.60
 -14  -2  -6   42.70    4.30
  14  -3  -6  190.58   11.50
 -14   3   6  141.09    7.30
  13  -3  -6    8.50    4.40
 -13   3   6   13.70    3.70
  13   3  -6   17.10    3.80
 -12  -3   6  152.98    9.70
  12  -3  -6  154.48   11.10
 -12   3   6  167.58   12.00
  12   3  -6  148.29   10.00
 -11  -3   6   45.20    6.80
  11  -3  -6   38.50    6.90
 -11   3   6   49.00    8.20
  11   3  -6   41.40    6.50
 -10  -3   6  400.16   16.60
 -10  -3   6  365.46   13.90
  10  -3  -6  388.36   16.20
  10   3  -6  399.76   15.70
 -10   3   6  362.36   17.40
  -9  -3   6   12.10    4.30
   9  -3  -6    7.10    4.30
  -9  -3   6    9.30    3.10
   9   3  -6    8.10    3.90
  -9   3   6   12.30    5.10
  -8  -3   6  562.84   16.80
  -8  -3   6  541.85   18.60
   8  -3  -6  570.04   18.30
  -8   3   6  550.14   15.60
  -8   3   6  557.24   19.70
   8   3  -6  543.75   17.00
  -7  -3   6    8.00    3.20
   7  -3  -6   -2.20    3.10
  -7  -3   6    5.20    3.70
  -7   3   6    3.60    3.00
  -7   3   6    1.90    4.10
   7   3  -6    7.10    3.50
   6  -3  -6 1544.25   29.70
  -6  -3   6 1502.85   31.90
   6   3  -6 1544.35   29.20
  -6   3   6 1556.64   32.00
  -6   3   6 1597.04   30.10
  -5  -3   6  355.06   14.10
   5  -3  -6  355.66   12.60
   5   3  -6  371.46   12.30
  -5   3   6  349.96   12.20
  -5   3   6  362.66   13.70
  -4  -3   6 1791.72   34.70
   4  -3  -6 1847.42   31.00
  -4   3   6 1823.22   30.60
   4   3  -6 1828.72   30.80
  -4   3   6 1885.41   33.10
  -3  -3   6  161.68    9.60
   3  -3  -6  169.58    7.80
   3  -3  -6  171.18    7.80
   3   3  -6  162.68    7.70
  -3   3   6  157.88    7.20
   2  -3  -6 1602.54   26.40
  -2  -3   6 1608.44   30.90
   2  -3  -6 1627.44   25.80
  -2   3   6 1562.64   26.00
   2   3  -6 1578.54   26.60
   1  -3  -6  527.55   11.60
  -1  -3   6  515.85   15.10
   1  -3  -6  529.75   12.60
  -1   3   6  536.85   12.90
   1   3  -6  526.65   12.90
   0  -3  -6  475.35   11.60
   0  -3   6  473.85   13.50
   0   3   6  488.25   12.00
   0   3   6  487.75   11.30
   0   3  -6  455.05   10.00
   0   3  -6  470.45   11.80
   1  -3   6  206.38    8.30
  -1  -3  -6  197.28    7.40
  -1   3  -6  195.58    7.30
  -1   3  -6  188.58    6.60
  -2  -3  -6   44.40    4.20
   2  -3   6   42.60    4.00
  -2  -3  -6   48.90    4.40
  -2   3  -6   43.30    4.00
  -2   3  -6   43.60    3.90
  -3  -3  -6  489.85   12.70
   3  -3   6  482.15   12.10
  -3  -3  -6  484.65   12.60
  -3   3  -6  483.75   12.80
   4  -3   6   47.80    3.70
  -4  -3  -6   39.40    4.40
  -4  -3  -6   41.80    4.80
  -4   3  -6   45.00    5.00
  -5  -3  -6  393.06   12.20
   5  -3   6  383.16   10.40
  -5  -3  -6  382.96   12.60
  -5   3  -6  382.06   13.00
  -6  -3  -6  368.36   12.30
  -6  -3  -6  364.36   13.00
  -6   3  -6  346.27   13.20
  -7  -3  -6   79.49    7.10
  -7  -3  -6   82.19    6.50
  -7   3  -6   70.59    7.90
  -8  -3  -6  957.00   24.30
  -8  -3  -6  955.10   22.60
  -8   3  -6  974.70   25.30
  -9  -3  -6   84.89    7.90
  -9  -3  -6  101.09    7.50
  -9   3  -6  108.59    9.60
 -10  -3  -6  422.06   15.20
 -10  -3  -6  418.96   16.60
 -10   3  -6  430.56   18.20
 -11  -3  -6   28.70    4.90
 -11  -3  -6   23.60    4.80
 -11   3  -6   36.60    7.20
 -12  -3  -6  370.26   16.00
 -12   3  -6  401.96   18.60
 -13  -3  -6   12.70    2.40
 -13   3  -6    5.90    2.90
 -14  -3  -6  219.38    8.80
  14  -4  -6  252.37   13.50
 -14   4   6  228.28   12.00
  13  -4  -6   80.59    8.40
 -13   4   6   91.29    8.10
  12  -4  -6  241.28   13.70
 -12  -4   6  249.58   13.30
  12   4  -6  244.28   12.40
 -12   4   6  225.28   13.90
  11  -4  -6  131.39   10.60
 -11  -4   6  117.39    9.70
  11   4  -6  131.29    9.40
 -11   4   6  151.28   12.00
  10  -4  -6  184.38   12.10
 -10  -4   6  200.78   12.10
  10   4  -6  196.78   11.20
 -10   4   6  201.98   13.50
   9  -4  -6  213.48   12.10
  -9  -4   6  198.28   12.50
  -9   4   6  192.88   13.10
   9   4  -6  207.78   11.00
  -8  -4   6    5.20    3.30
   8  -4  -6    1.00    3.20
  -8   4   6    3.70    4.70
   8   4  -6    4.30    3.70
  -7  -4   6  348.87   15.10
   7  -4  -6  368.86   14.20
   7   4  -6  355.66   13.40
  -7   4   6  360.96   12.60
  -7   4   6  368.96   16.00
  -6  -4   6   53.29    7.20
   6  -4  -6   41.00    5.80
  -6   4   6   43.70    5.60
   6   4  -6   55.69    6.20
  -6   4   6   46.70    6.70
   5  -4  -6  384.76   13.30
  -5  -4   6  383.36   14.90
  -5   4   6  388.46   12.20
   5   4  -6  378.46   12.70
  -5   4   6  394.06   14.60
  -4  -4   6  801.12   21.30
   4  -4  -6  808.52   18.60
  -4   4   6  775.22   17.30
  -4   4   6  826.22   20.30
   4   4  -6  780.42   18.20
   3  -4  -6  757.42   16.90
  -3  -4   6  722.93   20.00
   3  -4  -6  737.33   17.10
   3   4  -6  730.53   17.10
  -3   4   6  752.82   16.00
   2  -4  -6 1138.59   21.40
   2  -4  -6 1129.79   20.70
  -2  -4   6 1117.79   25.00
  -2   4   6 1137.39   20.70
   2   4  -6 1154.68   22.00
   1  -4  -6    2.60    1.70
   1  -4  -6    5.80    2.50
  -1  -4   6    6.40    3.20
  -1   4   6    2.50    1.70
  -1   4   6    1.20    1.40
   1   4  -6    2.30    2.20
   0  -4   6 1633.44   29.70
   0  -4  -6 1545.25   25.60
   0   4  -6 1584.74   26.30
  -1  -4  -6  195.98    7.50
   1  -4   6  179.18    8.20
  -1  -4  -6  192.38    7.60
  -1   4  -6  179.08    7.60
  -1   4  -6  164.68    6.20
  -2  -4  -6 2680.83   39.70
  -2  -4  -6 2721.43   38.90
   2  -4   6 2733.73   40.80
  -2   4  -6 2825.62   38.40
  -2   4  -6 2733.13   39.00
  -3  -4  -6   43.80    4.50
   3  -4   6   39.80    3.90
  -3  -4  -6   39.20    4.60
  -3   4  -6   28.40    3.70
  -3   4  -6   27.60    4.10
  -4  -4  -6 1781.52   29.90
  -4  -4  -6 1794.52   30.50
   4  -4   6 1706.83   28.10
  -4   4  -6 1773.92   30.40
  -5  -4  -6   -1.10    2.20
  -5  -4  -6    0.90    2.50
  -5   4  -6   -1.40    2.40
  -6  -4  -6 1187.28   25.10
  -6  -4  -6 1150.98   24.50
  -6   4  -6 1144.99   25.80
  -7  -4  -6  297.37   12.10
  -7  -4  -6  305.47   12.60
  -7   4  -6  351.36   14.10
  -8  -4  -6  351.86   13.60
  -8  -4  -6  365.86   14.20
  -8   4  -6  367.96   15.90
  -9  -4  -6  333.27   14.10
  -9  -4  -6  322.27   13.40
  -9   4  -6  348.47   15.80
 -10  -4  -6  114.09    8.60
 -10  -4  -6  113.39    8.40
 -10   4  -6  116.99   10.60
 -11  -4  -6  118.39    8.40
 -11  -4  -6  130.29    8.70
 -11   4  -6  139.89   11.30
 -12  -4  -6    6.90    1.90
 -12  -4  -6    6.30    2.40
 -12   4  -6    6.50    4.50
 -13  -4  -6   79.59    5.30
 -13   4  -6   87.69    8.10
 -14  -4  -6   43.30    4.20
  14  -5  -6   -3.50    3.00
 -13  -5   6  226.08   12.00
  13  -5  -6  244.18   14.00
 -13   5   6  242.98   13.20
  12  -5  -6   11.40    4.00
 -12  -5   6    3.20    2.70
 -12   5   6    7.70    3.80
  12   5  -6    9.70    3.00
 -11  -5   6  144.79   10.40
  11  -5  -6  134.59   10.70
 -11   5   6  128.69   11.30
  11   5  -6  125.09    9.20
 -10  -5   6   -2.30    2.40
  10  -5  -6   -4.60    2.90
  10   5  -6    3.20    2.80
 -10   5   6    4.00    4.30
  -9  -5   6   32.80    6.10
   9  -5  -6   20.90    5.50
  -9   5   6   36.40    7.40
   9   5  -6   27.00    5.50
   8  -5  -6   63.49    8.10
  -8  -5   6   61.49    8.20
  -8   5   6   63.19    9.00
   8   5  -6   53.49    6.90
   7  -5  -6   11.10    4.20
  -7  -5   6   13.10    4.50
  -7   5   6    8.40    4.90
   7   5  -6   13.00    4.00
   6  -5  -6   20.90    4.60
  -6  -5   6   24.50    5.60
  -6   5   6   17.40    5.30
   6   5  -6   21.50    4.50
   5  -5  -6  110.09    7.90
  -5  -5   6  104.39    8.50
   5   5  -6  115.39    7.60
  -5   5   6  104.99    6.40
  -5   5   6   99.09    8.30
   4  -5  -6   25.90    4.50
  -4  -5   6   44.10    6.60
   4   5  -6   29.40    4.40
  -4   5   6   31.30    5.10
  -4   5   6   20.70    3.30
   3  -5  -6  996.70   20.60
  -3  -5   6  973.80   23.70
  -3   5   6  957.50   18.80
   3   5  -6  988.60   21.10
   2  -5  -6   12.90    3.10
  -2  -5   6    9.90    3.50
   2  -5  -6   10.90    3.10
  -2   5   6   12.30    2.50
   2   5  -6    4.70    2.80
  -2   5   6   10.90    2.20
   1  -5  -6 1633.94   26.30
  -1  -5   6 1662.23   31.60
   1  -5  -6 1628.04   27.20
  -1   5   6 1626.54   25.80
  -1   5   6 1640.44   27.10
   1   5  -6 1700.23   28.60
   0  -5  -6   85.39    5.60
   0  -5   6   88.39    7.00
   0  -5  -6   74.39    5.90
   0   5  -6   98.49    6.30
  -1  -5  -6 4518.05   59.49
  -1  -5  -6 4460.45   60.19
   1  -5   6 4663.23   64.09
  -1   5  -6 4706.13   60.99
  -2  -5  -6   46.40    4.90
  -2  -5  -6   48.80    4.50
   2  -5   6   58.89    5.20
  -2   5  -6   63.69    5.20
  -2   5  -6   62.69    4.60
   3  -5   6 3121.29   46.30
  -3  -5  -6 3207.28   45.50
  -3  -5  -6 3306.57   47.80
  -3   5  -6 3237.88   46.00
  -3   5  -6 3391.56   46.20
  -4  -5  -6   -2.70    2.00
  -4  -5  -6    1.40    2.00
  -4   5  -6   -4.50    2.20
  -4   5  -6    1.80    2.00
  -5  -5  -6 1317.37   26.50
  -5  -5  -6 1292.47   25.10
  -5   5  -6 1300.37   24.50
  -5   5  -6 1272.67   26.20
  -6  -5  -6    0.00    2.60
  -6  -5  -6   -2.40    2.80
  -6   5  -6   -1.00    3.00
  -7  -5  -6  795.52   20.50
  -7  -5  -6  785.32   20.90
  -7   5  -6  807.72   22.40
  -8  -5  -6   12.90    3.30
  -8  -5  -6   14.70    3.90
  -8   5  -6   16.20    5.40
  -9  -5  -6  301.17   13.10
  -9  -5  -6  319.57   13.80
  -9   5  -6  296.67   15.00
 -10  -5  -6   -2.70    2.30
 -10  -5  -6    0.90    2.10
 -10   5  -6   -0.10    3.50
 -11  -5  -6    8.60    3.30
 -11   5  -6    7.10    4.00
 -12  -5  -6    8.20    2.90
 -12  -5  -6   11.60    2.60
 -12   5  -6    8.90    4.20
 -13  -5  -6    3.10    2.70
 -13   5  -6    1.80    2.50
  13  -6  -6   28.70    6.40
 -13   6   6   27.40    3.60
 -12  -6   6   55.39    7.70
  12  -6  -6   59.09    8.30
 -12   6   6   49.90    8.20
  12   6  -6   62.89    5.60
  11  -6  -6   45.40    7.40
 -11  -6   6   54.49    7.90
  11   6  -6   66.99    6.80
 -11   6   6   38.00    7.70
 -10  -6   6  109.09    9.40
  10  -6  -6  102.89    9.40
  10   6  -6   92.09    8.20
 -10   6   6   86.29   10.60
   9  -6  -6  358.66   15.90
  -9  -6   6  358.96   16.50
   9   6  -6  363.86   14.90
  -9   6   6  349.37   17.50
   8  -6  -6    8.50    4.20
  -8  -6   6    1.00    2.80
   8   6  -6    1.00    3.10
  -8   6   6    1.00    4.90
   7  -6  -6  830.92   22.90
  -7  -6   6  860.41   25.00
  -7   6   6  825.92   24.40
   7   6  -6  820.22   21.60
  -6  -6   6  205.48   12.20
   6  -6  -6  197.48   11.10
   6   6  -6  199.78   10.40
  -6   6   6  202.18   12.00
  -5  -6   6  471.25   17.30
   5  -6  -6  472.25   15.50
  -5   6   6  471.15   16.80
   5   6  -6  487.05   15.30
   4  -6  -6   65.89    6.90
  -4  -6   6   65.19    7.90
  -4   6   6   51.69    6.60
   4   6  -6   62.29    6.40
  -4   6   6   60.29    4.70
  -3  -6   6  670.83   19.70
   3  -6  -6  679.63   16.90
  -3   6   6  658.93   14.90
   3   6  -6  695.53   17.80
   2  -6  -6  894.81   19.20
  -2  -6   6  885.61   22.30
   2  -6  -6  864.41   18.50
  -2   6   6  848.02   16.50
  -2   6   6  842.42   17.50
   2   6  -6  879.21   19.90
   1  -6  -6  156.68    7.80
   1  -6  -6  186.18    7.70
  -1  -6   6  172.68    9.50
   1   6  -6  170.98    8.60
   0  -6  -6 2827.32   41.20
   0  -6  -6 2762.52   41.10
   0  -6   6 2895.51   45.80
   0   6  -6 2968.80   43.20
   1  -6   6  214.28    9.70
  -1  -6  -6  191.88    8.40
  -1  -6  -6  182.98    7.80
  -1   6  -6  210.08    9.20
  -2  -6  -6 1362.76   23.80
  -2  -6  -6 1298.97   24.90
   2  -6   6 1295.87   25.70
  -2   6  -6 1335.47   25.10
  -2   6  -6 1377.06   22.70
   3  -6   6   14.30    2.90
  -3  -6  -6   10.70    3.30
  -3  -6  -6   13.00    2.90
  -3   6  -6   14.20    3.30
  -3   6  -6   15.10    3.40
  -4  -6  -6 1365.16   24.70
  -4  -6  -6 1353.96   27.00
  -4   6  -6 1319.97   25.60
  -4   6  -6 1294.97   25.40
  -5  -6  -6   23.50    4.20
  -5  -6  -6   27.80    4.80
  -5   6  -6   23.90    4.20
  -5   6  -6   22.70    4.50
  -6  -6  -6  498.95   15.10
  -6  -6  -6  495.65   16.20
  -6   6  -6  490.15   16.10
  -6   6  -6  490.35   14.80
  -7  -6  -6  280.27   11.70
  -7  -6  -6  278.87   12.50
  -7   6  -6  265.57   10.80
  -7   6  -6  258.37   12.60
  -8  -6  -6  148.99    8.80
  -8  -6  -6  148.09    9.60
  -8   6  -6  147.49   10.30
  -8   6  -6  141.29    7.80
  -9  -6  -6  250.77   11.50
  -9  -6  -6  248.18   12.50
  -9   6  -6  237.08   13.40
 -10  -6  -6   41.60    4.80
 -10  -6  -6   45.20    6.80
 -10   6  -6   62.19    9.00
 -11  -6  -6  251.97   11.10
 -11  -6  -6  249.78   12.90
 -11   6  -6  256.97   15.10
 -12  -6  -6   -1.80    2.20
 -12   6  -6    2.10    3.20
 -13  -6  -6  260.37   11.70
 -13   6  -6  243.58   12.50
 -13  -7   6   52.29    7.10
  13  -7  -6   52.79    7.30
 -12  -7   6  179.78   11.90
  12  -7  -6  160.08   11.80
 -12   7   6  188.58   13.10
 -11  -7   6   16.30    4.10
  11  -7  -6   10.00    4.60
  11   7  -6   17.80    4.30
 -11   7   6    7.70    5.40
  10  -7  -6  455.15   18.60
 -10  -7   6  475.45   19.90
 -10   7   6  454.85   20.40
  10   7  -6  445.26   16.90
   9  -7  -6    6.90    3.60
  -9  -7   6    2.60    2.80
   9   7  -6    1.50    2.90
  -9   7   6   -0.60    3.60
  -8  -7   6 1049.40   29.50
   8  -7  -6 1061.79   27.40
  -8   7   6 1063.79   29.60
   8   7  -6 1037.40   25.80
   7  -7  -6    4.00    3.80
  -7  -7   6    5.30    3.50
   7   7  -6    5.40    3.40
  -7   7   6    1.60    4.00
  -6  -7   6 1288.37   31.60
   6  -7  -6 1271.37   28.50
  -6   7   6 1257.07   30.40
   6   7  -6 1269.77   27.80
   5  -7  -6   79.79    7.90
  -5  -7   6   83.69    8.90
   5   7  -6   78.39    7.50
  -5   7   6   70.79    8.00
  -4  -7   6 1238.78   29.40
   4  -7  -6 1264.17   26.30
   4   7  -6 1268.37   26.80
  -4   7   6 1259.87   28.00
  -4   7   6 1252.27   22.60
   3  -7  -6   18.70    4.20
  -3  -7   6   23.60    5.30
   3   7  -6   18.30    4.40
  -3   7   6   20.10    3.40
  -3   7   6   23.10    4.60
   2  -7  -6 1091.09   22.00
   2  -7  -6 1062.89   21.80
  -2  -7   6 1050.09   25.00
  -2   7   6 1053.49   19.40
  -2   7   6 1031.40   20.30
   2   7  -6 1114.19   23.60
  -1  -7   6   27.50    4.90
   1  -7  -6   20.10    3.80
   1  -7  -6   22.40    3.60
   1  -7  -6   14.50    3.00
   1   7  -6   16.50    3.80
   0  -7  -6  531.75   13.60
   0  -7   6  528.25   15.90
   0  -7  -6  514.45   13.80
   0   7  -6  533.05   15.20
  -1  -7  -6   50.49    4.70
   1  -7   6   64.29    5.80
  -1  -7  -6   55.69    5.30
  -1   7  -6   61.09    5.90
  -2  -7  -6  135.19    6.60
   2  -7   6  136.29    7.40
  -2  -7  -6  124.19    7.60
  -2   7  -6  125.99    7.80
  -3  -7  -6   38.10    4.30
  -3  -7  -6   34.30    5.10
   3  -7   6   41.80    4.00
  -3   7  -6   36.10    4.60
  -3   7  -6   37.90    5.30
  -4  -7  -6   75.19    7.10
  -4  -7  -6   71.79    5.40
  -4   7  -6   67.09    6.00
  -4   7  -6   61.19    6.00
  -5  -7  -6   34.10    5.20
  -5  -7  -6   40.80    5.10
  -5   7  -6   32.20    4.90
  -5   7  -6   38.10    5.70
  -6  -7  -6  156.78    8.40
  -6  -7  -6  155.28    9.40
  -6   7  -6  150.18    9.30
  -6   7  -6  149.39    8.70
  -7  -7  -6   63.69    6.90
  -7  -7  -6   57.09    5.50
  -7   7  -6   50.69    7.10
  -7   7  -6   60.79    5.80
  -8  -7  -6  653.83   18.70
  -8  -7  -6  646.74   20.60
  -8   7  -6  664.43   18.60
  -8   7  -6  653.43   21.10
  -9  -7  -6    1.50    2.40
  -9  -7  -6    1.60    1.60
  -9   7  -6    7.00    3.70
 -10  -7  -6  799.62   30.00
 -10  -7  -6  784.42   24.10
 -10   7  -6  806.82   25.70
 -11  -7  -6    3.60    2.50
 -11   7  -6    0.70    3.60
 -12  -7  -6  478.45   19.10
 -12   7  -6  521.65   21.70
 -13  -7  -6   -3.90    2.30
 -13  -8   6   61.89    5.10
 -12  -8   6    4.80    3.40
  12  -8  -6   14.20    4.50
 -12   8   6    2.30    3.20
 -11  -8   6  274.57   15.50
  11  -8  -6  250.97   14.70
 -11   8   6  260.77   15.50
  11   8  -6  249.68   11.90
 -10  -8   6    2.60    3.10
  10  -8  -6   -0.90    3.80
 -10   8   6    6.00    4.60
  10   8  -6   -1.20    2.60
   9  -8  -6  446.86   18.50
  -9  -8   6  429.36   19.10
  -9   8   6  464.55   19.80
   9   8  -6  421.16   16.70
   8  -8  -6   12.60    4.70
  -8  -8   6   12.60    4.50
  -8   8   6   16.70    5.40
   8   8  -6   17.80    4.60
  -7  -8   6  546.55   20.50
   7  -8  -6  538.05   19.10
  -7   8   6  537.65   20.20
   7   8  -6  557.94   18.20
  -6  -8   6   12.20    4.80
   6  -8  -6    8.50    4.60
  -6   8   6   10.00    4.40
   6   8  -6   18.40    4.50
  -5  -8   6 1171.88   30.00
   5  -8  -6 1188.68   27.00
  -5   8   6 1175.68   28.80
   5   8  -6 1151.18   26.50
   4  -8  -6  206.78   10.70
  -4  -8   6  213.38   12.40
  -4   8   6  208.18    8.10
   4   8  -6  224.78   11.00
  -4   8   6  212.98   11.60
  -3  -8   6  963.50   25.30
   3  -8  -6 1033.70   22.80
  -3   8   6  988.70   23.90
   3   8  -6 1005.70   23.40
  -3   8   6  993.60   19.80
  -3   8   6  995.30   18.70
  -2  -8   6  219.38   11.50
   2  -8  -6  232.48   10.20
  -2   8   6  215.08    8.50
   2   8  -6  234.88   10.70
  -2   8   6  226.88    8.00
   1  -8  -6  744.13   16.80
   1  -8  -6  739.83   17.30
   1  -8  -6  736.83   17.50
  -1  -8   6  710.33   19.90
   1   8  -6  697.73   18.50
   0  -8  -6  391.76   11.80
   0  -8   6  390.96   13.70
   0  -8  -6  386.56   12.00
   0   8  -6  392.56   13.50
   1  -8   6    4.40    2.60
  -1  -8  -6    6.80    2.80
  -1  -8  -6    6.80    2.50
  -1   8  -6    5.50    2.90
  -2  -8  -6  337.67   10.60
   2  -8   6  323.47   11.30
  -2  -8  -6  325.57   12.10
  -2   8  -6  314.07   12.30
  -3  -8  -6    3.70    2.10
  -3  -8  -6    5.20    3.20
  -3   8  -6    2.60    2.70
  -4  -8  -6  272.57    9.90
  -4  -8  -6  260.17   11.90
  -4   8  -6  253.27   11.30
  -4   8  -6  242.78   10.30
  -5  -8  -6  171.38    8.00
  -5  -8  -6  156.38   10.00
  -5   8  -6  160.48    9.40
  -5   8  -6  175.98    9.70
  -6  -8  -6   22.30    4.80
  -6  -8  -6   27.30    4.00
  -6   8  -6   20.40    4.80
  -6   8  -6   30.50    5.10
  -7  -8  -6  308.07   11.50
  -7  -8  -6  306.67   13.90
  -7   8  -6  320.87   12.90
  -7   8  -6  310.87   13.90
  -8  -8  -6   98.59    5.60
  -8  -8  -6   84.79    7.90
  -8   8  -6   86.79    6.70
  -8   8  -6   89.49    8.50
  -9  -8  -6  428.26   17.40
  -9   8  -6  429.76   15.10
  -9   8  -6  424.26   17.90
 -10  -8  -6    2.90    2.20
 -10   8  -6   -2.20    3.10
 -11  -8  -6  251.57   13.60
 -11   8  -6  262.37   15.20
 -12  -8  -6    5.80    2.90
 -12   8  -6    0.40    3.40
 -13  -8  -6  198.68    9.90
  12  -9  -6   46.60    6.70
 -12   9   6   54.89    4.90
 -11  -9   6  189.78   13.20
  11  -9  -6  169.48   12.40
 -11   9   6  211.28   13.70
  10  -9  -6  100.29   10.20
 -10  -9   6   91.39    9.20
  10   9  -6   80.29    7.50
 -10   9   6  109.29   10.60
   9  -9  -6   46.60    7.60
  -9  -9   6   52.69    8.40
   9   9  -6   50.09    7.10
  -9   9   6   52.49    8.70
   8  -9  -6  201.78   12.50
  -8  -9   6  192.38   12.60
  -8   9   6  189.18   13.00
   8   9  -6  187.18   11.10
   7  -9  -6   18.70    5.40
  -7  -9   6   20.50    5.70
   7   9  -6   22.20    5.00
  -7   9   6   17.20    5.40
   6  -9  -6  269.87   13.50
  -6  -9   6  261.27   14.50
   6   9  -6  273.57   12.80
  -6   9   6  275.27   14.40
   5  -9  -6  213.58   11.90
  -5  -9   6  235.48   13.70
   5   9  -6  242.88   11.80
  -5   9   6  228.58   12.90
  -4  -9   6  271.87   14.10
   4  -9  -6  287.67   12.80
   4   9  -6  287.57   12.80
  -4   9   6  287.77   13.40
   3  -9  -6  449.16   15.20
  -3  -9   6  444.46   17.10
  -3   9   6  424.76   12.20
  -3   9   6  417.46   15.40
   3   9  -6  457.25   15.50
  -3   9   6  431.26   11.40
   2  -9  -6  182.08    9.50
  -2  -9   6  161.58   10.40
   2   9  -6  153.58    9.20
   1  -9  -6 1406.06   27.20
   1  -9  -6 1433.86   26.70
  -1  -9   6 1385.56   30.00
   1  -9  -6 1377.36   25.70
   1   9  -6 1376.36   28.40
   0  -9   6    6.00    3.10
   0  -9  -6    6.60    3.30
   0  -9  -6   12.20    3.20
   0  -9  -6   14.90    3.30
   0   9  -6    4.90    3.10
   1  -9   6  631.84   17.40
  -1  -9  -6  652.73   17.30
  -1  -9  -6  653.63   15.80
  -1   9  -6  629.44   18.30
  -2  -9  -6   55.79    6.30
  -2  -9  -6   52.79    4.90
   2  -9   6   61.89    5.00
  -2   9  -6   49.50    6.40
  -3  -9  -6  609.74   15.10
  -3  -9  -6  617.34   18.40
  -3   9  -6  594.14   18.20
  -4  -9  -6    1.90    3.30
  -4   9  -6    3.60    3.00
  -4   9  -6    1.50    3.10
  -5  -9  -6 1071.09   21.90
  -5  -9  -6 1047.40   26.30
  -5   9  -6 1037.10   24.00
  -5   9  -6 1045.40   25.60
  -6  -9  -6  143.99    6.30
  -6  -9  -6  133.59   10.00
  -6   9  -6  140.59    9.70
  -6   9  -6  135.99    9.20
  -7  -9  -6  397.86   16.50
  -7   9  -6  435.36   15.80
  -7   9  -6  431.06   16.40
  -8  -9  -6  143.89   10.10
  -8   9  -6  149.88    8.80
  -8   9  -6  152.38   10.60
  -9  -9  -6   40.40    6.80
  -9   9  -6   38.60    4.30
  -9   9  -6   30.00    6.40
 -10  -9  -6   92.69    8.50
 -10   9  -6   78.99    8.90
 -11  -9  -6   11.80    4.10
 -11   9  -6    3.50    3.80
 -12  -9  -6   54.09    5.90
 -12   9  -6   55.39    5.50
 -11 -10   6   11.90    3.70
 -11  10   6   11.60    4.20
  10 -10  -6  101.69    9.90
 -10 -10   6  118.69   10.20
 -10  10   6  121.29   11.50
  10  10  -6  116.49    8.40
   9 -10  -6   10.90    4.70
  -9 -10   6   12.20    3.80
  -9  10   6   23.30    5.70
   9  10  -6   10.50    3.60
   8 -10  -6    6.90    3.50
  -8 -10   6    4.70    3.30
   8  10  -6    3.40    3.10
  -8  10   6    6.60    3.50
   7 -10  -6    3.80    3.80
  -7 -10   6    2.80    3.50
   7  10  -6    3.90    2.80
  -7  10   6   -1.30    3.60
  -6 -10   6   46.10    7.50
   6 -10  -6   42.20    6.70
   6  10  -6   47.40    6.90
  -6  10   6   40.20    6.90
  -5 -10   6    1.20    3.90
   5 -10  -6    2.10    3.30
   5  10  -6    8.70    3.60
  -5  10   6    9.60    4.20
  -4 -10   6  522.55   19.50
   4 -10  -6  525.75   17.70
  -4  10   6  488.75   18.10
   4  10  -6  530.15   17.90
  -3 -10   6    6.10    4.00
   3 -10  -6    5.10    3.60
  -3  10   6    9.50    2.20
  -3  10   6   10.10    4.00
   3  10  -6    8.90    3.60
  -3  10   6    8.20    2.20
  -2 -10   6  793.32   23.00
   2 -10  -6  820.72   21.00
  -2  10   6  784.02   21.10
   2  10  -6  788.42   21.50
   1 -10  -6  207.48   10.40
  -1 -10   6  187.68   11.20
   1 -10  -6  184.58    8.70
   1  10  -6  188.18   10.40
   0 -10   6 1463.05   30.50
   0 -10  -6 1465.45   27.10
   0 -10  -6 1437.16   27.90
   0  10  -6 1436.26   30.30
  -1 -10  -6   75.59    6.90
   1 -10   6   68.49    6.40
  -1 -10  -6   77.79    6.10
  -1  10  -6   71.09    7.40
  -2 -10  -6 1878.41   35.60
   2 -10   6 1825.02   32.80
  -2 -10  -6 1917.71   31.60
  -2  10  -6 1925.21   37.00
  -3 -10  -6    4.60    3.50
  -3  10  -6    4.70    3.30
  -4 -10  -6  769.72   22.20
  -4  10  -6  776.72   19.10
  -4  10  -6  786.72   22.30
  -5 -10  -6   49.99    7.30
  -5  10  -6   46.60    6.40
  -5  10  -6   42.20    6.30
  -6 -10  -6  573.14   20.10
  -6  10  -6  600.44   19.50
  -6  10  -6  578.34   18.20
  -7 -10  -6   -0.30    2.40
  -7  10  -6   -1.90    2.50
  -7  10  -6   -2.40    2.30
  -8 -10  -6  376.96   16.90
  -8  10  -6  372.66   14.90
  -8  10  -6  349.87   15.50
  -9 -10  -6   -1.00    2.40
  -9  10  -6   -6.80    2.50
  -9  10  -6    0.40    1.70
 -10 -10  -6   45.40    7.20
 -10  10  -6   38.60    3.40
 -10  10  -6   46.10    7.50
 -11  10  -6   -6.70    2.80
  11 -11  -6   90.69    6.20
 -11 -11   6   84.19    5.70
 -11  11   6   90.19    6.80
 -10 -11   6  286.37   16.10
  10 -11  -6  318.77   16.40
  10  11  -6  304.57   14.30
 -10  11   6  347.57   17.90
  -9 -11   6   38.60    7.10
   9 -11  -6   42.20    7.30
   9  11  -6   33.70    5.40
  -9  11   6   46.00    8.70
   8 -11  -6  328.67   16.00
  -8 -11   6  317.57   17.30
   8  11  -6  328.47   15.00
  -8  11   6  330.17   16.80
   7 -11  -6    4.80    3.40
  -7 -11   6    8.00    3.70
  -7  11   6    3.80    3.60
   7  11  -6   -0.20    3.20
   6 -11  -6  405.66   17.00
  -6 -11   6  383.56   18.30
   6  11  -6  391.36   16.10
  -6  11   6  402.76   17.50
  -5 -11   6   20.80    5.50
   5 -11  -6   21.60    5.30
  -5  11   6   12.80    5.20
   5  11  -6   18.70    4.80
   4 -11  -6  222.58   12.20
  -4 -11   6  205.28   12.80
   4  11  -6  223.68   12.00
  -4  11   6  211.18   12.10
  -3 -11   6  198.08   12.10
   3 -11  -6  207.98   11.30
  -3  11   6  189.78   11.30
   3  11  -6  206.48   11.40
  -2 -11   6  190.18   11.50
   2 -11  -6  211.28   11.20
   2 -11  -6  207.18    8.40
   2  11  -6  199.38   11.30
  -2  11   6  197.48   11.20
   1 -11  -6  729.33   20.10
  -1 -11   6  724.53   21.40
   1 -11  -6  723.93   18.10
   1  11  -6  720.83   20.90
   0 -11   6  111.19    8.20
   0 -11  -6  124.29    7.80
   0 -11  -6  115.89    7.00
   0  11  -6  108.69    8.70
   0  11   6  128.19    8.30
  -1 -11  -6  917.71   22.60
   1 -11   6  972.90   22.90
  -1  11  -6  926.51   24.60
  -2 -11  -6   23.40    4.90
  -2  11  -6   13.90    4.40
  -3 -11  -6  547.55   18.30
  -3  11  -6  531.35   18.60
  -4 -11  -6   18.10    4.90
  -4  11  -6   27.50    5.60
  -5 -11  -6  246.58   13.00
  -5  11  -6  243.78   10.80
  -5  11  -6  228.48   12.40
  -6 -11  -6  191.68   12.20
  -6  11  -6  180.48   10.10
  -6  11  -6  192.68   11.20
  -7 -11  -6   68.09    7.70
  -7  11  -6   64.59    6.90
  -7  11  -6   58.69    6.30
  -8 -11  -6  102.49    9.10
  -8  11  -6   78.69    7.80
  -8  11  -6   77.99    7.00
  -9 -11  -6   34.80    6.10
  -9  11  -6   37.30    6.50
  -9  11  -6   37.10    4.20
 -10 -11  -6  301.27   15.40
 -10  11  -6  278.07   10.50
 -10  11  -6  283.57   14.70
 -11  11  -6   16.10    4.10
 -10 -12   6    2.60    2.10
  10 -12  -6    2.70    2.70
 -10  12   6    4.70    3.60
   9 -12  -6  543.35   21.40
  -9 -12   6  515.75   22.70
  -9  12   6  558.24   22.70
   9  12  -6  557.24   19.80
  -8 -12   6   -2.20    2.40
   8 -12  -6   -1.30    2.60
   8  12  -6    1.80    2.80
  -8  12   6   -0.10    3.20
  -7 -12   6  712.93   26.00
   7 -12  -6  746.23   24.60
   7  12  -6  699.93   22.70
  -7  12   6  714.53   24.70
   6 -12  -6    0.00    3.10
  -6 -12   6    4.90    3.40
  -6  12   6    9.70    4.00
   6  12  -6   -2.80    3.10
   5 -12  -6  655.13   21.50
  -5 -12   6  677.13   23.80
   5  12  -6  643.34   21.30
  -5  12   6  631.54   21.90
  -4 -12   6   12.60    4.00
   4 -12  -6    7.20    3.10
  -4  12   6   12.10    4.30
   4  12  -6    6.70    3.40
  -3 -12   6  582.54   20.60
   3 -12  -6  585.94   19.20
  -3  12   6  579.14   19.20
   3  12  -6  580.74   19.50
   2 -12  -6    7.90    3.00
  -2 -12   6    6.40    2.80
  -2  12   6    6.30    3.40
   2  12  -6    7.00    3.30
   1 -12  -6  179.28    8.60
  -1 -12   6  172.98   10.20
  -1  12   6  156.98    9.80
   1  12  -6  172.88   10.80
   0 -12   6    4.00    2.10
   0 -12  -6    4.90    2.40
   0  12   6    1.50    2.40
   0  12  -6    5.20    3.60
  -1 -12  -6   53.19    5.90
  -1  12  -6   50.49    7.20
  -2 -12  -6   -0.50    2.50
  -2  12  -6    4.80    3.30
  -3 -12  -6    2.60    2.80
  -3  12  -6    2.60    2.20
  -4 -12  -6   13.30    4.00
  -4  12  -6   10.20    4.10
  -5 -12  -6   36.00    6.30
  -5  12  -6   39.40    6.20
  -6 -12  -6    2.60    2.90
  -6  12  -6   -0.10    2.00
  -7 -12  -6  352.06   16.80
  -7  12  -6  365.26   15.70
  -7  12  -6  375.46   15.50
  -8 -12  -6   -0.80    2.80
  -8  12  -6   -0.40    1.80
  -8  12  -6   -0.50    2.30
  -9 -12  -6  438.96   18.80
  -9  12  -6  423.76   17.20
  -9  12  -6  426.26   16.40
 -10  12  -6   11.40    3.70
 -10  12  -6   12.50    2.10
 -11  12  -6  334.37   19.00
 -10  13   6  166.38   12.80
   9 -13  -6    1.70    2.40
  -9 -13   6    9.30    2.40
   9  13  -6    4.90    2.30
  -9  13   6    8.70    3.90
   8 -13  -6  294.37   15.00
  -8 -13   6  284.87   16.10
  -8  13   6  309.97   16.20
   8  13  -6  282.47   14.00
  -7 -13   6   -2.00    2.50
   7 -13  -6   -4.40    2.60
   7  13  -6    2.00    2.50
  -7  13   6   -1.80    2.80
   6 -13  -6  454.35   18.80
  -6 -13   6  457.35   20.20
   6  13  -6  460.85   18.10
  -6  13   6  477.45   19.40
   5 -13  -6   -1.00    2.70
  -5 -13   6    2.60    2.50
   5  13  -6    0.60    2.10
  -5  13   6    8.00    3.50
   4 -13  -6  735.83   23.10
  -4 -13   6  741.63   24.70
   4  13  -6  734.23   22.90
  -4  13   6  727.93   23.00
  -3 -13   6   23.20    4.90
  -3  13   6   30.10    5.50
   3  13  -6   25.60    5.30
  -2 -13   6  314.67   14.50
  -2  13   6  325.47   14.10
   2  13  -6  338.77   14.80
  -1 -13   6  338.67   14.40
   1  13  -6  343.37   15.00
  -1  13   6  337.27   14.40
   0 -13   6  130.79    7.50
   0 -13  -6  127.19    7.60
   0  13  -6  125.19    9.40
   0  13   6  136.59    8.70
  -1 -13  -6  140.39    8.50
  -1  13  -6  129.99   10.00
  -2 -13  -6   53.69    6.00
  -2  13  -6   44.40    7.20
  -3 -13  -6  108.59    8.50
  -3  13  -6  110.49    9.20
  -4 -13  -6   98.49    8.60
  -4  13  -6   93.19    8.40
  -5 -13  -6  205.28   12.30
  -5  13  -6  192.48   11.90
  -6 -13  -6   90.49    8.90
  -6  13  -6   90.99    7.80
  -7 -13  -6   52.79    8.20
  -7  13  -6   54.89    5.60
  -8 -13  -6  343.57   16.70
  -8  13  -6  336.17   14.80
  -9  13  -6   16.20    2.10
 -10  13  -6  279.67    9.90
  -9  14   6    7.40    3.60
   8 -14  -6    7.00    2.40
  -8 -14   6   11.40    2.70
  -8  14   6   12.90    4.50
   8  14  -6    9.20    3.10
  -7 -14   6   82.79    7.70
   7 -14  -6   79.39    7.10
  -7  14   6   73.19    9.50
   7  14  -6   74.49    7.50
  -6 -14   6    6.20    2.90
   6 -14  -6   -2.10    2.10
  -6  14   6   -0.40    2.90
   6  14  -6    3.40    2.90
  -5 -14   6   62.19    7.00
   5 -14  -6   67.49    6.80
  -5  14   6   53.19    7.60
   5  14  -6   59.19    6.80
  -4 -14   6  131.59    9.80
   4  14  -6  107.49    9.10
  -4  14   6  115.09    8.50
  -3 -14   6  168.28   10.50
   3  14  -6  167.08   10.90
  -2 -14   6  333.17   14.80
   2  14  -6  334.97   15.10
  -2  14   6  338.17   15.20
  -1 -14   6  106.49    6.80
   1  14  -6  121.99    9.20
  -1  14   6  123.49    8.80
   0 -14  -6  344.97   12.10
   0  14   6  361.46   14.80
   0  14  -6  361.76   16.10
  -1 -14  -6   10.70    2.80
  -1  14  -6   14.80    4.50
   1  14   6    6.90    2.50
  -2 -14  -6  712.73   21.50
  -2  14  -6  700.03   23.40
  -3 -14  -6   -2.40    1.80
  -3  14  -6   -1.00    2.20
  -4 -14  -6  470.05   18.40
  -4  14  -6  475.95   19.10
  -5 -14  -6   23.50    5.10
  -5  14  -6   25.50    5.50
  -6 -14  -6  345.67   16.10
  -6  14  -6  309.77   15.10
  -7 -14  -6   77.59    7.10
  -7  14  -6   65.09    6.10
  -8 -14  -6  228.58   11.20
  -8  14  -6  251.27   11.50
  -9  14  -6   44.00    3.60
  -8  15   6   39.50    5.60
   8  15  -6   42.80    4.30
   7 -15  -6   -0.40    2.50
  -7 -15   6   -3.40    2.10
  -7  15   6   -3.10    2.80
   7  15  -6   -1.70    2.40
  -6 -15   6   10.80    3.00
   6  15  -6    8.40    3.40
  -5 -15   6    5.00    2.50
   5  15  -6    2.50    2.80
  -4 -15   6   14.40    3.70
   4  15  -6   17.00    4.30
  -4  15   6   16.00    4.20
  -3 -15   6  258.47   13.30
  -3  15   6  230.68   13.40
   3  15  -6  244.48   13.50
  -2 -15   6   70.99    5.60
   2  15  -6   75.99    7.90
  -2  15   6   84.19    7.90
   1  15  -6  383.36   16.90
  -1  15   6  360.66   15.70
   0  15  -6    2.20    2.50
   0  15   6    6.90    2.80
  -1 -15  -6  541.05   16.70
  -1  15  -6  589.34   21.90
  -2 -15  -6    0.30    1.80
  -2  15  -6    2.20    2.40
  -3 -15  -6  692.63   22.30
  -3  15  -6  677.33   23.70
  -4 -15  -6   11.50    3.10
  -4  15  -6   11.30    3.90
  -5 -15  -6  645.44   22.80
  -5  15  -6  633.24   22.70
  -6 -15  -6    1.50    2.10
  -6  15  -6   -2.00    2.10
  -7 -15  -6  348.27   14.90
  -7  15  -6  345.57   13.80
   7  16  -6  177.78    9.30
  -6 -16   6   37.20    3.70
   6  16  -6   20.70    4.70
  -5 -16   6  184.88   10.60
   5  16  -6  182.98   12.20
  -5  16   6  173.48   11.90
  -4 -16   6   11.00    2.40
   4  16  -6   11.40    4.00
  -4  16   6    7.30    3.40
  -3 -16   6  210.48   10.30
   3  16  -6  223.78   13.40
  -3  16   6  198.38   12.40
  -2  16   6   42.60    6.60
   2  16  -6   30.70    6.20
   1  16  -6  206.28   12.80
  -1  16   6  195.28   11.60
   0  16   6  121.99    8.00
   0  16  -6  109.49    9.70
  -1  16  -6   42.50    7.00
  -2 -16  -6  288.87   11.40
  -2  16  -6  296.67   15.60
  -3 -16  -6    0.50    2.00
  -3  16  -6    9.50    2.50
  -4 -16  -6  205.88   11.00
  -4  16  -6  209.58   11.70
  -5 -16  -6   68.89    5.30
  -5  16  -6   55.59    4.70
  -5 -17   6   -5.00    2.80
  -4 -17   6  314.87   12.40
   4  17  -6  295.27   13.50
  -4  17   6  294.97   13.70
  -3  17   6   18.80    4.70
   3  17  -6   10.00    2.90
  -2  17   6  152.08   10.50
   2  17  -6  135.09   10.20
   1  17  -6   15.80    4.20
  -1  17   6   30.20    5.00
   0  17  -6   90.99    8.30
  -1  17  -6    5.30    2.20
  -2  17  -6   -3.60    1.90
  -3 -17  -6   -3.20    2.20
  -4 -17  -6   25.20    2.40
  -2  18   6   57.69    4.70
  14   0  -7   -2.60    3.10
 -14   0   7    2.20    2.50
 -13   0   7  162.28    9.40
  13   0  -7  143.89   10.40
 -12   0   7   -1.70    2.60
  12   0  -7    0.80    2.90
 -11   0   7   35.00    5.50
  11   0  -7   39.80    7.00
  10   0  -7   -2.30    3.00
 -10   0   7    1.60    1.90
 -10   0   7    3.30    3.30
  -9   0   7  138.29    9.20
  -9   0   7  127.49    9.80
   9   0  -7  126.99    9.80
  -8   0   7    1.50    3.00
   8   0  -7   -4.00    3.20
  -8   0   7   -8.30    3.10
  -7   0   7  462.95   16.20
  -7   0   7  454.85   16.40
   7   0  -7  441.96   15.30
  -6   0   7    3.60    3.60
  -6   0   7    5.00    3.40
   6   0  -7   -2.80    2.60
   5   0  -7  585.14   16.10
  -5   0   7  588.64   18.50
  -5   0   7  606.04   16.60
   4   0  -7   -0.80    2.50
  -4   0   7    1.80    3.00
   3   0  -7  878.31   17.70
   3   0  -7  874.31   18.60
  -3   0   7  863.71   20.70
   2   0  -7   -0.80    2.20
  -2   0   7    4.70    2.60
   2   0  -7    0.20    1.90
   1   0  -7 4124.19   53.39
  -1   0   7 4073.19   56.69
   1   0  -7 4182.58   53.99
   0   0   7    3.10    2.10
   0   0  -7    2.50    2.00
   0   0  -7    0.60    1.70
   1   0   7 3760.92   51.59
  -1   0  -7 3745.83   49.70
  -2   0  -7   -0.90    1.90
   2   0   7    1.10    1.80
  -3   0  -7  659.23   15.70
   3   0   7  672.83   14.60
   3   0   7  675.23   15.50
  -4   0  -7    2.60    2.50
   4   0   7    1.50    1.80
   4   0   7    0.20    1.50
  -5   0  -7  844.82   20.10
  -6   0  -7   -1.40    2.30
  -7   0  -7    1.40    2.00
  -7   0  -7    1.20    3.00
  -8   0  -7   -2.60    3.10
  -8   0  -7    1.50    2.10
  -9   0  -7  153.28   10.70
  -9   0  -7  155.28    8.20
 -10   0  -7    0.50    3.20
 -11   0  -7   27.50    6.00
 -12   0  -7   -1.40    2.80
 -13   0  -7   63.19    6.60
  14  -1  -7   91.19    7.80
  14   1  -7   59.79    6.40
 -14   1   7   68.19    5.00
  13  -1  -7   39.90    6.60
 -13  -1   7   46.60    3.70
 -13   1   7   39.80    5.70
  13   1  -7   45.10    6.40
  12  -1  -7   26.40    5.40
 -12  -1   7   31.00    4.90
 -12   1   7   26.00    5.30
  12   1  -7   20.40    5.10
  11  -1  -7  215.78   12.60
 -11  -1   7  256.37   11.90
 -11  -1   7  239.28   12.30
 -11   1   7  206.48   12.80
  11   1  -7  231.18   12.60
 -10  -1   7    1.50    2.60
 -10  -1   7   -1.20    2.50
  10  -1  -7    1.60    3.70
 -10   1   7   -5.90    3.00
  10   1  -7   -5.50    3.20
   9  -1  -7  169.78   10.80
  -9  -1   7  220.58   11.80
  -9  -1   7  188.68   11.40
   9   1  -7  209.58   11.70
  -9   1   7  177.78   12.00
  -9   1   7  179.48   10.10
   8  -1  -7   81.49    8.30
  -8  -1   7   69.29    7.90
  -8  -1   7   80.19    7.80
  -8   1   7   71.89    7.60
   8   1  -7   69.59    7.90
  -8   1   7   74.49    8.70
  -7  -1   7  366.56   14.00
  -7  -1   7  369.66   15.00
   7  -1  -7  347.27   13.80
   7   1  -7  374.86   14.00
  -7   1   7  357.06   14.60
  -7   1   7  358.46   14.60
   6  -1  -7  454.25   14.90
  -6  -1   7  434.36   14.50
  -6  -1   7  424.86   16.20
  -6   1   7  460.25   15.80
  -6   1   7  436.46   15.90
   6   1  -7  426.56   14.20
  -5  -1   7  195.88   11.20
  -5  -1   7  197.18    9.30
   5  -1  -7  187.28    9.60
  -5   1   7  176.98   10.40
   5   1  -7  194.68    9.30
  -5   1   7  199.08   10.00
  -4  -1   7  836.12   22.20
   4  -1  -7  845.92   19.00
   4   1  -7  839.02   19.10
  -4   1   7  854.21   20.70
  -3  -1   7  237.38   11.00
   3  -1  -7  228.98    9.20
   3  -1  -7  216.38    8.60
   3   1  -7  233.38    9.20
  -3   1   7  236.68   10.10
   3   1  -7  237.88    8.30
   2  -1  -7 1444.26   24.30
  -2  -1   7 1450.55   27.90
   2  -1  -7 1418.66   24.40
   2   1  -7 1452.05   24.80
  -2   1   7 1407.36   26.20
   2   1  -7 1441.56   23.40
   1  -1  -7   87.29    5.60
  -1  -1   7   84.49    6.50
   1  -1  -7   88.39    5.40
   1   1  -7   95.39    5.60
   1   1  -7   88.59    5.10
  -1   1   7   96.29    6.00
   0  -1   7 3046.70   44.50
   0  -1  -7 2996.80   41.70
   0   1  -7 3033.10   41.00
   0   1  -7 3026.40   40.90
   0   1   7 3018.40   43.50
   1  -1   7   21.50    3.60
  -1  -1  -7   34.80    4.00
  -1   1  -7   22.00    3.20
   1   1   7   26.60    3.70
   2  -1   7 2292.97   35.10
  -2  -1  -7 2250.37   34.30
   2   1   7 2288.87   35.20
   2   1   7 2306.87   33.90
  -2   1  -7 2317.37   34.20
  -3  -1  -7   -4.60    2.50
   3  -1   7    7.90    2.40
  -3   1  -7    2.00    2.10
   3   1   7    1.70    1.70
   3   1   7   -0.10    1.50
   4  -1   7  934.91   17.80
   4  -1   7  918.41   18.80
  -4  -1  -7  894.81   20.00
  -4   1  -7  895.31   20.00
  -5  -1  -7  364.36   12.70
   5  -1   7  340.67   10.00
   5  -1   7  323.27   10.50
  -5  -1  -7  360.06   11.10
  -5   1  -7  310.77   11.90
  -6  -1  -7  276.17   10.10
   6  -1   7  251.67    9.40
   6  -1   7  257.07    8.80
  -6  -1  -7  250.17   11.20
  -6   1  -7  232.58   11.10
   7  -1   7  349.57   10.70
  -7  -1  -7  372.36   14.30
  -7  -1  -7  378.26   12.30
   7  -1   7  333.37   11.20
  -7   1  -7  319.67   13.70
  -8  -1  -7   75.79    7.90
  -8  -1  -7   88.09    6.50
  -8   1  -7   83.69    8.30
  -9  -1  -7  618.04   17.20
  -9  -1  -7  627.34   20.70
  -9   1  -7  601.84   20.70
 -10  -1  -7    4.00    3.10
 -10  -1  -7    6.40    2.30
 -10   1  -7    2.10    3.10
 -11  -1  -7  387.66   17.30
 -11   1  -7  382.76   17.60
 -12  -1  -7   30.40    5.50
 -12   1  -7   50.79    7.90
 -13  -1  -7   64.99    5.90
 -13   1  -7   64.09    6.10
 -14  -1  -7   66.49    6.80
  14  -2  -7  179.78   11.50
 -14   2   7  154.58    7.40
  14   2  -7  189.98   10.40
  13  -2  -7    4.20    3.40
  13   2  -7   -3.80    2.80
 -13   2   7   -2.00    2.70
  12  -2  -7  326.77   15.40
 -12   2   7  307.97   15.40
  12   2  -7  329.37   14.70
 -11  -2   7   20.90    4.40
 -11  -2   7   19.20    3.90
  11  -2  -7   15.70    4.70
 -11   2   7   19.80    5.40
  11   2  -7   22.40    5.10
 -10  -2   7  512.55   18.60
 -10  -2   7  497.45   17.50
  10  -2  -7  488.55   18.30
  10   2  -7  513.05   17.90
 -10   2   7  469.35   19.50
  -9  -2   7   12.40    3.80
   9  -2  -7    2.50    3.90
  -9  -2   7    4.50    3.50
   9   2  -7    5.00    4.10
  -9   2   7    9.20    3.20
  -9   2   7    4.90    4.10
  -8  -2   7  931.91   23.40
   8  -2  -7  936.91   24.10
  -8  -2   7  930.91   25.20
   8   2  -7  945.41   23.40
  -8   2   7  948.31   26.00
  -8   2   7  928.91   23.00
   7  -2  -7   30.90    5.40
  -7  -2   7   23.60    5.30
  -7  -2   7   27.30    5.10
  -7   2   7   28.70    5.90
   7   2  -7   26.20    4.90
  -7   2   7   29.40    5.90
  -6  -2   7 1138.79   27.50
   6  -2  -7 1096.69   24.60
  -6  -2   7 1164.48   24.30
   6   2  -7 1137.19   24.70
  -6   2   7 1172.48   26.60
  -6   2   7 1123.89   26.50
  -5  -2   7   37.50    6.30
   5  -2  -7   42.90    5.50
  -5  -2   7   41.40    5.10
  -5   2   7   40.50    5.90
  -5   2   7   45.80    5.90
   5   2  -7   32.90    5.00
   4  -2  -7  849.41   19.30
  -4  -2   7  909.31   23.60
   4   2  -7  906.91   20.00
  -4   2   7  868.91   20.50
  -3  -2   7  604.44   18.40
   3  -2  -7  591.34   14.90
   3  -2  -7  575.54   14.50
   3   2  -7  562.44   12.80
   3   2  -7  575.24   14.80
  -3   2   7  577.94   15.40
   2  -2  -7  463.05   12.30
   2  -2  -7  458.05   12.10
  -2  -2   7  470.05   15.20
  -2   2   7  476.05   13.20
   2   2  -7  473.85   11.00
   2   2  -7  468.45   12.60
  -1  -2   7  179.58    9.00
   1  -2  -7  174.18    6.90
   1  -2  -7  170.78    7.20
   1   2  -7  172.88    7.30
   1   2  -7  171.28    6.40
  -1   2   7  173.68    7.70
   0  -2  -7   11.90    2.80
   0  -2   7   10.20    3.00
   0   2   7   10.60    2.60
   0   2  -7   10.60    2.40
   0   2  -7    8.60    2.40
   1  -2   7  141.29    7.10
  -1  -2  -7  122.29    6.30
   1   2   7  135.79    6.70
  -1   2  -7  138.89    6.20
   1   2   7  129.99    6.10
  -1   2  -7  133.79    6.00
  -2  -2  -7  246.88    8.90
   2  -2   7  244.18    9.00
  -2   2  -7  232.18    8.40
   2   2   7  238.88    9.00
   2   2   7  246.18    8.50
  -3  -2  -7  585.84   14.20
   3  -2   7  596.04   14.40
  -3  -2  -7  580.54   14.70
  -3   2  -7  578.14   14.50
   4  -2   7  629.44   15.00
  -4  -2  -7  637.64   16.40
  -4  -2  -7  652.93   15.50
  -4   2  -7  630.34   16.20
   5  -2   7   48.80    4.30
  -5  -2  -7   50.69    5.90
  -5  -2  -7   52.29    5.20
  -5   2  -7   47.80    5.80
   6  -2   7 1307.57   24.20
  -6  -2  -7 1320.17   27.60
   6  -2   7 1294.37   22.90
  -6  -2  -7 1340.47   25.60
  -6   2  -7 1335.67   28.00
   7  -2   7  117.09    5.70
  -7  -2  -7  118.49    7.40
   7  -2   7  103.99    5.80
  -7  -2  -7  115.79    8.70
  -7   2  -7  119.69    8.60
  -8  -2  -7 1210.08   25.50
  -8  -2  -7 1188.28   28.30
  -8   2  -7 1190.68   29.00
  -9  -2  -7    0.70    3.20
  -9  -2  -7    4.00    2.60
  -9   2  -7    7.20    4.30
 -10  -2  -7  532.95   19.30
 -10  -2  -7  516.35   16.40
 -10   2  -7  514.15   20.10
 -11  -2  -7    5.00    2.70
 -11   2  -7    3.50    3.70
 -12  -2  -7  486.35   19.10
 -12   2  -7  476.95   20.30
 -13  -2  -7   30.50    4.60
 -13   2  -7   39.70    5.90
 -14  -2  -7  112.09    5.60
  14  -3  -7    7.00    4.50
 -14   3   7    7.60    2.70
  13  -3  -7  263.47   14.50
 -13   3   7  263.07   14.20
  13   3  -7  279.87   13.10
 -12  -3   7   12.50    3.10
  12  -3  -7   18.30    4.50
 -12   3   7   17.80    5.00
  12   3  -7   10.80    4.00
 -11  -3   7  479.75   18.60
  11  -3  -7  497.15   19.00
 -11   3   7  481.65   20.40
  11   3  -7  470.75   17.70
 -10  -3   7    4.90    3.20
 -10  -3   7    2.70    1.40
  10  -3  -7   -2.60    3.20
 -10   3   7    1.20    4.20
  10   3  -7    3.80    3.30
   9  -3  -7  825.32   23.50
  -9  -3   7  824.02   24.40
  -9  -3   7  802.92   21.40
  -9   3   7  831.22   25.70
   9   3  -7  831.02   22.50
   8  -3  -7   37.50    6.30
  -8  -3   7   49.99    7.30
   8   3  -7   51.99    6.90
  -8   3   7   39.00    5.70
  -8   3   7   43.30    7.40
  -7  -3   7  553.14   19.00
   7  -3  -7  549.15   17.60
   7   3  -7  550.34   17.10
  -7   3   7  546.25   17.20
  -7   3   7  568.74   19.40
   6  -3  -7   42.90    6.20
  -6  -3   7   47.70    6.80
  -6   3   7   33.50    5.60
  -6   3   7   38.60    6.30
   6   3  -7   43.30    5.90
  -5  -3   7 1130.49   27.00
   5  -3  -7 1120.79   24.00
  -5   3   7 1087.09   23.80
   5   3  -7 1096.89   23.60
  -5   3   7 1133.69   25.70
  -4  -3   7  106.99    9.00
   4  -3  -7   85.29    6.80
   4   3  -7   80.89    6.50
  -4   3   7   71.59    6.60
  -3  -3   7  405.46   15.30
   3  -3  -7  395.06   11.90
   3  -3  -7  391.46   12.10
   3   3  -7  372.96   12.00
  -3   3   7  407.46   12.20
  -2  -3   7  270.17   12.30
   2  -3  -7  272.37    9.60
   2  -3  -7  275.97    9.30
   2   3  -7  265.27    9.70
  -2   3   7  279.27    9.60
   1  -3  -7    3.70    2.30
   1  -3  -7    1.70    1.80
  -1  -3   7    1.20    2.40
   1   3  -7    1.80    2.10
   1   3  -7    2.60    1.70
  -1   3   7    0.30    1.70
   0  -3  -7   33.70    4.20
   0  -3   7   35.40    5.00
   0   3  -7   29.90    4.00
   0   3  -7   37.40    3.50
   0   3   7   37.50    3.70
   0   3   7   29.50    3.90
   1  -3   7    3.50    2.30
  -1  -3  -7    3.70    2.20
   1   3   7    2.60    1.70
   1   3   7    2.90    1.80
  -1   3  -7    5.90    2.30
  -1   3  -7    1.70    1.90
   2  -3   7  299.67   10.30
  -2  -3  -7  307.67   10.00
  -2  -3  -7  300.17   10.00
  -2   3  -7  300.27    9.30
  -2   3  -7  296.97    9.40
  -3  -3  -7 1437.96   25.80
  -3  -3  -7 1442.06   25.80
   3  -3   7 1460.15   25.80
  -3   3  -7 1476.95   25.70
   4  -3   7  518.05   13.30
  -4  -3  -7  466.65   13.90
  -4  -3  -7  499.25   13.80
  -4   3  -7  483.85   14.10
   5  -3   7  691.43   15.90
  -5  -3  -7  675.63   17.90
  -5  -3  -7  703.33   17.30
  -5   3  -7  703.13   18.40
  -6  -3  -7  117.29    7.40
  -6  -3  -7  120.09    8.10
   6  -3   7  131.79    6.40
  -6   3  -7  135.69    8.80
  -7  -3  -7 1019.70   24.50
  -7  -3  -7  994.20   22.70
  -7   3  -7 1000.10   25.00
  -8  -3  -7   81.79    6.90
  -8  -3  -7   81.09    7.80
  -8   3  -7  101.39    9.10
  -9  -3  -7  670.83   21.20
  -9  -3  -7  665.73   19.10
  -9   3  -7  664.03   21.80
 -10  -3  -7   40.40    6.60
 -10  -3  -7   44.00    6.00
 -10   3  -7   42.50    7.50
 -11  -3  -7  477.65   16.50
 -11  -3  -7  489.35   18.70
 -11   3  -7  501.95   20.20
 -12  -3  -7    3.60    2.50
 -12   3  -7    8.80    3.80
 -13  -3  -7  240.48   11.50
 -13   3  -7  229.68   12.80
 -14  -3  -7   18.20    3.00
  14  -4  -7   47.90    4.90
  13  -4  -7   62.29    8.90
 -13   4   7   81.29    7.10
  13   4  -7   78.39    6.60
 -12  -4   7   84.69    8.00
  12  -4  -7   88.89    9.30
  12   4  -7   95.29    8.10
 -12   4   7   78.39    8.40
  11  -4  -7   41.50    7.20
 -11  -4   7   39.70    6.60
 -11   4   7   50.79    8.80
  11   4  -7   49.00    6.80
 -10  -4   7   85.69    8.80
  10  -4  -7   91.99    9.10
  10   4  -7   95.99    8.20
 -10   4   7   90.69   10.20
  -9  -4   7    7.40    3.80
   9  -4  -7   -0.60    3.90
  -9   4   7    0.20    3.90
   9   4  -7    2.80    3.20
   8  -4  -7  660.23   20.50
  -8  -4   7  662.03   21.70
  -8   4   7  633.04   22.20
   8   4  -7  634.24   19.30
   7  -4  -7  245.58   12.20
  -7  -4   7  275.87   13.80
   7   4  -7  269.07   12.20
  -7   4   7  257.97   13.90
  -7   4   7  254.37   11.90
   6  -4  -7  335.77   13.40
  -6  -4   7  308.57   14.30
   6   4  -7  321.37   12.70
  -6   4   7  335.07   14.80
  -6   4   7  323.07   12.60
   5  -4  -7  323.67   12.50
  -5  -4   7  319.47   14.20
  -5   4   7  301.87   11.90
   5   4  -7  337.57   12.40
  -5   4   7  331.87   13.90
   4  -4  -7  826.82   19.30
  -4  -4   7  799.32   22.30
  -4   4   7  818.62   18.60
   4   4  -7  785.72   18.90
   3  -4  -7 1940.21   32.60
   3  -4  -7 1949.60   32.00
  -3  -4   7 1937.41   37.30
  -3   4   7 1877.51   31.40
   3   4  -7 1909.11   32.70
  -2  -4   7  116.19    8.90
   2  -4  -7  121.29    6.60
   2  -4  -7  114.79    6.90
  -2   4   7  117.59    6.30
   2   4  -7  109.39    7.10
   1  -4  -7 1992.20   30.40
  -1  -4   7 2032.70   37.00
   1  -4  -7 2028.80   32.20
  -1   4   7 2022.00   32.40
  -1   4   7 1983.20   30.90
   1   4  -7 2059.99   33.00
   0  -4  -7    3.10    2.90
   0  -4   7    7.80    3.10
   0   4   7    3.70    2.10
   0   4  -7    4.40    2.50
   0   4   7    5.70    2.10
   1  -4   7 2681.83   42.20
  -1  -4  -7 2672.33   39.20
  -1   4  -7 2651.33   36.70
  -1   4  -7 2608.44   38.80
  -2  -4  -7  256.17    9.40
   2  -4   7  267.77   10.30
  -2  -4  -7  251.87    9.60
  -2   4  -7  267.07    8.90
  -2   4  -7  266.67    9.40
   3  -4   7 1973.60   32.80
  -3  -4  -7 1976.10   32.10
  -3  -4  -7 1962.80   32.60
  -3   4  -7 1971.10   31.60
  -3   4  -7 1933.41   31.00
  -4  -4  -7  299.17   11.10
   4  -4   7  334.27   10.80
  -4  -4  -7  307.67   11.10
  -4   4  -7  330.77   11.60
  -5  -4  -7  755.82   18.80
  -5  -4  -7  743.83   18.50
   5  -4   7  736.33   16.60
  -5   4  -7  716.13   18.90
  -6  -4  -7  429.36   14.50
  -6  -4  -7  414.26   14.00
  -6   4  -7  448.36   15.30
  -7  -4  -7  442.76   15.00
  -7  -4  -7  447.06   15.60
  -7   4  -7  441.96   16.40
  -8  -4  -7  656.33   19.90
  -8  -4  -7  690.63   19.60
  -8   4  -7  720.03   21.60
  -9  -4  -7    0.80    2.30
  -9  -4  -7    3.40    2.40
  -9   4  -7   -0.90    3.30
 -10  -4  -7  159.08    9.90
 -10  -4  -7  158.98    9.60
 -10   4  -7  176.68   11.70
 -11  -4  -7   45.80    6.70
 -11  -4  -7   48.50    5.50
 -11   4  -7   52.99    7.90
 -12  -4  -7   53.79    4.80
 -12  -4  -7   47.40    4.80
 -12   4  -7   48.00    8.10
 -13  -4  -7  225.18   10.90
 -13   4  -7  197.28   11.10
 -14  -4  -7    2.50    2.70
  13  -5  -7   -3.70    3.60
 -13  -5   7    3.50    2.60
  13   5  -7    6.10    3.30
  12  -5  -7   51.59    7.90
 -12  -5   7   69.09    6.90
 -12   5   7   48.20    7.40
  12   5  -7   58.79    6.80
 -11  -5   7   -3.60    2.20
  11  -5  -7    1.40    3.70
  11   5  -7    1.10    2.80
 -11   5   7    2.80    3.90
  10  -5  -7    1.70    3.80
 -10  -5   7    2.00    2.90
 -10   5   7   -0.70    4.20
  10   5  -7    2.40    3.50
   9  -5  -7    5.50    4.40
  -9  -5   7   15.30    5.20
   9   5  -7   12.20    4.10
  -9   5   7    2.20    5.20
   8  -5  -7   66.49    8.20
  -8  -5   7   73.99    8.30
   8   5  -7   61.39    7.70
  -8   5   7   70.89    9.50
  -7  -5   7  162.78   11.30
   7  -5  -7  188.38   11.10
  -7   5   7  175.88   12.20
   7   5  -7  159.28   10.30
  -6  -5   7  605.54   20.40
   6  -5  -7  606.24   18.30
  -6   5   7  614.24   20.30
  -6   5   7  583.74   16.60
   6   5  -7  602.74   17.80
   5  -5  -7  219.98   10.70
  -5  -5   7  198.08   11.60
  -5   5   7  217.18    9.70
   5   5  -7  200.68   10.10
  -5   5   7  214.28   11.60
  -4  -5   7 1188.98   28.30
   4  -5  -7 1225.68   24.90
  -4   5   7 1143.79   22.90
   4   5  -7 1182.78   24.80
  -4   5   7 1170.18   26.10
  -3  -5   7   23.60    5.00
   3  -5  -7   34.70    4.70
   3  -5  -7   30.00    4.70
  -3   5   7   27.30    3.80
   3   5  -7   28.60    4.70
   2  -5  -7 2110.49   34.10
   2  -5  -7 2106.59   33.20
  -2  -5   7 2088.39   39.10
  -2   5   7 2056.19   33.10
   2   5  -7 2080.19   35.00
   1  -5  -7   -2.40    2.50
  -1  -5   7    1.60    2.70
   1  -5  -7    9.40    2.50
  -1   5   7    7.30    2.30
  -1   5   7    5.90    1.90
   1   5  -7   -1.70    2.40
   0  -5   7 3894.41   57.79
   0  -5  -7 3739.93   51.99
   0   5  -7 3852.21   53.09
   0   5   7 3676.13   51.09
   0   5   7 3731.83   52.89
  -1  -5  -7  111.19    6.70
  -1  -5  -7  101.59    6.40
   1  -5   7   98.59    7.30
  -1   5  -7   92.89    6.60
  -2  -5  -7 3001.40   44.60
   2  -5   7 2945.11   46.10
  -2  -5  -7 2980.80   43.40
  -2   5  -7 2953.10   43.50
  -2   5  -7 3053.59   41.90
  -3  -5  -7   74.09    6.30
   3  -5   7   55.19    5.10
  -3  -5  -7   74.59    5.80
  -3   5  -7   52.59    5.30
  -3   5  -7   54.99    5.40
   4  -5   7  812.22   18.60
  -4  -5  -7  870.61   19.30
  -4  -5  -7  847.12   20.00
  -4   5  -7  821.92   18.50
  -4   5  -7  802.82   19.10
  -5  -5  -7    7.70    3.30
  -5  -5  -7    8.20    3.40
  -5   5  -7    9.60    3.60
  -6  -5  -7  527.95   16.10
  -6  -5  -7  554.64   16.70
  -6   5  -7  508.95   16.70
  -7  -5  -7   -2.00    2.30
  -7  -5  -7   -1.70    2.20
  -7   5  -7   -4.50    2.90
  -8  -5  -7   28.50    5.20
  -8  -5  -7   20.40    4.30
  -8   5  -7   21.90    5.40
  -9  -5  -7    4.10    2.70
  -9  -5  -7    7.90    2.70
  -9   5  -7   -0.60    3.70
 -10  -5  -7    3.30    2.30
 -10  -5  -7    9.20    2.90
 -10   5  -7    4.30    4.00
 -11  -5  -7    5.10    2.50
 -11  -5  -7    6.90    2.30
 -11   5  -7    2.50    2.90
 -12  -5  -7   86.99    7.00
 -12  -5  -7   89.69    6.60
 -12   5  -7   98.29    8.90
 -13  -5  -7   10.50    2.30
 -13   5  -7    3.40    2.50
 -13  -6   7   98.99    8.00
  13  -6  -7   76.49    8.60
 -13   6   7   86.89    5.90
 -12  -6   7  167.78   11.50
  12  -6  -7  155.18   11.30
  12   6  -7  159.88   10.00
 -12   6   7  155.98   11.80
 -11  -6   7   34.90    6.50
  11  -6  -7   25.80    6.20
  11   6  -7   25.60    5.30
 -11   6   7   33.40    7.60
 -10  -6   7  206.08   13.00
  10  -6  -7  214.28   13.00
  10   6  -7  212.38   11.80
 -10   6   7  191.48   13.80
   9  -6  -7   23.60    5.80
  -9  -6   7   19.00    5.20
  -9   6   7   22.50    6.50
   9   6  -7   19.40    4.70
   8  -6  -7  435.66   17.30
  -8  -6   7  459.05   18.90
   8   6  -7  449.36   16.60
  -8   6   7  445.96   19.20
  -7  -6   7   86.29    9.40
   7  -6  -7   99.09    9.30
  -7   6   7   87.99    9.30
   7   6  -7   97.99    8.60
  -6  -6   7   80.09    8.60
   6  -6  -7   75.29    8.30
  -6   6   7   74.39    8.90
   6   6  -7   78.39    7.90
  -6   6   7   66.29    6.60
   5  -6  -7  632.94   18.60
  -5  -6   7  598.34   20.50
  -5   6   7  624.84   19.90
  -5   6   7  602.44   15.90
   5   6  -7  588.04   17.70
   4  -6  -7  356.26   13.20
  -4  -6   7  343.77   15.00
  -4   6   7  339.47   13.90
   4   6  -7  353.16   13.20
  -4   6   7  360.96   11.40
   3  -6  -7  719.23   18.00
  -3  -6   7  682.83   20.90
   3  -6  -7  725.03   18.40
   3   6  -7  684.63   18.40
  -3   6   7  699.33   16.40
  -2  -6   7   31.60    5.60
   2  -6  -7   28.00    4.50
   2  -6  -7   26.60    4.40
  -2   6   7   30.00    4.00
  -2   6   7   34.60    3.40
   2   6  -7   29.70    4.70
  -1  -6   7 1564.74   32.10
   1  -6  -7 1505.95   26.10
   1  -6  -7 1616.94   28.00
  -1   6   7 1517.85   26.00
  -1   6   7 1541.65   27.40
   1   6  -7 1566.14   28.90
   0  -6  -7   13.00    3.00
   0  -6   7    9.50    3.60
   0  -6  -7   -0.40    2.90
   0   6  -7    7.20    2.90
   1  -6   7 1625.84   31.60
  -1  -6  -7 1561.54   28.20
  -1  -6  -7 1602.74   27.70
  -1   6  -7 1640.44   29.10
  -2  -6  -7  181.28    8.70
  -2  -6  -7  185.58    8.20
   2  -6   7  161.68    8.90
  -2   6  -7  164.18    8.40
  -2   6  -7  162.78    7.00
   3  -6   7  966.90   22.20
  -3  -6  -7 1027.20   20.90
  -3  -6  -7 1008.00   22.20
  -3   6  -7  990.90   21.60
  -3   6  -7 1046.00   20.80
  -4  -6  -7  482.55   15.20
  -4  -6  -7  488.35   13.90
  -4   6  -7  461.45   14.20
  -4   6  -7  465.55   14.10
  -5  -6  -7  324.07   11.80
  -5  -6  -7  318.07   12.50
  -5   6  -7  302.87   12.00
  -5   6  -7  317.57   11.70
  -6  -6  -7  466.35   15.00
  -6  -6  -7  444.06   15.60
  -6   6  -7  439.86   15.50
  -7  -6  -7    1.00    2.30
  -7  -6  -7    0.20    2.40
  -7   6  -7   -0.30    2.90
  -8  -6  -7  467.85   17.00
  -8  -6  -7  478.45   16.30
  -8   6  -7  458.75   17.70
  -9  -6  -7   36.10    6.10
  -9  -6  -7   47.90    5.10
  -9   6  -7   39.00    6.70
 -10  -6  -7  520.15   18.10
 -10  -6  -7  519.65   19.00
 -10   6  -7  539.95   21.00
 -11  -6  -7   24.20    2.80
 -11  -6  -7   17.50    4.00
 -11   6  -7   24.90    6.30
 -12  -6  -7  212.78   11.70
 -12   6  -7  249.38   14.80
 -13  -6  -7   49.90    3.90
 -13  -7   7  356.06   16.80
  13  -7  -7  308.67   14.30
 -12  -7   7    7.70    3.30
  12  -7  -7    8.70    4.00
  12   7  -7    7.10    2.80
 -12   7   7    2.20    3.40
  11  -7  -7  405.36   18.30
 -11  -7   7  425.96   19.20
  11   7  -7  402.06   16.30
 -11   7   7  380.76   19.40
 -10  -7   7    0.90    2.60
  10  -7  -7    7.80    4.00
  10   7  -7   -0.80    2.90
 -10   7   7    2.10    4.00
   9  -7  -7  540.85   20.00
  -9  -7   7  516.45   20.90
   9   7  -7  514.65   18.40
  -9   7   7  509.95   21.20
   8  -7  -7    4.10    3.60
  -8  -7   7    4.00    3.20
   8   7  -7    6.60    3.50
  -8   7   7    4.00    3.70
  -7  -7   7 1202.18   31.90
   7  -7  -7 1219.98   29.40
  -7   7   7 1217.88   31.20
   7   7  -7 1219.38   28.40
  -6  -7   7   26.10    6.10
   6  -7  -7   42.50    6.70
   6   7  -7   30.70    5.60
  -6   7   7   36.00    6.70
  -5  -7   7  544.05   19.90
   5  -7  -7  574.74   17.90
  -5   7   7  574.34   15.10
   5   7  -7  571.74   17.80
  -5   7   7  570.94   19.30
  -4  -7   7   59.79    8.10
   4  -7  -7   60.99    7.00
  -4   7   7   67.79    7.60
  -4   7   7   63.39    5.30
   4   7  -7   70.39    7.20
  -3  -7   7  236.28   12.40
   3  -7  -7  244.58   10.60
   3   7  -7  236.18   11.20
  -3   7   7  222.58    8.80
   2  -7  -7   16.10    3.70
  -2  -7   7   17.90    4.70
   2  -7  -7   18.70    4.20
  -2   7   7   16.80    3.00
   2   7  -7   11.20    3.60
  -2   7   7   15.00    3.10
   1  -7  -7   26.90    4.10
  -1  -7   7   22.90    4.70
   1  -7  -7   21.10    4.00
   1   7  -7   22.60    4.30
  -1   7   7   26.60    3.70
  -1   7   7   23.90    3.80
   0  -7   7  316.07   12.90
   0  -7  -7  330.57   11.10
   0  -7  -7  324.87   11.00
   0   7  -7  333.77   12.30
  -1  -7  -7   86.89    6.00
  -1  -7  -7   98.49    6.80
   1  -7   7   80.29    6.80
  -1   7  -7   76.59    6.70
  -2  -7  -7   33.80    4.90
  -2  -7  -7   38.10    4.60
   2  -7   7   38.30    5.30
  -2   7  -7   39.70    5.30
  -3  -7  -7  397.36   12.30
  -3  -7  -7  391.86   13.60
   3  -7   7  400.76   13.30
  -3   7  -7  373.26   13.20
  -3   7  -7  391.36   11.90
  -4  -7  -7   45.30    5.90
  -4  -7  -7   48.80    5.20
  -4   7  -7   41.10    5.40
  -4   7  -7   42.60    5.30
  -5  -7  -7  734.83   18.20
  -5  -7  -7  731.03   20.40
  -5   7  -7  712.13   19.00
  -5   7  -7  752.62   19.30
  -6  -7  -7    7.00    3.10
  -6  -7  -7    4.90    2.60
  -6   7  -7    6.20    2.70
  -6   7  -7    3.30    3.00
  -7  -7  -7 1302.37   27.90
  -7  -7  -7 1339.67   30.50
  -7   7  -7 1298.97   27.70
  -7   7  -7 1344.67   30.40
  -8  -7  -7    2.40    1.90
  -8  -7  -7    7.00    3.30
  -8   7  -7    3.30    3.70
  -9  -7  -7  907.21   25.90
  -9  -7  -7  946.21   24.60
  -9   7  -7  928.81   26.80
 -10  -7  -7   34.20    6.10
 -10  -7  -7   47.80    3.20
 -10   7  -7   35.60    6.70
 -11  -7  -7  537.65   20.20
 -11   7  -7  550.34   22.00
 -12  -7  -7   14.10    3.60
 -12   7  -7    4.10    4.40
 -13  -7  -7  218.78   10.70
  12  -8  -7  318.87   16.40
 -12  -8   7  295.07   16.10
 -12   8   7  274.57   14.00
 -11   8   7    8.90    4.10
  11   8  -7   12.20    3.10
  10  -8  -7  467.65   19.90
 -10  -8   7  502.05   21.50
  10   8  -7  519.75   18.90
 -10   8   7  501.75   21.90
  -9  -8   7    9.20    4.10
   9  -8  -7    1.20    3.80
   9   8  -7    4.80    3.20
  -9   8   7   16.00    5.50
  -8  -8   7  401.26   18.30
   8  -8  -7  382.26   16.80
  -8   8   7  398.36   18.40
   8   8  -7  403.46   16.10
   7  -8  -7   17.90    5.20
  -7  -8   7   20.20    5.20
   7   8  -7   21.00    4.70
  -7   8   7   14.30    5.10
   6  -8  -7  722.23   21.80
  -6  -8   7  720.83   24.20
   6   8  -7  728.63   21.30
  -6   8   7  748.73   23.30
  -5  -8   7  137.09   10.90
   5  -8  -7  117.49    9.30
  -5   8   7  118.19    9.80
   5   8  -7  132.39    9.40
   4  -8  -7  168.28    9.90
  -4  -8   7  173.18   11.50
   4   8  -7  166.28   10.10
  -4   8   7  187.28   11.10
  -4   8   7  170.98    7.90
   3  -8  -7  225.08   10.40
  -3  -8   7  211.38   12.10
  -3   8   7  214.38    8.90
  -3   8   7  207.68   11.10
   3   8  -7  229.68   11.30
   2  -8  -7  129.49    7.90
   2  -8  -7  120.29    7.70
  -2  -8   7  127.39    9.40
  -2   8   7  125.89    6.90
  -2   8   7  125.49    6.40
   2   8  -7  100.89    7.90
   1  -8  -7  404.16   12.90
   1  -8  -7  389.46   12.50
  -1  -8   7  416.46   15.40
   1   8  -7  400.76   14.20
   0  -8   7   96.29    7.80
   0  -8  -7  105.39    6.90
   0  -8  -7   83.89    6.60
   0   8  -7   97.79    7.50
  -1  -8  -7  675.03   16.50
  -1  -8  -7  669.43   17.50
   1  -8   7  676.83   18.70
  -1   8  -7  657.13   18.20
   2  -8   7  197.98    9.50
  -2  -8  -7  192.58    9.80
  -2  -8  -7  201.38    8.80
  -2   8  -7  209.28   10.20
  -3  -8  -7  273.97   12.00
  -3  -8  -7  262.67   10.00
   3  -8   7  265.87   10.00
  -3   8  -7  264.37   11.70
  -4  -8  -7  357.96   14.20
  -4  -8  -7  382.76   12.40
  -4   8  -7  380.06   14.00
  -4   8  -7  358.16   12.70
  -5  -8  -7   68.89    5.40
  -5  -8  -7   64.49    7.30
  -5   8  -7   64.09    6.40
  -5   8  -7   72.09    6.50
  -6  -8  -7  630.04   17.20
  -6  -8  -7  669.33   20.40
  -6   8  -7  643.54   18.90
  -6   8  -7  623.74   19.10
  -7  -8  -7   44.90    5.90
  -7  -8  -7   41.90    6.30
  -7   8  -7   47.20    5.40
  -7   8  -7   48.80    6.90
  -8  -8  -7  718.43   19.70
  -8  -8  -7  748.73   23.10
  -8   8  -7  732.03   22.80
  -8   8  -7  718.33   20.30
  -9  -8  -7    6.00    2.60
  -9   8  -7   -1.10    3.30
 -10  -8  -7  445.26   18.30
 -10   8  -7  447.16   18.80
 -11  -8  -7   21.30    4.40
 -11   8  -7   26.80    6.30
 -12  -8  -7  190.48   11.50
 -12   8  -7  186.58   10.90
  12  -9  -7   49.60    5.60
 -12  -9   7   59.29    5.50
  11  -9  -7  116.79   10.50
 -11  -9   7  111.09   10.10
 -11   9   7  144.79   11.30
  11   9  -7  126.59    8.60
  10  -9  -7   -5.40    3.30
 -10  -9   7   -0.80    2.50
 -10   9   7    0.30    3.80
  10   9  -7    1.50    2.60
   9  -9  -7  118.89   10.10
  -9  -9   7  106.99    9.90
  -9   9   7  130.09   11.70
   9   9  -7  132.79    9.80
   8  -9  -7   66.89    8.90
  -8  -9   7   71.79    8.00
   8   9  -7   90.19    8.20
  -8   9   7   73.39    9.80
   7  -9  -7  103.49    9.20
  -7  -9   7   96.99    9.80
  -7   9   7   91.29    9.80
   7   9  -7  101.29    8.70
  -6  -9   7  330.07   16.50
   6  -9  -7  320.67   14.50
  -6   9   7  327.57   16.30
   6   9  -7  333.97   14.50
   5  -9  -7  238.38   12.20
  -5  -9   7  244.28   14.20
  -5   9   7  252.37   13.70
   5   9  -7  241.18   12.40
  -4  -9   7  580.84   20.60
   4  -9  -7  551.24   17.60
  -4   9   7  547.95   19.20
   4   9  -7  551.14   18.20
  -4   9   7  550.34   14.50
  -3  -9   7   38.90    6.70
   3  -9  -7   42.20    5.90
   3   9  -7   36.90    6.00
  -3   9   7   38.20    4.80
  -3   9   7   42.00    6.40
  -3   9   7   42.40    4.00
  -2  -9   7 1198.68   28.90
   2  -9  -7 1207.78   25.40
  -2   9   7 1150.78   23.60
  -2   9   7 1143.99   22.30
   2   9  -7 1133.09   26.40
  -1  -9   7    8.00    3.90
   1  -9  -7    6.80    2.80
   1  -9  -7    3.80    2.70
   1  -9  -7    6.30    2.70
   1   9  -7    3.40    3.00
   0  -9  -7  928.11   20.80
   0  -9   7  991.90   24.40
   0  -9  -7  962.30   21.50
   0   9  -7  919.61   23.00
   1  -9   7    5.30    2.70
  -1  -9  -7    8.00    3.30
  -1  -9  -7    6.80    2.90
  -1   9  -7    5.20    3.30
   2  -9   7  971.40   22.40
  -2  -9  -7  986.70   21.00
  -2  -9  -7  992.10   23.50
  -2   9  -7  980.50   24.00
  -3  -9  -7   28.70    4.30
  -3  -9  -7   23.10    5.10
  -3   9  -7   27.20    5.30
  -4  -9  -7  642.24   19.90
  -4  -9  -7  648.84   16.50
  -4   9  -7  645.34   17.20
  -4   9  -7  642.74   19.30
  -5  -9  -7  127.69   10.00
  -5  -9  -7  146.59    7.40
  -5   9  -7  122.19    8.90
  -5   9  -7  142.29    9.40
  -6  -9  -7  295.07   10.80
  -6  -9  -7  294.27   14.20
  -6   9  -7  284.77   12.70
  -6   9  -7  302.87   13.10
  -7  -9  -7   62.69    7.20
  -7   9  -7   57.29    7.90
  -7   9  -7   62.69    6.50
  -8  -9  -7   67.79    7.40
  -8   9  -7   73.49    6.30
  -8   9  -7   68.59    7.60
  -9  -9  -7  124.19    9.60
  -9   9  -7  116.59    9.80
  -9   9  -7  129.39    6.60
 -10  -9  -7   17.80    4.50
 -10   9  -7   14.20    4.60
 -11  -9  -7   23.20    5.30
 -11   9  -7   20.10    5.00
 -12  -9  -7  123.99    7.10
  11 -10  -7    1.10    3.10
 -11 -10   7    9.10    3.50
 -11  10   7    9.90    3.60
  11  10  -7    1.90    3.10
 -10 -10   7   23.30    4.90
  10 -10  -7    8.10    4.10
 -10  10   7    9.70    4.70
  10  10  -7   19.00    4.60
  -9 -10   7   -4.40    2.20
   9 -10  -7    1.40    3.50
  -9  10   7    2.30    3.30
   9  10  -7   -0.30    2.90
  -8 -10   7   -1.60    2.20
   8 -10  -7   -2.60    2.60
  -8  10   7    1.00    3.60
   8  10  -7    5.30    3.60
   7 -10  -7  106.49    9.50
  -7 -10   7  116.19   10.60
  -7  10   7  104.19    9.80
   7  10  -7  111.29    9.30
  -6 -10   7    9.60    4.60
   6 -10  -7   12.10    4.40
   6  10  -7   15.90    4.90
  -6  10   7   14.60    5.00
   5 -10  -7  593.24   19.70
  -5 -10   7  591.24   22.10
  -5  10   7  582.94   21.00
   5  10  -7  606.44   19.80
   4 -10  -7    1.30    2.80
  -4 -10   7   -2.10    3.30
   4  10  -7    4.20    3.60
  -4  10   7   11.20    4.40
   3 -10  -7  893.01   23.00
  -3 -10   7  883.61   25.80
   3  10  -7  865.01   23.30
  -3  10   7  864.61   19.80
  -3  10   7  830.92   23.60
  -3  10   7  861.31   18.40
   2 -10  -7   -1.40    2.60
  -2 -10   7    1.10    3.40
  -2  10   7    1.60    1.60
  -2  10   7    2.00    2.10
   2  10  -7   -0.60    2.90
   1 -10  -7 1234.08   25.50
   1 -10  -7 1210.68   24.80
  -1 -10   7 1239.98   29.20
   1 -10  -7 1223.38   26.00
   1  10  -7 1234.98   28.00
   0 -10  -7   14.00    4.10
   0 -10   7   14.40    4.10
   0 -10  -7   25.50    4.40
   0  10  -7   10.80    4.20
  -1 -10  -7 1744.63   33.30
   1 -10   7 1772.92   34.10
  -1 -10  -7 1759.22   31.30
  -1  10  -7 1758.72   34.90
  -2 -10  -7  139.99    7.40
   2 -10   7  129.19    6.60
  -2 -10  -7  148.79    9.50
  -2  10  -7  124.09    9.50
  -3 -10  -7 1117.49   26.80
  -3 -10  -7 1124.39   23.00
  -3  10  -7 1109.59   27.20
  -4 -10  -7  135.39   10.00
  -4  10  -7  133.69    9.50
  -5 -10  -7  692.13   21.70
  -5  10  -7  676.73   18.80
  -5  10  -7  688.53   21.00
  -6 -10  -7   43.80    7.00
  -6  10  -7   45.50    6.70
  -6  10  -7   51.39    6.70
  -7 -10  -7  180.98   11.40
  -7  10  -7  173.58   10.40
  -7  10  -7  159.08    9.60
  -8 -10  -7    4.50    3.00
  -8  10  -7    2.70    2.20
  -8  10  -7    2.00    3.00
  -9 -10  -7    1.40    2.80
  -9  10  -7    5.20    1.70
  -9  10  -7    1.80    3.00
 -10 -10  -7   55.89    7.90
 -10  10  -7   56.99    8.10
 -11 -10  -7   32.20    4.40
 -11  10  -7   42.30    6.90
  10 -11  -7    2.70    2.90
 -10 -11   7    4.20    2.40
 -10  11   7    7.40    4.00
  10  11  -7   -1.30    2.70
  -9 -11   7  224.28   14.40
   9 -11  -7  211.78   13.10
   9  11  -7  213.38   12.30
  -9  11   7  223.18   14.40
  -8 -11   7   37.10    7.20
   8 -11  -7   32.40    5.90
  -8  11   7   39.90    7.40
   8  11  -7   43.20    6.90
   7 -11  -7  249.88   13.80
  -7 -11   7  228.28   14.60
   7  11  -7  255.87   13.50
  -7  11   7  231.28   14.00
  -6 -11   7   50.19    8.00
   6 -11  -7   44.90    6.90
  -6  11   7   54.29    8.20
   6  11  -7   53.19    7.40
   5 -11  -7   82.49    8.40
  -5 -11   7   79.19    9.10
  -5  11   7  107.09    9.30
   5  11  -7   94.59    8.50
   4 -11  -7  302.37   13.80
  -4 -11   7  322.07   15.70
  -4  11   7  295.57   14.60
   4  11  -7  303.27   14.40
   3 -11  -7   21.80    5.30
  -3 -11   7   22.90    5.80
   3  11  -7   26.40    5.60
  -3  11   7   26.50    5.80
  -2 -11   7  417.96   17.00
   2 -11  -7  409.36   15.00
  -2  11   7  399.06   13.30
  -2  11   7  389.96   12.30
   2  11  -7  406.06   16.00
  -2  11   7  396.96   15.50
   1 -11  -7    4.10    2.70
   1 -11  -7    5.00    2.60
  -1 -11   7    5.20    3.10
   1  11  -7    7.20    3.60
   0 -11  -7  530.85   16.30
   0 -11  -7  532.75   15.50
   0 -11   7  537.05   17.80
   0  11  -7  521.15   18.10
  -1 -11  -7   64.19    5.20
  -1 -11  -7   75.39    6.80
   1 -11   7   69.59    5.80
  -1  11  -7   64.59    7.20
  -2 -11  -7  465.95   16.30
  -2 -11  -7  465.55   13.60
  -2  11  -7  491.45   17.70
  -3 -11  -7  171.38   10.40
  -3  11  -7  160.28   10.50
  -4 -11  -7  436.16   16.90
  -4  11  -7  411.96   16.50
  -5 -11  -7  350.46   15.80
  -5  11  -7  352.36   15.20
  -6 -11  -7   53.79    7.80
  -6  11  -7   45.30    6.50
  -6  11  -7   57.29    5.70
  -7 -11  -7  326.37   15.90
  -7  11  -7  318.57   13.70
  -7  11  -7  316.07   14.10
  -8 -11  -7   15.70    4.40
  -8  11  -7   12.90    3.60
  -8  11  -7    6.00    2.40
  -9 -11  -7  311.37   15.80
  -9  11  -7  306.07   14.60
  -9  11  -7  303.57   13.00
 -10  11  -7    2.20    2.90
 -11  11  -7  198.68   10.10
  10  12  -7  380.16   15.10
 -10  12   7  393.66   17.20
  -9 -12   7   19.30    5.00
   9 -12  -7    9.30    3.30
   9  12  -7   20.30    4.30
  -9  12   7   14.30    4.70
   8 -12  -7  343.07   16.70
  -8 -12   7  321.07   17.80
   8  12  -7  360.16   16.10
  -8  12   7  360.26   17.80
  -7 -12   7    3.40    3.20
   7 -12  -7    1.60    2.70
   7  12  -7    3.30    2.60
  -7  12   7    1.90    3.40
  -6 -12   7  331.67   17.40
   6 -12  -7  345.37   16.00
  -6  12   7  346.47   16.50
   6  12  -7  352.46   15.70
  -5 -12   7    0.50    2.40
   5 -12  -7   -1.50    2.50
  -5  12   7    4.40    3.40
   5  12  -7    0.00    2.60
  -4 -12   7  196.68   12.50
   4 -12  -7  199.88   11.30
   4  12  -7  181.18   11.40
  -4  12   7  190.98   11.70
   3 -12  -7    4.70    2.90
  -3 -12   7    3.40    2.60
   3  12  -7    4.70    3.10
  -3  12   7    3.30    3.10
   2 -12  -7   12.90    3.90
  -2 -12   7   11.50    4.20
   2  12  -7    9.30    3.50
  -2  12   7    7.70    3.50
   1 -12  -7   19.40    3.40
  -1 -12   7   28.50    5.00
  -1  12   7   24.50    4.90
   1  12  -7   29.10    5.30
   0 -12   7    4.60    2.30
   0 -12  -7    6.00    2.20
   0 -12  -7    8.80    2.50
   0  12  -7    7.40    3.20
   0  12   7    5.00    2.60
  -1 -12  -7    0.50    2.10
  -1  12  -7    0.80    2.40
  -2 -12  -7   90.89    7.60
  -2  12  -7   87.59    8.10
  -3 -12  -7    7.00    3.10
  -3  12  -7    6.30    3.30
  -4 -12  -7  390.56   16.40
  -4  12  -7  391.56   16.20
  -5 -12  -7    3.10    2.90
  -5  12  -7    5.30    2.60
  -6 -12  -7  533.75   20.50
  -6  12  -7  549.74   19.70
  -7 -12  -7    0.90    2.50
  -7  12  -7    1.40    1.90
  -8 -12  -7  579.24   22.50
  -8  12  -7  580.04   20.80
  -8  12  -7  554.44   19.70
  -9 -12  -7    6.60    2.80
  -9  12  -7    4.40    2.10
  -9  12  -7    1.10    2.70
 -10  12  -7  540.85   20.00
  -9 -13   7  257.07   14.20
   9 -13  -7  282.67   13.10
   9  13  -7  310.47   14.50
  -9  13   7  299.27   16.20
   8 -13  -7   27.90    4.90
  -8 -13   7   26.00    5.20
   8  13  -7   31.60    5.50
  -8  13   7   25.80    6.00
   7 -13  -7  346.67   16.20
  -7 -13   7  330.57   17.20
   7  13  -7  335.77   15.70
  -7  13   7  352.06   17.20
  -6 -13   7   34.50    6.20
   6 -13  -7   35.90    6.30
   6  13  -7   29.20    5.60
  -6  13   7   35.50    6.70
  -5 -13   7  251.57   14.30
   5 -13  -7  265.47   13.60
  -5  13   7  286.57   14.50
   5  13  -7  252.87   13.40
   4 -13  -7  129.09    9.40
  -4 -13   7  151.28   10.80
  -4  13   7  147.59   10.40
   4  13  -7  143.79   10.30
   3 -13  -7  169.18   10.20
  -3 -13   7  171.28   10.80
   3  13  -7  156.28   10.40
  -3  13   7  170.18   10.80
  -2 -13   7  261.77   13.20
  -2  13   7  258.07   12.80
   2  13  -7  269.57   13.60
  -1 -13   7   35.70    5.70
   1 -13  -7   42.70    4.20
  -1  13   7   34.60    5.70
  -1  13   7   41.50    6.10
   1  13  -7   42.00    6.70
   0 -13  -7  142.29    8.20
   0  13   7  148.89    9.00
   0  13  -7  142.79   10.10
  -1 -13  -7   61.19    5.60
  -1  13  -7   67.59    7.40
  -2 -13  -7  108.79    8.00
  -2  13  -7   98.49    8.70
  -3 -13  -7  127.59    9.00
  -3  13  -7  110.19    9.40
  -4 -13  -7   62.49    7.00
  -4  13  -7   74.09    7.70
  -5 -13  -7  379.46   16.90
  -5  13  -7  364.96   16.40
  -6 -13  -7   32.60    6.30
  -6  13  -7   32.10    5.50
  -7 -13  -7  626.14   23.00
  -7  13  -7  599.64   21.10
  -8 -13  -7    1.80    2.70
  -8  13  -7    1.10    2.00
  -9  13  -7  332.37   13.20
 -10  13  -7    0.20    3.10
  -9  14   7   -0.10    4.70
   9  14  -7   -3.40    2.50
   8 -14  -7   29.60    3.00
  -8 -14   7   18.80    2.50
  -8  14   7   43.50    7.30
   8  14  -7   30.40    5.20
  -7 -14   7   59.79    6.20
   7 -14  -7   46.40    6.60
   7  14  -7   46.00    7.10
  -7  14   7   45.50    7.70
   6 -14  -7   89.39    7.30
  -6 -14   7   84.59    8.10
   6  14  -7   80.59    7.90
  -6  14   7   77.39    8.30
  -5 -14   7  259.77   14.50
   5 -14  -7  256.97   13.20
   5  14  -7  250.27   13.70
  -5  14   7  238.98   13.60
   4 -14  -7   88.49    7.50
  -4 -14   7   75.99    7.40
   4  14  -7   84.59    8.10
  -4  14   7   85.29    8.00
  -3 -14   7  479.75   19.10
  -3  14   7  459.75   18.20
   3  14  -7  465.45   18.60
  -2 -14   7   -0.50    1.80
   2  14  -7    0.80    2.50
  -2  14   7    7.00    2.70
  -1 -14   7  505.25   17.40
  -1  14   7  537.75   18.70
   1  14  -7  533.55   19.70
   0 -14  -7    4.50    1.40
   0  14  -7    3.60    2.60
   0  14   7   10.50    2.80
  -1 -14  -7  421.06   15.30
  -1  14  -7  409.96   17.70
  -2 -14  -7   10.90    3.00
  -2  14  -7    9.30    3.80
  -3 -14  -7  363.16   15.30
  -3  14  -7  378.66   17.10
  -4 -14  -7    6.60    2.60
  -4  14  -7   14.20    4.30
  -5 -14  -7  183.68   11.50
  -5  14  -7  177.38   11.00
  -6 -14  -7   39.10    6.10
  -6  14  -7   42.00    6.60
  -7 -14  -7   78.69    6.80
  -7  14  -7   75.39    6.10
  -8  14  -7   11.10    2.30
  -8  15   7   -4.90    2.90
   8  15  -7    2.50    2.50
  -7 -15   7    2.40    2.90
   7 -15  -7    4.40    4.20
   7  15  -7    8.70    3.70
  -7  15   7    8.30    3.60
  -6 -15   7   83.29    7.40
   6 -15  -7   88.49    6.50
   6  15  -7   85.59    8.30
  -6  15   7   74.19    6.60
  -5 -15   7    5.10    2.60
   5  15  -7    8.80    3.70
  -4 -15   7  266.47   14.00
   4  15  -7  284.47   14.90
  -3 -15   7   -1.60    2.00
  -3  15   7    2.20    2.80
   3  15  -7    9.60    3.70
  -2 -15   7  736.63   22.50
   2  15  -7  732.93   24.40
  -2  15   7  726.53   23.50
   1  15  -7    0.70    2.50
  -1  15   7    6.80    2.80
   0  15  -7  473.35   19.30
   0  15   7  480.25   18.10
  -1 -15  -7   -4.00    1.60
  -1  15  -7    4.90    3.20
  -2 -15  -7  573.24   19.00
  -2  15  -7  575.84   22.00
  -3 -15  -7   25.10    4.40
  -3  15  -7   27.40    5.80
  -4 -15  -7  434.26   17.40
  -4  15  -7  426.76   18.30
  -5 -15  -7   48.20    5.50
  -5  15  -7   47.30    7.10
  -6 -15  -7  117.39    7.80
  -6  15  -7  131.29    8.00
  -7  15  -7   24.30    2.40
   6  16  -7  133.29    8.70
  -5 -16   7   52.49    4.80
  -5  16   7   59.29    6.90
   5  16  -7   45.80    7.40
  -4 -16   7  132.89    8.70
   4  16  -7  130.69   10.40
  -4  16   7  151.18   11.00
  -3 -16   7   84.99    5.30
   3  16  -7   94.69    9.00
  -3  16   7   89.59    8.50
   2  16  -7   11.40    4.20
  -2  16   7   17.40    3.70
   1  16  -7  233.88   13.50
  -1  16   7  226.98   11.80
   0  16  -7    2.20    2.20
  -1  16  -7  268.37   14.40
  -2 -16  -7   86.39    4.60
  -2  16  -7   70.19    7.00
  -3 -16  -7  138.89    8.10
  -3  16  -7  121.99    8.90
  -4 -16  -7  237.28   11.10
  -4  16  -7  203.98   11.10
  -5 -16  -7   39.30    4.00
  -4 -17   7    2.50    2.40
  -4  17   7    3.70    2.50
  -3  17   7  103.49    7.90
   3  17  -7   89.19    8.00
   2  17  -7    2.50    2.00
  -2  17   7    1.60    2.30
   1  17  -7   11.30    2.20
   0  17  -7   -1.10    2.00
  -1  17  -7   90.69    7.80
  -3 -17  -7  110.99    4.80
  -4 -17  -7   -2.80    2.50
  -2  18   7   71.09    4.70
 -14   0   8   -0.50    2.80
  14   0  -8   -7.50    3.20
  13   0  -8   -5.30    3.00
 -13   0   8   -1.80    2.30
 -12   0   8    4.70    2.40
  12   0  -8    1.20    3.50
 -11   0   8   -2.20    2.50
  11   0  -8   -2.70    3.10
 -10   0   8  166.28   10.00
 -10   0   8  134.79   10.30
  10   0  -8  143.39   10.60
  -9   0   8   -8.80    3.20
   9   0  -8   -2.90    3.10
  -9   0   8    1.00    2.80
  -8   0   8  400.06   16.10
  -8   0   8  384.56   15.90
   8   0  -8  415.06   15.90
   7   0  -8   -0.50    3.40
  -7   0   8   -0.60    3.80
  -7   0   8    2.90    4.10
  -6   0   8 1048.60   26.90
  -6   0   8 1076.59   25.20
   6   0  -8 1067.19   24.50
  -5   0   8   -2.60    2.40
   5   0  -8   -1.90    3.20
  -5   0   8    0.50    3.70
  -4   0   8  667.33   19.50
   4   0  -8  691.83   17.50
   4   0  -8  675.73   16.40
   3   0  -8   -3.40    2.50
  -3   0   8   -0.40    2.70
   3   0  -8    1.00    2.20
   2   0  -8 1230.08   22.30
  -2   0   8 1203.88   25.40
   2   0  -8 1246.28   23.20
   1   0  -8   -0.80    2.20
   1   0  -8    0.80    2.20
  -1   0   8    1.60    2.30
   0   0  -8 3444.56   46.00
   0   0   8 3374.96   49.50
   0   0  -8 3383.36   46.60
   1   0   8    2.40    2.20
  -1   0  -8   -0.80    1.90
  -2   0  -8  398.56   11.80
   2   0   8  421.56   12.60
  -3   0  -8   -2.30    2.30
   3   0   8    1.00    1.70
   3   0   8    4.90    2.20
   4   0   8 1013.90   21.20
   4   0   8 1016.30   20.10
  -4   0  -8 1001.40   21.90
  -5   0  -8    2.10    2.40
   5   0   8    0.60    1.80
   5   0   8    2.40    1.90
  -6   0  -8    1.80    2.90
   6   0   8    2.00    1.90
   6   0   8    0.10    1.80
  -7   0  -8    1.50    3.00
  -8   0  -8   81.59    8.20
  -9   0  -8   -4.10    2.50
 -10   0  -8  432.96   18.00
 -11   0  -8   -3.30    2.50
 -12   0  -8  453.85   19.00
 -13   0  -8    0.60    2.30
  14  -1  -8   69.79    6.80
  14   1  -8   60.29    7.00
 -14   1   8   52.89    4.50
  13  -1  -8   29.20    5.80
  13   1  -8   23.60    5.60
 -12  -1   8  188.58   10.00
  12  -1  -8  200.88   12.10
 -12   1   8  192.28   11.80
  12   1  -8  216.48   12.50
 -11  -1   8   -2.20    2.10
  11  -1  -8    2.80    3.30
 -11  -1   8    2.60    2.30
 -11   1   8   -1.80    2.70
  11   1  -8   -5.70    3.50
 -10  -1   8  218.48   12.20
  10  -1  -8  200.08   12.20
 -10  -1   8  208.68   11.80
 -10   1   8  178.18   12.40
  10   1  -8  202.08   12.00
  -9  -1   8  219.78   12.30
  -9  -1   8  241.78   12.80
   9  -1  -8  242.88   12.80
  -9   1   8  255.77   13.90
   9   1  -8  240.08   12.70
  -9   1   8  251.37   12.20
   8  -1  -8  196.48   11.60
  -8  -1   8  212.88   11.90
  -8  -1   8  212.28   12.30
   8   1  -8  218.78   11.90
  -8   1   8  202.08   12.40
  -8   1   8  208.08   11.60
  -7  -1   8  369.76   15.80
   7  -1  -8  371.86   14.60
  -7  -1   8  364.96   14.60
  -7   1   8  382.56   16.10
   7   1  -8  363.66   14.30
  -7   1   8  391.96   15.70
   6  -1  -8  203.78   10.90
  -6  -1   8  219.78   12.90
  -6  -1   8  219.58   10.90
  -6   1   8  228.98   12.80
  -6   1   8  231.88   11.70
   6   1  -8  214.78   10.70
   5  -1  -8 1223.98   25.80
  -5  -1   8 1204.58   29.10
  -5  -1   8 1246.18   25.60
  -5   1   8 1225.18   28.10
  -5   1   8 1239.48   26.70
   5   1  -8 1147.49   25.00
  -4  -1   8   -1.40    3.20
   4  -1  -8   -1.50    2.80
   4  -1  -8    0.20    2.40
   4   1  -8    3.10    2.80
  -4   1   8    1.90    2.90
   4   1  -8    2.10    2.30
  -3  -1   8 1046.80   24.80
   3  -1  -8 1067.79   21.30
   3  -1  -8 1092.39   22.00
   3   1  -8 1086.69   22.10
   3   1  -8 1066.09   20.40
  -3   1   8 1074.59   23.90
   2  -1  -8   34.10    4.40
  -2  -1   8   33.10    5.40
   2  -1  -8   31.00    4.30
   2   1  -8   34.20    4.50
   2   1  -8   38.80    4.30
  -2   1   8   35.70    5.00
   1  -1  -8 1831.52   29.00
  -1  -1   8 1815.02   33.00
   1  -1  -8 1849.71   29.60
   1   1  -8 1824.72   28.50
   1   1  -8 1810.52   29.30
  -1   1   8 1809.02   31.60
   0  -1  -8  474.75   12.50
   0  -1   8  460.85   14.00
   0   1  -8  435.16   11.50
   0   1  -8  451.25   11.60
   0   1   8  466.85   13.50
  -1  -1  -8  188.38    7.90
   1  -1   8  187.78    8.60
   1   1   8  189.68    8.40
  -1   1  -8  177.78    7.50
  -2  -1  -8  846.32   18.20
   2  -1   8  809.72   18.50
   2   1   8  856.81   17.70
  -2   1  -8  802.12   17.60
   2   1   8  844.52   18.80
   3  -1   8  221.98    9.10
  -3  -1  -8  223.28    9.30
   3   1   8  229.78    9.40
  -3   1  -8  210.08    9.10
   3   1   8  236.88    8.80
  -4  -1  -8  485.95   14.60
   4  -1   8  483.55   13.80
   4   1   8  502.95   14.30
   4   1   8  519.95   13.60
  -4   1  -8  476.15   14.30
   5  -1   8    3.60    1.90
   5  -1   8    1.20    1.70
  -5  -1  -8    1.20    2.60
  -5   1  -8    3.10    2.50
   6  -1   8  449.76   13.50
   6  -1   8  448.96   12.60
  -6  -1  -8  466.25   13.80
  -6  -1  -8  442.06   15.20
  -6   1  -8  428.56   15.10
   7  -1   8   10.80    2.80
  -7  -1  -8    5.90    3.60
  -7  -1  -8    7.20    3.00
   7  -1   8   12.20    2.70
  -7   1  -8    7.20    3.70
   8  -1   8  512.05   14.00
  -8  -1  -8  525.95   15.60
  -8  -1  -8  527.45   18.20
   8  -1   8  532.25   15.20
  -8   1  -8  519.95   18.50
  -9  -1  -8   55.19    5.60
  -9  -1  -8   56.69    7.90
  -9   1  -8   62.79    8.30
 -10  -1  -8  268.17   13.90
 -10  -1  -8  251.17   10.80
 -10   1  -8  269.27   14.50
 -11  -1  -8  173.18   11.40
 -11   1  -8  167.88   11.70
 -12  -1  -8  114.29    8.70
 -12   1  -8  106.59    9.30
 -13  -1  -8  159.18    9.20
 -13   1  -8  148.09    9.10
  14   2  -8   36.00    5.00
  13  -2  -8  357.46   16.80
 -13   2   8  363.56   16.20
  13   2  -8  361.06   16.10
  12  -2  -8    6.50    3.90
 -12   2   8   11.20    3.70
  12   2  -8    3.50    3.70
 -11  -2   8  481.35   18.50
  11  -2  -8  441.16   18.30
 -11  -2   8  453.25   15.70
 -11   2   8  448.46   19.30
  11   2  -8  484.45   18.20
 -10  -2   8    6.20    2.80
 -10  -2   8    1.20    2.90
  10  -2  -8    2.20    3.80
 -10   2   8   -2.50    3.00
  10   2  -8    3.00    3.30
   9  -2  -8  536.95   19.00
  -9  -2   8  556.34   19.90
  -9  -2   8  502.15   17.60
  -9   2   8  542.05   20.30
   9   2  -8  551.94   18.70
  -9   2   8  507.65   17.00
  -8  -2   8   34.10    5.80
  -8  -2   8   32.00    6.10
   8  -2  -8   35.60    6.40
   8   2  -8   35.20    6.00
  -8   2   8   37.60    6.20
  -8   2   8   43.90    7.50
  -7  -2   8  346.17   13.40
  -7  -2   8  336.57   15.50
   7  -2  -8  333.67   13.90
  -7   2   8  321.37   14.50
  -7   2   8  349.17   15.30
   7   2  -8  318.37   13.40
  -6  -2   8  166.08   11.40
   6  -2  -8  177.08   10.30
  -6  -2   8  181.78    9.50
  -6   2   8  185.08   11.60
  -6   2   8  192.78   11.10
   6   2  -8  173.98    9.90
   5  -2  -8  204.58   10.30
  -5  -2   8  205.38   12.30
  -5  -2   8  207.38    9.50
   5   2  -8  205.38   10.20
  -5   2   8  195.68   10.70
  -5   2   8  192.28   10.70
   4  -2  -8  288.07   11.10
   4  -2  -8  289.67   11.40
  -4  -2   8  284.37   13.90
   4   2  -8  271.87    9.50
  -4   2   8  283.77   12.00
   4   2  -8  284.87   11.40
   3  -2  -8   63.89    6.10
  -3  -2   8   54.39    7.10
   3  -2  -8   69.19    5.80
  -3   2   8   63.29    6.20
   3   2  -8   62.49    6.00
   3   2  -8   58.29    4.70
  -2  -2   8  461.85   15.70
   2  -2  -8  469.35   13.00
   2  -2  -8  460.95   12.80
  -2   2   8  475.85   14.10
   2   2  -8  459.25   13.20
   2   2  -8  465.85   11.60
  -1  -2   8  418.66   14.30
   1  -2  -8  400.56   11.60
   1  -2  -8  400.46   11.10
   1   2  -8  381.66   11.50
   1   2  -8  387.96   10.40
  -1   2   8  399.16   12.50
   0  -2  -8  320.17   10.40
   0  -2   8  336.87   12.20
   0   2  -8  328.47    9.60
   0   2  -8  320.67   10.00
   0   2   8  325.67   11.10
   1  -2   8  950.50   20.80
  -1  -2  -8  912.01   18.90
   1   2   8  926.21   18.80
   1   2   8  944.71   20.20
  -1   2  -8  911.11   18.00
  -1   2  -8  916.61   17.90
   2  -2   8  189.88    8.70
  -2  -2  -8  189.48    8.40
   2   2   8  206.98    8.20
   2   2   8  207.78    8.90
  -2   2  -8  165.88    7.60
  -3  -2  -8  463.65   13.40
   3  -2   8  451.35   13.20
   3   2   8  463.85   12.80
   3   2   8  476.35   13.80
  -3   2  -8  441.16   13.10
  -4  -2  -8    6.20    3.20
   4  -2   8    8.80    2.70
  -4   2  -8   11.50    3.30
   5  -2   8 1453.15   26.80
  -5  -2  -8 1461.95   27.20
  -5  -2  -8 1461.75   29.00
  -5   2  -8 1469.35   28.90
   6  -2   8    3.70    2.00
  -6  -2  -8    2.60    2.90
  -6  -2  -8   -0.10    2.20
  -6   2  -8    2.40    3.00
   7  -2   8 1547.35   27.30
  -7  -2  -8 1587.94   30.10
  -7  -2  -8 1581.14   32.70
   7  -2   8 1569.74   28.80
  -7   2  -8 1578.94   33.10
  -8  -2  -8    0.80    2.30
  -8  -2  -8    0.70    2.90
  -8   2  -8    3.50    3.00
  -9  -2  -8  576.14   17.50
  -9  -2  -8  584.24   20.30
  -9   2  -8  603.64   21.00
 -10  -2  -8   33.10    6.30
 -10  -2  -8   33.00    5.00
 -10   2  -8   31.40    6.20
 -11  -2  -8  205.38   12.00
 -11   2  -8  209.08   13.10
 -12  -2  -8   27.50    4.80
 -12   2  -8   33.40    6.50
 -13  -2  -8  120.59    7.00
 -13   2  -8  102.59    7.10
  14  -3  -8  425.06   17.90
  14   3  -8  417.66   15.20
  13  -3  -8    1.70    3.70
  13   3  -8    9.70    3.40
 -13   3   8    6.00    2.90
  12  -3  -8  407.36   17.70
 -12  -3   8  393.76   16.50
 -12   3   8  423.66   18.60
  12   3  -8  384.56   16.10
  11  -3  -8    1.70    3.70
 -11  -3   8    7.60    3.20
  11   3  -8   17.20    4.30
 -11   3   8    0.40    3.90
 -10  -3   8  427.96   18.00
  10  -3  -8  424.86   17.60
  10   3  -8  451.35   17.30
 -10   3   8  431.76   19.40
  -9  -3   8   39.20    4.30
   9  -3  -8   24.60    6.00
  -9  -3   8   37.60    6.70
   9   3  -8   36.80    6.40
  -9   3   8   24.70    6.50
  -8  -3   8  319.07   12.70
  -8  -3   8  339.67   15.60
   8  -3  -8  357.16   15.10
  -8   3   8  325.97   16.00
  -8   3   8  324.97   14.20
   8   3  -8  336.17   14.30
   7  -3  -8    2.10    3.60
  -7  -3   8    6.80    4.10
  -7  -3   8    8.40    3.10
  -7   3   8    3.80    4.10
  -7   3   8    3.90    4.00
   7   3  -8   -1.40    3.10
  -6  -3   8  220.38    9.90
   6  -3  -8  227.08   11.50
  -6  -3   8  222.78   12.80
  -6   3   8  236.88   12.60
  -6   3   8  225.98   12.20
   6   3  -8  235.68   11.40
   5  -3  -8   84.59    7.40
  -5  -3   8   95.59    9.10
  -5   3   8   89.19    8.50
  -5   3   8   84.69    7.60
   5   3  -8   81.19    7.20
   4  -3  -8   74.79    6.70
   4  -3  -8   67.29    6.60
  -4  -3   8   73.99    8.30
   4   3  -8   64.89    6.40
  -4   3   8   69.79    6.60
  -3  -3   8   41.90    6.60
   3  -3  -8   41.30    5.20
   3  -3  -8   40.40    5.10
   3   3  -8   34.30    5.10
  -3   3   8   29.90    4.80
   2  -3  -8  166.78    8.10
   2  -3  -8  168.28    7.80
  -2  -3   8  176.48   10.50
  -2   3   8  167.78    8.20
   2   3  -8  174.18    8.50
   2   3  -8  167.78    6.60
   1  -3  -8  320.07   10.70
   1  -3  -8  327.77    9.80
  -1  -3   8  338.77   13.30
   1   3  -8  340.37    9.50
  -1   3   8  333.57   11.20
   1   3  -8  329.67   11.10
   0  -3  -8  145.99    7.40
   0  -3   8  150.68    8.90
   0   3   8  148.49    7.10
   0   3   8  156.38    7.90
   0   3  -8  153.18    7.50
   0   3  -8  149.99    6.30
  -1  -3  -8   10.80    3.00
   1  -3   8   15.00    3.60
  -1   3  -8    8.40    2.70
   1   3   8    8.90    2.70
   1   3   8   10.00    2.60
  -1   3  -8    8.00    2.50
   2  -3   8  477.45   14.10
  -2  -3  -8  449.76   13.00
  -2   3  -8  461.55   12.50
   2   3   8  456.95   12.80
   2   3   8  464.45   13.70
   3  -3   8   32.70    4.50
  -3  -3  -8   28.20    4.30
  -3  -3  -8   30.80    4.50
  -3   3  -8   27.70    4.30
  -4  -3  -8 1064.29   22.30
  -4  -3  -8 1044.30   22.50
   4  -3   8 1060.79   21.90
  -4   3  -8 1045.40   22.50
  -5  -3  -8   31.60    4.70
   5  -3   8   40.20    4.90
  -5  -3  -8   21.70    5.00
  -5   3  -8   32.80    5.10
   6  -3   8 1130.59   23.00
  -6  -3  -8 1149.39   24.70
  -6  -3  -8 1179.08   26.30
  -6   3  -8 1177.38   26.50
  -7  -3  -8   12.70    4.30
  -7  -3  -8   12.00    3.70
   7  -3   8   19.90    2.20
  -7   3  -8   13.80    4.20
  -8  -3  -8 1107.59   25.30
  -8  -3  -8 1074.49   27.00
  -8   3  -8 1124.19   28.30
  -9  -3  -8   65.19    6.90
  -9  -3  -8   72.09    6.50
  -9   3  -8   54.39    7.70
 -10  -3  -8  364.36   14.30
 -10  -3  -8  360.86   15.90
 -10   3  -8  400.46   17.40
 -11  -3  -8    5.70    2.50
 -11  -3  -8   10.20    2.60
 -11   3  -8    5.00    3.60
 -12  -3  -8  124.39    8.50
 -12   3  -8  109.19    9.80
 -13  -3  -8    4.80    2.30
 -13   3  -8    7.80    2.40
  13  -4  -8  156.18   11.90
  13   4  -8  154.48    9.80
 -13   4   8  146.69    9.20
  12  -4  -8   -6.10    3.20
 -12  -4   8   -0.40    2.50
  12   4  -8    2.70    3.00
 -12   4   8   -0.90    2.60
 -11  -4   8  150.48   10.70
  11  -4  -8  148.39   10.90
  11   4  -8  136.19   10.00
 -11   4   8  127.39   11.40
  10  -4  -8   23.50    5.70
 -10  -4   8   20.30    5.20
  10   4  -8   20.50    5.00
 -10   4   8   15.80    5.70
   9  -4  -8  332.57   15.40
  -9  -4   8  307.97   15.50
   9   4  -8  316.97   14.20
  -9   4   8  308.57   16.70
   8  -4  -8  254.17   13.20
  -8  -4   8  279.67   14.30
  -8   4   8  264.77   14.90
   8   4  -8  255.17   12.90
  -7  -4   8  304.27   15.00
   7  -4  -8  319.57   14.20
  -7   4   8  313.67   15.50
   7   4  -8  331.37   13.80
  -7   4   8  309.97   14.00
   6  -4  -8  641.04   19.10
  -6  -4   8  669.03   21.70
  -6   4   8  648.14   21.00
   6   4  -8  674.83   19.20
  -6   4   8  639.54   19.10
   5  -4  -8  154.78    9.50
  -5  -4   8  147.59   10.70
  -5   4   8  160.18    9.40
  -5   4   8  162.48   10.60
   5   4  -8  157.48    9.20
   4  -4  -8  890.41   21.00
  -4  -4   8  893.81   24.90
  -4   4   8  859.61   20.60
   4   4  -8  888.41   21.20
   3  -4  -8   22.40    4.40
   3  -4  -8   25.00    4.30
  -3  -4   8   25.30    5.80
   3   4  -8   22.10    4.40
  -3   4   8   20.30    3.70
   2  -4  -8 1978.40   32.00
  -2  -4   8 2012.20   38.90
   2  -4  -8 1985.70   33.10
  -2   4   8 1966.60   33.20
   2   4  -8 1919.91   33.30
   1  -4  -8  346.47   11.50
   1  -4  -8  342.77   10.30
  -1  -4   8  363.86   14.60
  -1   4   8  333.57   11.40
   1   4  -8  341.77   11.90
   0  -4   8 1570.94   31.30
   0  -4  -8 1590.14   27.60
   0   4  -8 1557.64   24.60
   0   4  -8 1570.54   27.70
   0   4   8 1534.05   26.70
   0   4   8 1547.45   28.20
  -1  -4  -8  232.68    9.40
   1  -4   8  261.87   11.10
  -1   4  -8  243.18    9.60
  -1   4  -8  254.97    8.50
   1   4   8  223.08    8.80
   1   4   8  230.28    9.60
  -2  -4  -8  578.44   15.10
   2  -4   8  616.44   16.80
  -2   4  -8  589.64   14.20
  -2   4  -8  598.24   14.80
  -3  -4  -8  571.14   15.50
  -3  -4  -8  562.34   15.50
   3  -4   8  576.24   16.10
  -3   4  -8  588.84   15.10
  -3   4  -8  591.34   14.70
  -4  -4  -8   97.09    7.00
   4  -4   8   96.19    6.50
  -4  -4  -8   95.49    7.00
  -4   4  -8  101.29    7.20
  -5  -4  -8   80.19    6.60
  -5  -4  -8   82.39    6.80
   5  -4   8   94.19    6.00
  -5   4  -8   90.69    7.20
   6  -4   8    0.90    1.10
  -6  -4  -8    0.90    2.50
  -6  -4  -8   -1.40    3.20
  -6   4  -8    3.10    3.10
  -7  -4  -8  380.86   14.70
  -7  -4  -8  367.06   13.70
  -7   4  -8  368.86   15.00
  -8  -4  -8   36.10    5.60
  -8  -4  -8   35.00    5.70
  -8   4  -8   27.30    5.50
  -9  -4  -8  151.08    9.80
  -9  -4  -8  139.59    8.90
  -9   4  -8  131.29   10.00
 -10  -4  -8  230.28   11.40
 -10  -4  -8  223.88   11.90
 -10   4  -8  230.68   13.20
 -11  -4  -8  103.89    7.80
 -11  -4  -8   91.19    7.30
 -11   4  -8  109.69    9.70
 -12  -4  -8  210.68   11.20
 -12   4  -8  219.18   13.20
 -13  -4  -8   21.60    3.40
 -13   4  -8   24.20    4.10
 -13  -5   8   20.80    3.30
  13  -5  -8   16.90    5.00
 -13   5   8   15.00    2.70
  13   5  -8   11.00    3.60
 -12  -5   8   -0.80    2.40
  12  -5  -8   -0.90    4.10
 -12   5   8   -5.20    2.60
  12   5  -8   -6.20    2.60
 -11  -5   8   17.10    4.30
  11  -5  -8    0.70    4.20
  11   5  -8    6.80    3.50
 -11   5   8    5.80    4.00
 -10  -5   8   16.90    4.90
  10  -5  -8    5.70    4.00
 -10   5   8    3.70    5.40
  10   5  -8   11.60    4.30
   9  -5  -8  259.47   13.90
  -9  -5   8  242.88   14.30
   9   5  -8  265.37   13.20
  -9   5   8  250.97   15.50
  -8  -5   8    6.20    3.70
   8  -5  -8    8.80    4.40
   8   5  -8    2.20    3.70
  -8   5   8    3.90    5.00
  -7  -5   8  802.42   24.90
   7  -5  -8  772.62   22.40
  -7   5   8  770.62   24.30
   7   5  -8  791.92   22.10
  -7   5   8  780.52   21.30
  -6  -5   8   63.09    8.70
   6  -5  -8   53.09    7.20
   6   5  -8   48.80    6.60
  -6   5   8   66.39    7.10
  -6   5   8   55.99    8.10
   5  -5  -8  927.31   22.70
  -5  -5   8  909.41   25.80
  -5   5   8  899.21   24.70
  -5   5   8  944.01   22.10
   5   5  -8  953.70   23.00
  -4  -5   8   60.69    7.90
   4  -5  -8   55.89    6.50
  -4   5   8   73.29    6.00
   4   5  -8   65.99    6.70
   3  -5  -8 1378.56   27.30
   3  -5  -8 1426.96   26.80
  -3  -5   8 1399.66   32.10
   3   5  -8 1350.96   27.60
  -3   5   8 1399.16   26.50
   2  -5  -8    1.20    2.60
  -2  -5   8    5.00    3.70
   2  -5  -8    3.00    2.90
   2   5  -8    0.30    2.60
  -2   5   8    1.20    1.80
  -1  -5   8 1411.26   31.20
   1  -5  -8 1425.26   26.40
   1  -5  -8 1402.66   24.60
  -1   5   8 1435.16   25.30
  -1   5   8 1416.96   26.70
   1   5  -8 1424.66   27.50
   0  -5   8  221.48   11.50
   0  -5  -8  230.58    9.90
   0   5   8  248.88    9.20
   0   5   8  237.08    9.70
   0   5  -8  213.18    9.70
   1  -5   8 1811.02   34.00
  -1  -5  -8 1729.03   30.00
  -1   5  -8 1781.62   30.70
  -1   5  -8 1725.03   27.30
  -2  -5  -8   42.50    5.30
  -2  -5  -8   44.40    5.30
   2  -5   8   43.70    5.70
  -2   5  -8   34.10    4.60
  -2   5  -8   36.30    4.30
   3  -5   8  542.65   15.90
  -3  -5  -8  515.95   15.30
  -3  -5  -8  519.05   14.60
  -3   5  -8  513.45   14.20
  -3   5  -8  503.55   14.20
  -4  -5  -8   42.80    5.40
  -4  -5  -8   36.40    5.10
   4  -5   8   35.20    4.70
  -4   5  -8   26.10    4.60
  -5  -5  -8   29.80    4.80
  -5  -5  -8   34.90    5.20
   5  -5   8   33.90    3.80
  -5   5  -8   33.70    5.20
  -6  -5  -8   34.00    5.40
  -6  -5  -8   31.00    5.50
  -6   5  -8   29.60    5.80
  -7  -5  -8   97.29    7.70
  -7  -5  -8   88.39    7.70
  -7   5  -8   94.29    8.10
  -8  -5  -8    4.90    3.00
  -8  -5  -8    1.20    2.30
  -8   5  -8    4.00    4.10
  -9  -5  -8   87.79    7.20
  -9  -5  -8   82.29    7.40
  -9   5  -8   90.09    8.40
 -10  -5  -8    2.00    1.80
 -10  -5  -8   -0.20    2.20
 -10   5  -8   -2.10    3.30
 -11  -5  -8  337.07   14.50
 -11  -5  -8  348.77   14.80
 -11   5  -8  363.86   17.40
 -12  -5  -8   -0.50    2.10
 -12  -5  -8    0.50    1.90
 -12   5  -8    2.60    2.90
 -13  -5  -8  312.67   11.40
  13  -6  -8  130.99    7.40
 -13  -6   8  152.28   10.00
  13   6  -8  141.39    8.00
  12  -6  -8    8.80    3.90
 -12  -6   8   10.70    3.00
  12   6  -8    6.80    3.30
 -12   6   8    5.20    3.20
  11  -6  -8  208.88   13.50
 -11  -6   8  232.58   13.70
  11   6  -8  216.18   12.20
 -11   6   8  186.68   13.70
 -10  -6   8   62.59    8.80
  10  -6  -8   45.00    7.50
  10   6  -8   49.90    7.20
 -10   6   8   59.09    9.00
  -9  -6   8  116.59   10.30
   9  -6  -8  111.69   10.20
  -9   6   8  111.29   11.70
   9   6  -8  109.69    9.50
  -8  -6   8   99.19   10.10
   8  -6  -8   96.19    9.70
   8   6  -8  121.19    9.40
  -8   6   8  103.69   11.10
   7  -6  -8  254.07   13.40
  -7  -6   8  268.37   14.50
   7   6  -8  241.38   12.80
  -7   6   8  249.48   14.50
   6  -6  -8  354.16   15.00
  -6  -6   8  337.17   16.20
  -6   6   8  357.96   15.90
   6   6  -8  338.17   14.20
  -6   6   8  334.47   13.00
  -5  -6   8  180.88   12.10
   5  -6  -8  169.58   10.40
  -5   6   8  168.78   11.00
   5   6  -8  176.58   10.30
  -5   6   8  182.18    9.40
  -4  -6   8  582.74   20.60
   4  -6  -8  646.84   18.20
   4   6  -8  626.04   18.20
  -4   6   8  633.74   16.70
  -4   6   8  630.54   19.30
   3  -6  -8    2.80    3.00
  -3  -6   8    0.90    3.40
   3  -6  -8    1.40    2.90
   3   6  -8    2.50    2.70
  -3   6   8    3.30    2.00
  -2  -6   8  399.26   16.20
   2  -6  -8  425.86   13.00
   2  -6  -8  405.16   13.30
  -2   6   8  406.06   12.80
   2   6  -8  389.36   13.90
  -1  -6   8  194.78   11.30
   1  -6  -8  191.48    8.20
   1  -6  -8  202.48    9.50
  -1   6   8  196.08    8.10
  -1   6   8  195.98    8.80
   1   6  -8  192.88    9.90
   0  -6  -8 1089.49   22.30
   0  -6   8 1046.80   25.80
   0   6   8 1052.79   22.60
   0   6  -8 1081.39   23.20
   0   6   8 1033.70   21.20
  -1  -6  -8  620.24   15.90
   1  -6   8  596.54   18.50
  -1  -6  -8  594.54   16.00
  -1   6  -8  596.34   16.30
  -2  -6  -8  502.95   14.90
   2  -6   8  494.75   16.20
  -2  -6  -8  488.15   14.10
  -2   6  -8  482.75   12.60
  -2   6  -8  490.35   14.70
  -3  -6  -8  962.90   22.30
   3  -6   8  916.11   22.40
  -3  -6  -8 1012.90   21.40
  -3   6  -8  934.51   21.40
  -3   6  -8  953.30   20.10
  -4  -6  -8  213.98    9.50
   4  -6   8  184.98    9.00
  -4  -6  -8  194.38    9.90
  -4   6  -8  197.48    9.50
  -4   6  -8  185.98    9.20
  -5  -6  -8  770.22   20.40
  -5  -6  -8  777.72   19.50
  -5   6  -8  716.43   19.60
  -5   6  -8  748.23   18.90
  -6  -6  -8   -0.80    2.20
  -6  -6  -8   -0.40    1.80
  -6   6  -8   -2.90    2.10
  -7  -6  -8  757.32   21.50
  -7  -6  -8  770.12   21.00
  -7   6  -8  769.12   22.80
  -8  -6  -8   39.80    6.30
  -8  -6  -8   46.40    5.30
  -8   6  -8   52.49    7.60
  -9  -6  -8  516.25   17.80
  -9  -6  -8  490.05   18.00
  -9   6  -8  495.85   19.70
 -10  -6  -8  130.19    8.30
 -10  -6  -8  124.59    9.00
 -10   6  -8  128.59   10.50
 -11  -6  -8   85.99    5.90
 -11  -6  -8   70.99    6.80
 -11   6  -8   91.79   10.00
 -12  -6  -8  203.78   11.20
 -12  -6  -8  190.98    8.00
 -12   6  -8  209.18   13.10
  12  -7  -8  452.05   19.80
 -12  -7   8  452.15   19.90
  12   7  -8  465.75   17.90
 -12   7   8  435.06   19.20
 -11  -7   8    5.40    3.10
  11  -7  -8    7.30    3.90
  11   7  -8    6.30    3.30
 -11   7   8    7.50    4.60
  10  -7  -8  599.14   22.20
 -10  -7   8  644.04   23.90
  10   7  -8  628.64   21.30
 -10   7   8  591.74   24.10
   9  -7  -8   -2.10    3.50
  -9  -7   8   -3.40    2.50
  -9   7   8    3.30    4.60
   9   7  -8    7.00    3.30
  -8  -7   8  525.25   21.10
   8  -7  -8  527.25   19.90
  -8   7   8  545.35   21.20
   8   7  -8  513.45   18.60
   7  -7  -8    7.10    4.40
  -7  -7   8    3.30    3.90
   7   7  -8   11.80    4.20
  -7   7   8   11.00    4.70
   6  -7  -8  490.55   17.90
  -6  -7   8  484.15   19.30
  -6   7   8  499.85   19.20
   6   7  -8  481.95   17.10
   5  -7  -8  240.88   12.30
  -5  -7   8  239.78   14.00
  -5   7   8  237.18   13.00
  -5   7   8  255.07   10.60
   5   7  -8  237.98   11.90
  -4  -7   8   63.19    8.40
   4  -7  -8   63.59    7.40
  -4   7   8   57.49    7.40
  -4   7   8   58.39    5.50
   4   7  -8   66.09    7.10
   3  -7  -8   59.29    6.60
  -3  -7   8   59.39    8.30
   3  -7  -8   50.79    6.10
  -3   7   8   55.79    5.20
   3   7  -8   51.39    6.60
   2  -7  -8   78.79    6.60
  -2  -7   8   76.59    8.30
   2  -7  -8   78.89    6.80
   2   7  -8   65.19    7.00
  -2   7   8   70.69    5.10
  -2   7   8   70.39    5.70
   1  -7  -8  303.27   10.70
  -1  -7   8  302.47   13.70
   1  -7  -8  303.67   11.50
  -1   7   8  282.27   10.00
   1   7  -8  300.07   12.20
  -1   7   8  296.37   11.00
   0  -7   8  737.73   21.50
   0  -7  -8  755.92   18.20
   0   7  -8  750.72   19.40
   1  -7   8   61.79    6.80
  -1  -7  -8   53.89    6.10
  -1  -7  -8   52.99    5.90
  -1   7  -8   52.69    6.00
  -2  -7  -8 1091.79   24.10
   2  -7   8 1098.19   25.70
  -2  -7  -8 1070.59   22.50
  -2   7  -8 1073.89   23.90
   3  -7   8   77.69    6.70
  -3  -7  -8   87.49    6.50
  -3  -7  -8   85.99    7.40
  -3   7  -8   86.39    6.20
  -3   7  -8   80.89    6.90
  -4  -7  -8 1579.44   29.50
  -4  -7  -8 1568.54   31.50
  -4   7  -8 1533.85   30.40
  -4   7  -8 1588.94   29.60
  -5  -7  -8   37.30    5.70
  -5  -7  -8   48.30    6.00
  -5   7  -8   47.70    5.50
  -5   7  -8   43.20    6.00
  -6  -7  -8 1283.57   29.10
  -6  -7  -8 1240.68   27.00
  -6   7  -8 1260.27   27.00
  -6   7  -8 1234.28   28.10
  -7  -7  -8   -0.90    2.70
  -7  -7  -8    1.30    2.20
  -7   7  -8    2.80    1.80
  -7   7  -8   -0.80    3.10
  -8  -7  -8  833.62   22.60
  -8  -7  -8  845.52   24.20
  -8   7  -8  824.32   24.40
  -9  -7  -8   -0.40    2.00
  -9  -7  -8    1.20    2.80
  -9   7  -8   -0.80    3.00
 -10  -7  -8  383.36   16.60
 -10  -7  -8  412.06   15.00
 -10   7  -8  397.96   18.10
 -11  -7  -8   46.00    6.80
 -11   7  -8   62.29    8.90
 -12  -7  -8  168.78   10.60
 -12   7  -8  183.68   11.30
 -13  -7  -8   34.00    3.30
  12  -8  -8   -2.90    2.80
 -12  -8   8    0.20    2.80
 -12   8   8   -2.00    3.00
  12   8  -8    3.90    2.90
  11  -8  -8  343.57   17.20
 -11  -8   8  314.27   16.90
  11   8  -8  334.97   15.20
 -11   8   8  311.47   17.70
  10  -8  -8   11.20    5.00
 -10  -8   8   24.90    5.60
  10   8  -8   21.80    4.30
 -10   8   8   19.70    5.60
   9  -8  -8  427.06   18.60
  -9  -8   8  418.26   19.20
  -9   8   8  447.56   20.30
   9   8  -8  413.36   17.10
   8  -8  -8   16.10    5.50
  -8  -8   8   21.80    5.40
  -8   8   8   12.50    5.40
   8   8  -8   27.00    5.80
  -7  -8   8  317.47   16.00
   7  -8  -8  290.27   14.40
   7   8  -8  304.87   14.40
  -7   8   8  329.67   16.30
   6  -8  -8   25.90    6.00
  -6  -8   8   24.40    6.10
  -6   8   8   24.60    5.90
   6   8  -8   20.20    5.10
  -5  -8   8  117.99   10.40
   5  -8  -8  109.49    9.00
  -5   8   8  114.19    9.60
   5   8  -8  102.89    8.70
  -5   8   8  105.89    8.20
  -4  -8   8  308.57   15.30
   4  -8  -8  314.97   13.20
   4   8  -8  304.27   13.60
  -4   8   8  299.47   14.00
  -4   8   8  310.97   11.30
   3  -8  -8    4.60    3.10
  -3  -8   8    3.10    3.90
   3   8  -8   -5.00    2.90
  -3   8   8    2.80    2.40
  -2  -8   8  112.59    9.50
   2  -8  -8  110.69    7.40
   2  -8  -8  109.19    7.70
   2   8  -8  100.99    8.20
  -2   8   8  109.79    7.10
  -2   8   8  103.39    6.20
  -1  -8   8    9.20    3.90
   1  -8  -8    1.90    2.70
   1  -8  -8    3.00    2.50
  -1   8   8    5.20    2.20
  -1   8   8    4.70    2.20
   1   8  -8    1.60    2.90
   0  -8  -8  100.39    7.10
   0  -8   8   94.39    8.30
   0  -8  -8   83.89    6.70
   0   8  -8   90.39    7.70
   1  -8   8  303.17   13.10
  -1  -8  -8  330.07   11.70
  -1  -8  -8  328.27   12.50
  -1   8  -8  315.47   12.90
  -2  -8  -8   72.09    6.10
   2  -8   8   77.99    6.90
  -2  -8  -8   71.09    7.00
  -2   8  -8   84.59    7.30
  -3  -8  -8 1047.00   22.60
   3  -8   8 1051.69   24.30
  -3  -8  -8 1072.79   25.00
  -3   8  -8 1076.09   24.90
  -3   8  -8 1059.39   21.80
  -4  -8  -8    8.50    2.90
  -4  -8  -8    6.00    3.60
  -4   8  -8   11.10    3.60
  -4   8  -8   10.00    3.40
  -5  -8  -8 1512.35   32.60
  -5  -8  -8 1538.45   29.90
  -5   8  -8 1545.65   31.50
  -5   8  -8 1553.14   31.00
  -6  -8  -8   15.90    3.80
  -6  -8  -8   13.30    4.00
  -6   8  -8   15.60    3.90
  -6   8  -8   10.20    4.00
  -7  -8  -8  958.40   23.60
  -7  -8  -8  962.00   26.10
  -7   8  -8  938.01   23.60
  -7   8  -8  928.31   25.10
  -8  -8  -8   34.50    6.00
  -8  -8  -8   39.40    5.80
  -8   8  -8   36.70    6.50
  -8   8  -8   25.20    3.50
  -9  -8  -8  575.54   20.50
  -9  -8  -8  535.95   18.90
  -9   8  -8  588.54   20.90
 -10  -8  -8   25.00    5.10
 -10   8  -8   21.70    5.40
 -11  -8  -8  269.17   14.20
 -11   8  -8  312.57   16.10
 -12  -8  -8   32.40    4.30
 -12   8  -8   31.30    3.60
 -11  -9   8   25.30    5.10
  11  -9  -8   17.10    4.80
 -11   9   8   15.60    4.60
  11   9  -8   24.40    5.00
  10  -9  -8   28.20    6.20
 -10  -9   8   33.50    6.70
 -10   9   8   35.60    7.50
  10   9  -8   34.30    5.80
   9  -9  -8   25.80    5.70
  -9  -9   8   40.90    7.80
   9   9  -8   42.30    6.80
  -9   9   8   37.90    7.40
   8  -9  -8  115.69    9.70
  -8  -9   8  123.79   10.40
   8   9  -8  122.49    9.60
  -8   9   8  135.39   11.20
   7  -9  -8  211.38   12.60
  -7  -9   8  233.68   14.50
   7   9  -8  228.78   12.60
  -7   9   8  202.78   13.40
   6  -9  -8  120.89    9.50
  -6  -9   8   91.29    9.80
  -6   9   8  107.09   10.00
   6   9  -8  106.89    9.30
   5  -9  -8  796.22   22.70
  -5  -9   8  831.52   26.20
  -5   9   8  780.52   24.40
   5   9  -8  829.62   23.40
   4  -9  -8   72.79    7.50
  -4  -9   8   78.39    9.80
   4   9  -8   62.99    8.00
  -4   9   8   86.79    8.60
  -4   9   8   69.09    5.90
  -3  -9   8  773.22   23.90
   3  -9  -8  792.12   20.90
   3   9  -8  812.72   22.70
  -3   9   8  780.82   19.20
  -3   9   8  731.43   21.90
  -2  -9   8   12.10    4.40
   2  -9  -8   12.90    3.60
   2  -9  -8    8.90    3.60
   2   9  -8    7.50    4.10
  -2   9   8    9.70    2.90
  -2   9   8    9.90    2.80
   1  -9  -8 1162.48   24.70
  -1  -9   8 1146.79   28.00
   1  -9  -8 1124.89   24.00
  -1   9   8 1113.79   24.50
  -1   9   8 1136.09   23.30
   1   9  -8 1117.89   26.50
   0  -9  -8    4.50    2.90
   0  -9  -8   10.20    3.30
   0  -9   8    5.60    3.40
   0   9  -8    4.40    3.30
  -1  -9  -8  573.84   15.90
  -1  -9  -8  568.44   17.10
   1  -9   8  580.74   18.10
  -1   9  -8  565.74   18.00
  -2  -9  -8   85.89    7.70
  -2  -9  -8   95.39    6.60
   2  -9   8   98.39    7.10
  -2   9  -8   94.09    7.80
  -3  -9  -8  409.66   15.40
  -3  -9  -8  422.86   13.40
  -3   9  -8  402.66   15.40
  -4  -9  -8  122.39    7.30
  -4  -9  -8  120.39    9.30
  -4   9  -8  115.19    8.60
  -4   9  -8  110.29    7.60
  -5  -9  -8   18.60    3.50
  -5  -9  -8   10.10    4.20
  -5   9  -8   18.80    4.20
  -5   9  -8   13.60    3.90
  -6  -9  -8  194.48    9.20
  -6  -9  -8  182.78   11.40
  -6   9  -8  193.58   10.90
  -6   9  -8  194.88   10.60
  -7  -9  -8    5.00    3.00
  -7  -9  -8    3.90    1.20
  -7   9  -8    7.20    2.50
  -7   9  -8    2.10    2.60
  -8  -9  -8  178.68   11.20
  -8   9  -8  157.28    8.70
  -8   9  -8  155.58   10.60
  -9  -9  -8  121.59    9.30
  -9   9  -8  104.69    8.50
 -10  -9  -8   65.59    7.00
 -10   9  -8   64.99    8.80
 -11  -9  -8  271.07   14.10
 -11   9  -8  252.37   14.30
  11 -10  -8   24.60    3.10
 -11 -10   8   33.30    3.90
  11  10  -8   26.10    4.70
 -11  10   8   23.10    2.90
 -10 -10   8   22.30    5.40
  10 -10  -8   26.40    5.50
 -10  10   8   27.00    6.60
  10  10  -8   27.80    5.20
  -9 -10   8   -2.30    2.30
   9 -10  -8    2.60    2.80
  -9  10   8   -4.90    3.30
   9  10  -8   -0.30    2.90
   8 -10  -8  156.08   10.90
  -8 -10   8  165.78   12.40
   8  10  -8  147.69   10.70
  -8  10   8  158.18   12.30
   7 -10  -8    0.60    3.00
  -7 -10   8   -3.20    2.90
  -7  10   8    0.90    3.20
   7  10  -8   -1.70    2.50
   6 -10  -8  490.35   18.70
  -6 -10   8  517.65   21.40
   6  10  -8  508.55   18.90
  -6  10   8  504.75   20.30
   5 -10  -8    9.30    4.20
  -5 -10   8   15.10    5.20
  -5  10   8   18.10    5.50
   5  10  -8    8.60    4.40
   4 -10  -8  683.73   20.60
  -4 -10   8  696.53   23.70
   4  10  -8  659.83   21.00
  -4  10   8  662.03   22.00
  -3 -10   8   18.00    5.20
   3 -10  -8   18.40    4.80
   3  10  -8   15.70    4.50
  -3  10   8   14.20    4.70
  -3  10   8   19.30    3.50
  -2 -10   8 1217.28   30.60
   2 -10  -8 1243.28   27.20
  -2  10   8 1210.18   25.80
  -2  10   8 1213.98   24.40
   2  10  -8 1206.98   28.70
   1 -10  -8   24.30    4.50
   1 -10  -8   25.80    4.70
  -1 -10   8   19.30    4.80
   1  10  -8   21.20    5.20
   0 -10   8  802.02   22.60
   0 -10  -8  800.52   20.30
   0 -10  -8  809.12   19.90
   0  10  -8  779.12   22.10
  -1 -10  -8   39.30    5.70
  -1 -10  -8   33.90    4.90
   1 -10   8   32.20    5.10
  -1  10  -8   29.50    5.40
  -2 -10  -8  645.04   19.20
  -2 -10  -8  653.73   17.30
   2 -10   8  621.34   18.90
  -2  10  -8  606.94   19.50
  -3 -10  -8  104.59    8.50
  -3 -10  -8  103.79    6.40
  -3  10  -8   81.99    7.90
  -4 -10  -8  250.97   10.10
  -4 -10  -8  244.38   12.60
  -4  10  -8  230.08   12.10
  -5 -10  -8  249.78   13.20
  -5 -10  -8  259.57    9.60
  -5  10  -8  248.98   12.40
  -5  10  -8  234.88   11.00
  -6 -10  -8    5.90    3.60
  -6  10  -8    3.60    2.30
  -6  10  -8    1.80    2.50
  -7 -10  -8   13.10    4.10
  -7  10  -8    9.20    3.40
  -7  10  -8   10.80    3.00
  -8 -10  -8   13.10    3.80
  -8  10  -8   14.20    2.80
  -8  10  -8   12.40    4.10
  -9 -10  -8  112.49    9.40
  -9  10  -8  118.29    9.10
 -10 -10  -8  150.88   10.80
 -10  10  -8  153.98   10.90
 -11  10  -8   28.90    4.40
  11  11  -8    2.10    3.50
 -10 -11   8  121.39    9.80
  10 -11  -8  137.49    8.70
  10  11  -8  135.19   10.00
 -10  11   8  126.39   10.90
   9 -11  -8   71.19    7.70
  -9 -11   8   77.19    8.40
  -9  11   8   72.89   10.40
   9  11  -8   83.89    8.30
   8 -11  -8   90.39    8.60
  -8 -11   8   87.49   11.50
   8  11  -8  100.09    8.80
  -8  11   8  104.69   10.60
   7 -11  -8  128.29   10.30
  -7 -11   8  157.68   12.10
   7  11  -8  144.39   10.40
  -7  11   8  150.08   11.50
  -6 -11   8   69.79   10.00
   6 -11  -8   68.59    8.80
  -6  11   8   67.59    9.60
   6  11  -8   50.59    7.80
  -5 -11   8  133.19   11.10
   5 -11  -8  122.29    9.70
  -5  11   8  131.49   10.80
   5  11  -8  139.99   10.00
  -4 -11   8    3.60    2.70
   4  11  -8   -0.60    2.60
  -4  11   8    1.90    2.70
   3 -11  -8  219.68   11.30
  -3 -11   8  202.08   12.50
  -3  11   8  190.18   11.70
   3  11  -8  190.58   11.30
   2 -11  -8   -2.50    2.40
  -2 -11   8    4.50    3.00
  -2  11   8    6.30    3.20
  -2  11   8    9.70    2.50
   2  11  -8    2.10    2.90
  -2  11   8    4.50    2.10
  -1 -11   8  307.37   14.10
   1 -11  -8  291.07   12.00
   1 -11  -8  312.57   12.50
   1  11  -8  290.07   13.70
   0 -11  -8  207.88    9.70
   0 -11  -8  200.58   10.20
   0 -11   8  198.18   10.80
   0  11  -8  190.88   11.10
   1 -11   8  787.42   21.60
  -1 -11  -8  806.82   21.70
  -1 -11  -8  799.52   19.80
  -1  11  -8  822.12   23.20
  -2 -11  -8  238.48    9.80
  -2 -11  -8  228.38   11.50
  -2  11  -8  211.78   11.80
  -3 -11  -8  229.28   11.80
  -3 -11  -8  203.28    8.50
  -3  11  -8  190.28   11.50
  -4 -11  -8  444.66   17.10
  -4  11  -8  450.55   17.30
  -5 -11  -8   50.49    7.30
  -5  11  -8   59.99    6.60
  -6 -11  -8  438.56   18.10
  -6  11  -8  435.26   17.00
  -6  11  -8  447.36   17.10
  -7 -11  -8    9.70    4.10
  -7  11  -8   20.60    4.40
  -7  11  -8   16.20    3.90
  -8 -11  -8  267.07   14.20
  -8  11  -8  256.87   12.10
  -8  11  -8  261.27   12.90
  -9 -11  -8   65.09    6.90
  -9  11  -8   56.99    7.80
  -9  11  -8   62.89    3.70
 -10 -11  -8  250.17   12.20
 -10  11  -8  257.37   13.70
  10  12  -8    7.00    2.90
  -9 -12   8  213.68   13.10
   9 -12  -8  222.88   11.80
   9  12  -8  235.28   13.10
  -9  12   8  260.87   15.30
   8 -12  -8   43.80    6.90
  -8 -12   8   38.90    6.80
  -8  12   8   43.00    7.80
   8  12  -8   41.20    6.60
   7 -12  -8  252.37   14.10
  -7 -12   8  246.08   15.10
  -7  12   8  278.67   15.20
   7  12  -8  286.87   14.40
  -6 -12   8   15.70    4.60
   6 -12  -8   13.90    4.30
  -6  12   8   15.50    4.80
   6  12  -8   16.00    4.30
   5 -12  -8   70.19    7.40
  -5 -12   8   82.49    8.90
   5  12  -8   75.99    8.00
  -5  12   8   66.79    9.00
   4 -12  -8    6.90    3.20
  -4 -12   8   14.20    4.30
   4  12  -8    7.00    3.50
  -4  12   8   10.20    4.20
  -3 -12   8    0.30    2.30
   3 -12  -8    0.80    2.40
   3  12  -8    0.40    2.40
  -3  12   8   -3.90    2.30
   2 -12  -8    2.10    2.00
  -2 -12   8    2.40    2.10
  -2  12   8    1.90    1.30
  -2  12   8    2.10    1.50
  -2  12   8   -1.80    2.10
   2  12  -8    1.60    2.60
  -1 -12   8  105.49    8.20
   1 -12  -8  108.19    7.40
   1  12  -8  117.09    9.20
   0 -12  -8   24.80    4.00
   0 -12   8   20.50    4.20
   0 -12  -8   27.70    4.60
   0  12  -8   21.30    4.70
  -1 -12  -8  383.06   14.80
  -1 -12  -8  391.26   12.60
  -1  12  -8  399.26   16.30
  -2 -12  -8    2.50    2.40
  -2  12  -8    2.50    2.40
  -3 -12  -8  826.72   23.60
  -3  12  -8  810.02   24.40
  -4 -12  -8   28.90    5.60
  -4  12  -8   22.40    5.10
  -5 -12  -8  901.91   26.70
  -5  12  -8  900.11   26.20
  -6 -12  -8   -1.20    2.30
  -6  12  -8    2.80    2.10
  -7 -12  -8  595.64   22.30
  -7  12  -8  607.54   20.70
  -8 -12  -8    2.70    2.60
  -8  12  -8    1.40    1.90
  -9 -12  -8  611.94   21.70
  -9  12  -8  630.04   26.30
  -9  12  -8  579.34   18.00
 -10  12  -8    9.50    3.00
  10  13  -8  240.48   10.40
   9  13  -8   46.90    6.90
  -9  13   8   65.59    6.30
  -8 -13   8  238.88   13.60
   8 -13  -8  244.18   12.40
  -8  13   8  252.87   14.90
   8  13  -8  246.88   13.50
   7 -13  -8   80.49    7.50
  -7 -13   8   83.19    8.00
   7  13  -8   95.19    8.70
  -7  13   8   85.79    9.20
   6 -13  -8   96.69    8.20
  -6 -13   8   78.59    8.10
   6  13  -8   91.69    8.60
  -6  13   8   97.59    9.00
  -5 -13   8  168.68   11.60
   5 -13  -8  167.68   10.20
  -5  13   8  155.08   11.20
   5  13  -8  169.68   11.30
  -4 -13   8   24.70    5.10
   4 -13  -8   23.20    4.40
  -4  13   8   26.50    5.50
   4  13  -8   15.00    4.50
   3 -13  -8  106.39    7.80
  -3 -13   8   97.89    8.50
   3  13  -8  103.59    8.80
  -3  13   8  104.49    8.70
   2 -13  -8    8.70    2.50
  -2 -13   8   15.10    3.40
  -2  13   8    7.40    3.10
   2  13  -8    9.30    3.60
  -1 -13   8   72.19    6.80
   1  13  -8   78.19    7.70
  -1  13   8   80.69    7.20
   0 -13  -8  192.98    9.80
   0  13  -8  199.58   11.80
  -1 -13  -8  231.78   11.30
  -1  13  -8  255.27   13.40
  -2 -13  -8  490.55   17.50
  -2  13  -8  516.25   19.40
  -3 -13  -8   30.60    4.90
  -3  13  -8   39.80    6.70
  -4 -13  -8  530.25   19.60
  -4  13  -8  534.75   20.10
  -5 -13  -8   14.80    4.30
  -5  13  -8   16.80    4.00
  -6 -13  -8  618.94   22.50
  -6  13  -8  612.04   21.50
  -7  13  -8    0.90    2.00
  -8 -13  -8  350.76   15.30
  -8  13  -8  352.16   14.50
  -9  13  -8   29.30    2.50
   9  14  -8   35.90    3.40
   8  14  -8  170.98   10.80
  -8  14   8  177.78   11.80
  -7 -14   8    5.70    2.30
   7  14  -8    7.20    3.30
  -7  14   8    5.10    3.30
   6 -14  -8  226.08   12.30
  -6 -14   8  225.58   13.70
  -6  14   8  222.18   13.40
   6  14  -8  229.08   13.10
  -5 -14   8   17.50    4.80
   5 -14  -8   24.70    4.60
   5  14  -8   17.10    4.60
  -5  14   8   19.40    5.30
  -4 -14   8  630.74   23.50
   4 -14  -8  653.83   21.80
   4  14  -8  629.14   22.70
  -4  14   8  632.34   22.30
  -3 -14   8   -1.20    1.80
   3  14  -8   -2.50    2.50
  -3  14   8    1.30    2.50
  -2 -14   8  438.06   17.90
   2  14  -8  469.85   19.00
  -1 -14   8    0.20    1.70
  -1  14   8    7.30    2.90
   1  14  -8    4.40    2.90
   0 -14  -8  320.77   11.30
   0  14  -8  319.67   15.40
  -1 -14  -8   13.30    2.70
  -1  14  -8    8.80    3.70
  -2 -14  -8  260.47   12.50
  -2  14  -8  266.87   14.30
  -3 -14  -8   31.50    5.10
  -3  14  -8   33.50    6.10
  -4 -14  -8   17.00    3.90
  -4  14  -8   19.20    4.40
  -5 -14  -8   39.60    6.20
  -5  14  -8   37.70    6.50
  -6 -14  -8   13.70    3.50
  -6  14  -8   14.00    2.80
  -7 -14  -8   77.59    5.60
  -7  14  -8   90.39    6.20
  -8  14  -8   55.79    3.70
   7  15  -8  309.37   13.90
  -7  15   8  316.77   15.30
   6 -15  -8   -2.50    2.40
   6  15  -8   -3.00    2.60
  -6  15   8   -3.70    2.60
   5 -15  -8  275.37   13.30
  -5 -15   8  319.17   15.40
  -5  15   8  263.67   16.60
   5  15  -8  276.17   15.00
  -4 -15   8    2.50    2.20
   4  15  -8    5.00    3.70
  -3 -15   8  774.62   25.40
   3  15  -8  768.52   25.40
  -3  15   8  769.62   25.10
  -2 -15   8    4.40    1.90
  -2  15   8    3.20    2.90
   2  15  -8    0.70    3.00
  -1  15   8  536.35   18.40
   1  15  -8  540.85   20.80
   0  15  -8    7.30    3.20
  -1 -15  -8  289.67   11.00
  -1  15  -8  260.07   14.50
  -2 -15  -8   16.00    2.90
  -2  15  -8   20.20    5.00
  -3 -15  -8   86.89    6.40
  -3  15  -8   63.99    7.10
  -4 -15  -8   50.19    5.40
  -4  15  -8   45.90    6.90
  -5 -15  -8   46.90    5.00
  -5  15  -8   46.90    5.10
  -6 -15  -8   41.60    3.70
  -6  15  -8   34.20    3.90
  -5 -16   8   -4.10    2.30
   5  16  -8    2.00    2.00
  -4 -16   8  205.58   10.50
   4  16  -8  207.48   11.80
  -4  16   8  202.08   12.70
  -3 -16   8   20.80    2.20
   3  16  -8   19.80    4.60
  -3  16   8   22.00    5.00
  -2  16   8  275.47   13.50
   2  16  -8  284.57   14.70
   1  16  -8   39.20    6.90
   0  16  -8  195.38   11.70
  -1  16  -8  171.58   10.50
  -2 -16  -8  121.09    5.90
  -2  16  -8  116.79    7.90
  -3 -16  -8  219.18   10.20
  -3  16  -8  219.98   11.10
  -4 -16  -8   17.60    2.20
  -4 -17   8   -6.50    2.60
  -3  17   8   -1.80    2.50
  -2  17   8    5.40    2.50
  -3 -17  -8   -1.90    2.40
  14   0  -9   -8.80    3.00
 -13   0   9   10.20    2.50
  13   0  -9    6.80    4.40
  12   0  -9    2.80    3.60
  11   0  -9   95.09    8.90
 -11   0   9  104.09    8.90
  10   0  -9   -2.20    3.40
 -10   0   9   -7.20    2.80
 -10   0   9   -2.20    2.70
  -9   0   9  259.17   14.00
  -9   0   9  281.27   13.70
   9   0  -9  266.77   13.50
  -8   0   9    0.20    3.30
   8   0  -9   -2.70    3.40
  -8   0   9    0.30    3.80
  -7   0   9 1051.69   26.60
   7   0  -9 1035.60   25.80
  -7   0   9 1072.29   28.60
  -6   0   9   -3.10    4.40
  -6   0   9    1.80    3.50
   6   0  -9    0.10    3.80
  -5   0   9 1244.38   30.20
   5   0  -9 1159.98   25.90
  -5   0   9 1257.17   26.80
   4   0  -9    2.20    2.70
   4   0  -9    0.00    2.90
  -4   0   9    1.90    3.30
   3   0  -9 1056.59   22.60
  -3   0   9 1080.89   25.70
   3   0  -9 1051.49   21.30
  -2   0   9    0.60    2.80
   2   0  -9    1.60    2.30
   2   0  -9    1.90    2.70
  -1   0   9  972.60   22.70
   1   0  -9 1001.80   20.30
   1   0  -9  985.40   19.90
   0   0  -9    3.10    2.20
   0   0  -9    1.40    2.20
   0   0   9    4.60    2.60
   1   0   9 1395.46   27.10
  -1   0  -9 1339.47   24.60
  -2   0  -9    2.80    2.20
   2   0   9    2.90    2.30
  -3   0  -9  186.48    8.90
   3   0   9  191.48    9.10
   4   0   9    3.60    2.10
   4   0   9    2.60    2.10
  -4   0  -9   -0.50    2.10
  -5   0  -9  317.47   12.60
   5   0   9  315.27   11.80
   5   0   9  298.47   10.70
   6   0   9    0.60    2.00
  -6   0  -9    1.80    2.70
   6   0   9   -0.20    1.90
  -7   0  -9  620.14   19.50
   7   0   9  650.73   18.00
   7   0   9  654.83   16.90
   8   0   9    1.40    1.30
  -8   0  -9    2.00    3.30
  -9   0  -9  853.81   24.90
   9   0   9  801.32   21.00
   9   0   9  752.82   19.20
 -10   0  -9   -2.10    3.10
 -11   0  -9  716.63   24.40
 -12   0  -9   -1.60    2.30
 -13   0  -9  318.57   12.80
  14  -1  -9    6.60    4.60
 -14   1   9    8.50    2.80
  13  -1  -9  233.98   13.50
 -13   1   9  227.28   11.40
  13   1  -9  243.88   13.70
 -12  -1   9   56.19    3.90
  12  -1  -9   68.49    8.60
 -12   1   9   69.79    6.80
  12   1  -9   42.80    6.90
 -11  -1   9  102.29    8.10
  11  -1  -9   97.49    9.50
 -11  -1   9  114.49    8.10
 -11   1   9  103.09    9.10
  11   1  -9  114.59    9.70
 -10  -1   9  250.47   13.30
 -10  -1   9  234.98   12.70
  10  -1  -9  257.67   14.00
 -10   1   9  256.07   15.90
 -10   1   9  253.47   14.10
  10   1  -9  248.68   13.50
  -9  -1   9  119.99    9.50
  -9  -1   9  122.89   10.20
   9  -1  -9  112.49    9.80
   9   1  -9  110.89    9.60
  -9   1   9  110.29    8.90
  -9   1   9   93.59   10.50
  -8  -1   9  384.46   16.90
   8  -1  -9  401.96   16.20
  -8  -1   9  402.66   16.00
  -8   1   9  429.96   17.40
  -8   1   9  423.66   17.00
   8   1  -9  390.36   15.70
   7  -1  -9  175.98   11.30
  -7  -1   9  181.38   12.70
  -7  -1   9  178.28   10.90
   7   1  -9  181.38   10.80
  -7   1   9  185.48   11.70
  -7   1   9  193.88   12.40
   6  -1  -9  728.53   20.50
  -6  -1   9  772.82   20.90
  -6  -1   9  730.73   23.40
   6   1  -9  712.63   20.00
  -6   1   9  759.72   23.50
  -6   1   9  761.82   21.80
  -5  -1   9    0.80    4.70
   5  -1  -9    1.60    3.70
  -5  -1   9   -0.90    2.80
   5   1  -9    4.00    3.20
  -5   1   9    0.10    3.30
  -5   1   9    5.20    4.00
  -4  -1   9  340.57   15.10
   4  -1  -9  313.67   11.70
   4  -1  -9  325.77   12.70
   4   1  -9  316.67   11.10
  -4   1   9  326.97   13.90
   4   1  -9  326.77   12.60
   3  -1  -9  188.98    8.80
   3  -1  -9  177.08    9.10
  -3  -1   9  178.08   10.70
   3   1  -9  182.68    9.30
   3   1  -9  174.38    8.10
  -3   1   9  192.48   10.40
  -2  -1   9  525.55   17.20
   2  -1  -9  538.65   14.50
   2  -1  -9  529.15   14.30
   2   1  -9  514.05   13.50
  -2   1   9  539.65   16.40
   2   1  -9  531.35   14.80
   1  -1  -9  833.32   17.80
   1  -1  -9  818.32   18.10
  -1  -1   9  804.32   21.00
   1   1  -9  815.92   17.40
  -1   1   9  836.32   20.30
   1   1  -9  802.92   17.90
   0  -1   9  239.08   10.80
   0  -1  -9  263.67    9.90
   0   1  -9  250.97    9.10
   0   1  -9  263.27    9.30
   0   1   9  245.88   10.40
  -1  -1  -9  968.40   20.10
   1  -1   9  978.40   22.10
   1   1   9  958.20   21.30
  -1   1  -9  954.80   19.60
   2  -1   9   79.39    6.20
  -2  -1  -9   82.89    6.10
  -2   1  -9   66.09    5.70
   2   1   9   76.79    6.30
  -3  -1  -9  689.53   17.50
   3  -1   9  692.43   17.70
  -3   1  -9  656.13   16.80
   3   1   9  734.93   18.30
   3   1   9  698.43   16.80
   4  -1   9    5.70    2.40
  -4  -1  -9    5.40    2.80
   4   1   9    3.70    2.50
  -4   1  -9    5.20    2.90
   4   1   9    2.90    2.10
  -5  -1  -9  603.14   17.70
   5  -1   9  632.94   17.00
  -5   1  -9  624.24   17.80
   5   1   9  615.64   17.30
   5   1   9  636.04   16.30
   6  -1   9  261.67   10.00
  -6  -1  -9  233.98   11.70
   6  -1   9  258.67   10.80
   6   1   9  239.88   10.80
   6   1   9  243.58   10.10
  -6   1  -9  254.47   11.90
   7  -1   9  249.78    9.80
  -7  -1  -9  243.98   12.30
   7  -1   9  236.48   10.30
  -7   1  -9  226.58   12.10
  -8  -1  -9  252.67   13.10
   8  -1   9  277.97   10.90
   8  -1   9  286.67   10.30
  -8   1  -9  279.47   13.80
  -9  -1  -9  133.29   10.00
  -9   1  -9  138.79   10.40
 -10  -1  -9  484.15   19.40
 -10   1  -9  512.05   19.70
 -11  -1  -9   11.40    3.80
 -11   1  -9    8.30    3.40
 -12  -1  -9  401.16   17.60
 -12   1  -9  428.06   18.50
 -13  -1  -9    1.90    2.50
 -13   1  -9   -0.90    2.40
  14   2  -9  430.76   15.10
  13  -2  -9    0.90    3.90
 -13   2   9    7.60    2.50
  12  -2  -9  274.27   14.80
 -12   2   9  270.37   14.40
  12   2  -9  274.27   14.30
 -11  -2   9   26.30    5.40
  11  -2  -9   24.50    5.50
 -11   2   9   23.80    5.00
  11   2  -9   27.30    5.60
 -10  -2   9  260.07   12.10
  10  -2  -9  241.98   13.60
 -10  -2   9  262.07   14.20
 -10   2   9  244.98   14.60
  10   2  -9  266.37   13.50
  -9  -2   9   23.70    5.90
  -9  -2   9   23.20    4.50
   9  -2  -9   25.90    6.20
   9   2  -9   23.60    5.60
  -9   2   9   24.20    4.80
  -9   2   9   30.00    6.90
   8  -2  -9  184.08   11.40
  -8  -2   9  158.78   10.00
  -8  -2   9  164.18   11.90
   8   2  -9  178.28   10.90
  -8   2   9  172.68   11.90
  -8   2   9  167.58   11.20
   7  -2  -9   30.30    6.20
  -7  -2   9   26.00    5.00
  -7  -2   9   29.50    6.60
   7   2  -9   25.80    5.50
  -7   2   9   37.20    6.80
  -7   2   9   36.70    7.10
   6  -2  -9    8.90    4.40
  -6  -2   9   17.90    4.30
  -6  -2   9    9.40    5.10
  -6   2   9   10.50    4.60
  -6   2   9   11.70    4.90
   6   2  -9   13.50    4.40
   5  -2  -9   88.89    7.80
  -5  -2   9   82.59    6.80
  -5  -2   9   75.19    9.20
  -5   2   9   93.29    8.40
   5   2  -9   75.79    7.40
  -5   2   9  102.39    9.00
   4  -2  -9   63.09    7.00
  -4  -2   9   57.79    8.20
   4  -2  -9   53.89    6.20
  -4   2   9   59.69    7.10
   4   2  -9   67.29    6.80
   4   2  -9   65.99    5.70
   3  -2  -9   54.19    6.00
   3  -2  -9   52.79    5.70
  -3  -2   9   53.49    7.60
  -3   2   9   58.29    6.50
   3   2  -9   41.60    5.40
   3   2  -9   48.60    4.80
   2  -2  -9  497.85   14.00
   2  -2  -9  507.65   14.10
  -2  -2   9  487.15   16.90
  -2   2   9  499.95   15.40
   2   2  -9  529.15   13.10
   2   2  -9  513.35   14.60
   1  -2  -9  379.06   11.30
  -1  -2   9  358.26   14.10
   1  -2  -9  370.66   11.90
   1   2  -9  375.36   11.90
   1   2  -9  373.46   10.80
  -1   2   9  394.86   13.20
   0  -2  -9  871.21   18.90
   0  -2   9  866.41   21.60
   0   2   9  873.81   20.20
   0   2  -9  834.92   17.40
   0   2  -9  829.52   18.00
  -1  -2  -9    8.20    2.90
   1  -2   9   13.30    3.60
  -1   2  -9   11.80    2.90
   1   2   9    4.00    2.50
   2  -2   9 1860.21   33.00
  -2  -2  -9 1757.52   30.90
  -2   2  -9 1780.02   30.10
   2   2   9 1833.82   30.90
   2   2   9 1813.42   32.50
  -3  -2  -9    2.80    2.70
   3  -2   9    4.20    2.40
   3   2   9    1.90    2.20
   3   2   9    2.90    2.20
  -3   2  -9    0.30    2.50
  -4  -2  -9 1054.99   23.40
   4  -2   9 1045.60   22.80
   4   2   9 1085.29   23.80
   4   2   9 1081.09   22.40
  -4   2  -9 1070.89   23.20
   5  -2   9   32.00    4.70
  -5  -2  -9   18.40    4.90
  -5   2  -9   28.00    5.10
  -6  -2  -9 1387.76   27.80
  -6  -2  -9 1415.06   30.10
   6  -2   9 1366.96   27.20
  -6   2  -9 1374.66   29.70
   7  -2   9   17.70    3.30
  -7  -2  -9   11.00    4.10
  -7  -2  -9   10.70    3.30
  -7   2  -9   13.10    4.40
  -8  -2  -9  627.64   18.20
  -8  -2  -9  656.43   20.70
  -8   2  -9  669.03   21.20
  -9  -2  -9   40.80    6.40
  -9  -2  -9   33.20    5.00
  -9   2  -9   50.59    7.40
 -10  -2  -9   71.59    6.30
 -10  -2  -9   80.69    7.90
 -10   2  -9   75.09    8.30
 -11  -2  -9   71.09    7.20
 -11   2  -9   71.59    7.70
 -12  -2  -9    4.80    2.20
 -12   2  -9   -2.10    2.40
 -13  -2  -9   79.99    4.90
 -13   2  -9   82.59    5.70
  14   3  -9    8.80    3.00
  13  -3  -9  353.26   16.70
 -13   3   9  316.47   14.30
  13   3  -9  346.97   15.80
 -12  -3   9   25.40    4.20
  12  -3  -9   15.00    5.10
  12   3  -9   25.00    5.10
 -12   3   9   17.30    4.60
 -11  -3   9  290.47   14.80
  11  -3  -9  279.67   15.00
 -11   3   9  283.37   15.70
  11   3  -9  280.77   14.00
 -10  -3   9   27.10    5.60
  10  -3  -9   14.80    5.30
  10   3  -9   20.90    5.10
 -10   3   9   23.80    6.00
   9  -3  -9  358.86   16.10
  -9  -3   9  336.37   14.20
  -9  -3   9  375.46   16.90
   9   3  -9  354.46   15.50
  -9   3   9  377.46   17.80
  -8  -3   9  100.49    7.40
  -8  -3   9  109.69    9.90
   8  -3  -9   85.49    9.10
  -8   3   9   89.59    9.10
  -8   3   9   96.79    9.90
   8   3  -9  105.39    9.00
  -7  -3   9   46.90    5.40
  -7  -3   9   31.30    6.40
   7  -3  -9   43.40    6.90
   7   3  -9   36.40    6.40
  -7   3   9   45.10    7.40
  -7   3   9   32.80    6.90
  -6  -3   9  367.16   16.50
  -6  -3   9  362.86   13.10
   6  -3  -9  340.67   14.30
   6   3  -9  360.06   14.30
  -6   3   9  313.17   14.40
  -6   3   9  332.27   15.30
   5  -3  -9   52.79    6.60
  -5  -3   9   53.79    8.40
  -5  -3   9   57.89    5.60
  -5   3   9   46.40    6.70
  -5   3   9   51.49    6.80
   5   3  -9   43.90    6.40
   4  -3  -9  148.29    8.90
   4  -3  -9  149.29    8.70
  -4  -3   9  154.98   11.40
   4   3  -9  148.99    9.10
  -4   3   9  121.19    9.00
   3  -3  -9  549.74   15.60
  -3  -3   9  522.75   19.00
   3  -3  -9  536.75   15.40
  -3   3   9  523.25   16.00
   3   3  -9  526.75   15.70
   3   3  -9  529.45   13.20
   2  -3  -9  214.28    9.50
  -2  -3   9  216.28   12.00
   2  -3  -9  225.78    9.40
   2   3  -9  205.28    9.70
  -2   3   9  211.28    9.80
   1  -3  -9  413.46   11.90
  -1  -3   9  424.86   15.60
   1  -3  -9  424.76   13.00
   1   3  -9  426.26   11.40
  -1   3   9  406.36   13.40
   1   3  -9  421.06   13.10
   0  -3   9   69.19    7.10
   0  -3  -9   70.19    6.30
   0   3  -9   67.89    5.00
   0   3   9   62.99    5.70
   0   3  -9   73.69    6.00
  -1  -3  -9  885.31   19.70
   1  -3   9  915.81   22.10
   1   3   9  875.11   19.30
  -1   3  -9  879.91   18.20
   1   3   9  873.51   20.50
  -1   3  -9  894.01   19.10
  -2  -3  -9   78.19    6.30
   2  -3   9   79.29    6.60
   2   3   9   86.39    6.60
   2   3   9   80.69    6.00
  -2   3  -9   72.79    5.70
   3  -3   9 1594.64   30.50
  -3  -3  -9 1611.04   29.90
  -3   3  -9 1625.74   29.00
   3   3   9 1655.03   29.50
   3   3   9 1633.34   30.90
  -4  -3  -9  143.29    8.60
   4  -3   9  133.29    8.00
  -4   3  -9  133.89    8.10
  -5  -3  -9 1096.59   24.00
  -5  -3  -9 1116.19   25.20
   5  -3   9 1116.39   23.90
  -5   3  -9 1110.29   25.00
  -6  -3  -9   71.59    8.20
  -6  -3  -9  113.99    8.00
   6  -3   9   92.39    6.50
  -6   3  -9   96.19    8.10
   7  -3   9  726.93   22.40
  -7  -3  -9  759.72   21.80
  -7  -3  -9  737.93   19.90
  -7   3  -9  749.42   21.70
  -8  -3  -9  149.79    9.20
  -8  -3  -9  155.18   10.20
  -8   3  -9  146.09   10.20
  -9  -3  -9   50.19    7.20
  -9  -3  -9   55.09    5.90
  -9   3  -9   49.00    7.40
 -10  -3  -9   73.39    6.60
 -10  -3  -9   86.79    7.70
 -10   3  -9   79.89    8.30
 -11  -3  -9   40.20    6.10
 -11  -3  -9   41.80    4.50
 -11   3  -9   49.00    7.60
 -12  -3  -9   45.70    5.00
 -12   3  -9   34.60    6.30
 -13  -3  -9   63.69    4.40
  14   4  -9  182.38    9.60
  13  -4  -9   47.50    6.50
 -13   4   9   38.60    4.30
  12  -4  -9  113.89   10.20
 -12  -4   9  112.39    8.80
  12   4  -9  110.09    8.90
 -12   4   9  121.99    9.90
 -11  -4   9  257.57   14.10
  11  -4  -9  245.08   14.30
  11   4  -9  239.98   13.00
 -11   4   9  231.38   14.50
  10  -4  -9   65.99    8.70
 -10  -4   9   54.79    8.00
 -10   4   9   61.89    9.80
  10   4  -9   58.09    7.90
  -9  -4   9  303.87   15.60
   9  -4  -9  283.77   14.80
  -9   4   9  302.07   16.50
   9   4  -9  289.17   14.10
  -8  -4   9   50.49    7.70
   8  -4  -9   60.59    7.90
   8   4  -9   49.70    7.40
  -8   4   9   42.20    7.90
   7  -4  -9  729.83   21.90
  -7  -4   9  748.63   24.20
  -7   4   9  703.03   21.90
   7   4  -9  741.33   21.60
  -7   4   9  747.93   24.00
   6  -4  -9    4.90    3.80
  -6  -4   9    3.50    4.20
  -6   4   9    1.50    4.40
  -6   4   9   -0.90    3.20
   6   4  -9    7.20    4.10
   5  -4  -9 1113.59   25.70
  -5  -4   9 1140.79   29.90
  -5   4   9 1143.59   27.80
   5   4  -9 1081.79   25.40
  -5   4   9 1111.99   26.10
  -4  -4   9   -1.30    3.50
   4  -4  -9    5.50    3.30
   4  -4  -9    7.00    3.50
  -4   4   9    5.70    3.00
   4   4  -9    3.40    3.10
  -3  -4   9  967.00   26.70
   3  -4  -9  993.20   21.90
   3  -4  -9  965.20   21.80
  -3   4   9  926.91   22.00
   3   4  -9  956.10   22.20
  -2  -4   9  173.08   11.50
   2  -4  -9  180.38    9.20
   2  -4  -9  187.58    8.70
  -2   4   9  169.78    8.80
   2   4  -9  175.58    9.40
   1  -4  -9  710.83   17.60
  -1  -4   9  699.33   21.10
   1  -4  -9  708.03   16.00
   1   4  -9  703.33   17.90
   1   4  -9  711.93   15.10
  -1   4   9  716.73   18.20
   0  -4   9   52.29    6.90
   0  -4  -9   52.19    5.70
   0   4   9   46.50    5.30
   0   4  -9   53.89    4.50
   0   4  -9   59.49    6.20
   0   4   9   44.20    4.70
  -1  -4  -9  122.79    7.60
   1  -4   9  131.79    8.70
   1   4   9  118.79    6.90
   1   4   9  119.99    7.60
  -1   4  -9  121.99    6.30
  -1   4  -9  114.59    7.10
   2  -4   9  353.66   13.40
  -2  -4  -9  344.57   12.00
   2   4   9  343.67   12.50
  -2   4  -9  340.87   10.90
  -2   4  -9  369.06   11.70
   2   4   9  333.07   11.60
  -3  -4  -9   -0.60    2.20
   3  -4   9   -0.60    2.00
  -3   4  -9    2.70    2.50
  -4  -4  -9   79.29    6.70
  -4  -4  -9   76.39    6.40
   4  -4   9   72.09    6.10
  -4   4  -9   75.59    6.40
  -5  -4  -9   95.29    7.20
  -5  -4  -9   91.39    7.50
   5  -4   9   90.59    6.50
  -5   4  -9   92.79    7.30
  -6  -4  -9  603.04   17.70
   6  -4   9  581.54   16.00
  -6  -4  -9  572.94   18.10
  -6   4  -9  576.74   18.10
  -7  -4  -9  307.37   13.80
  -7  -4  -9  326.77   13.30
  -7   4  -9  312.07   13.80
  -8  -4  -9  105.79    8.20
  -8  -4  -9  115.39    8.20
  -8   4  -9  106.89    8.70
  -9  -4  -9  323.57   14.60
  -9  -4  -9  355.86   14.40
  -9   4  -9  343.37   15.60
 -10  -4  -9   76.09    7.00
 -10  -4  -9   63.59    6.50
 -10   4  -9   82.09    8.40
 -11  -4  -9  469.65   18.40
 -11  -4  -9  472.55   17.50
 -11   4  -9  494.55   20.40
 -12  -4  -9   47.60    4.50
 -12   4  -9   40.50    6.20
 -13  -4  -9  437.76   14.90
 -13  -5   9    7.30    2.60
  13  -5  -9   -0.20    2.90
  13   5  -9    9.40    3.70
  12  -5  -9   66.89    9.20
 -12  -5   9   82.39    7.70
 -12   5   9   68.99    9.30
  12   5  -9   61.99    8.10
 -11  -5   9    1.30    2.90
 -11   5   9   -5.90    3.00
  11   5  -9    0.30    3.00
 -10  -5   9  333.07   17.00
  10  -5  -9  333.77   16.60
  10   5  -9  340.27   15.40
 -10   5   9  336.27   17.90
   9  -5  -9   17.90    5.10
  -9  -5   9   15.00    5.10
  -9   5   9   16.30    6.60
   9   5  -9   14.70    4.50
   8  -5  -9  775.62   23.70
  -8  -5   9  784.12   25.60
   8   5  -9  743.73   22.60
  -8   5   9  785.22   25.80
  -7  -5   9   11.40    4.70
   7  -5  -9    8.40    4.30
  -7   5   9   11.30    5.00
   7   5  -9   11.70    4.30
  -7   5   9    8.90    3.90
  -6  -5   9  780.82   24.90
   6  -5  -9  828.12   22.90
  -6   5   9  779.42   24.40
  -6   5   9  792.92   21.80
   6   5  -9  791.42   22.00
  -5  -5   9   34.00    6.80
   5  -5  -9   39.10    6.40
  -5   5   9   40.00    6.90
  -5   5   9   43.40    6.20
   5   5  -9   34.20    5.60
   4  -5  -9 1375.26   29.00
  -4  -5   9 1337.47   33.00
   4  -5  -9 1441.86   29.00
   4   5  -9 1344.77   28.80
  -4   5   9 1411.16   28.50
   3  -5  -9    2.70    3.10
  -3  -5   9   -1.30    3.50
   3  -5  -9    4.10    3.20
   3   5  -9    8.30    3.30
  -3   5   9    8.90    2.90
   2  -5  -9  701.73   17.00
   2  -5  -9  691.03   17.90
  -2  -5   9  680.73   22.00
   2   5  -9  669.03   18.30
  -2   5   9  683.53   17.90
  -1  -5   9   50.39    7.30
   1  -5  -9   40.80    5.30
   1  -5  -9   44.20    4.70
  -1   5   9   31.60    4.70
   1   5  -9   43.00    5.80
   0  -5   9  371.76   15.20
   0  -5  -9  362.66   12.40
   0   5  -9  367.76   13.00
   0   5   9  384.76   13.10
   0   5   9  383.56   12.10
   1  -5   9    0.30    2.40
  -1  -5  -9    1.10    2.40
   1   5   9    2.20    2.00
   1   5   9    0.00    1.80
  -1   5  -9   -0.80    2.40
  -1   5  -9    0.70    1.80
   2  -5   9  167.08    9.60
  -2  -5  -9  173.28    8.70
  -2   5  -9  159.88    7.60
  -2   5  -9  166.28    8.50
  -3  -5  -9   -2.60    2.50
   3  -5   9    1.90    2.20
  -3  -5  -9    2.10    2.30
  -3   5  -9   -1.10    2.10
  -3   5  -9   -0.10    2.00
   4  -5   9   28.00    4.70
  -4  -5  -9   31.90    5.10
  -4  -5  -9   23.20    4.30
  -4   5  -9   29.20    4.70
  -4   5  -9   28.00    4.20
  -5  -5  -9   22.80    4.70
  -5  -5  -9   15.20    3.90
   5  -5   9   18.00    3.70
  -5   5  -9   14.60    4.00
  -6  -5  -9  284.57   12.40
  -6  -5  -9  281.17   12.40
  -6   5  -9  272.27   12.30
  -7  -5  -9   -0.60    2.30
  -7  -5  -9    7.60    3.10
  -7   5  -9   -2.80    3.40
  -8  -5  -9  401.56   15.30
  -8  -5  -9  406.96   15.90
  -8   5  -9  400.46   16.40
  -9  -5  -9    3.30    2.30
  -9  -5  -9    1.20    2.00
  -9   5  -9    1.50    3.40
 -10  -5  -9  508.75   18.70
 -10  -5  -9  518.85   18.40
 -10   5  -9  539.35   20.90
 -11  -5  -9   17.20    3.40
 -11  -5  -9   17.30    3.10
 -11   5  -9   17.90    5.00
 -12  -5  -9  490.05   18.20
 -12  -5  -9  476.05   17.50
 -12   5  -9  538.95   21.40
 -13  -5  -9   18.00    2.60
 -13  -6   9   -3.10    2.50
  13   6  -9    5.10    3.00
 -12  -6   9  138.09   10.50
  12  -6  -9  131.59   11.20
  12   6  -9  152.78   10.50
 -12   6   9  134.59    9.50
  11  -6  -9   32.80    6.50
 -11  -6   9   21.60    5.40
  11   6  -9   27.00    5.70
 -11   6   9   29.00    6.30
  10  -6  -9   67.99    9.40
 -10  -6   9   86.59    8.90
 -10   6   9   85.59   11.10
  10   6  -9   66.99    7.70
   9  -6  -9  241.48   14.00
  -9  -6   9  217.78   14.20
  -9   6   9  228.98   15.00
   9   6  -9  250.37   13.40
   8  -6  -9  118.19   10.40
  -8  -6   9  119.39   10.60
  -8   6   9  126.49   11.70
   8   6  -9  117.49    9.80
  -7  -6   9  334.57   17.00
   7  -6  -9  356.86   16.00
  -7   6   9  374.76   17.70
   7   6  -9  347.07   15.10
   6  -6  -9    7.20    4.30
  -6  -6   9    2.20    3.50
  -6   6   9   11.10    5.00
   6   6  -9    6.10    3.80
  -6   6   9    3.30    3.10
   5  -6  -9  248.98   12.40
  -5  -6   9  222.18   14.00
   5   6  -9  247.48   12.20
  -5   6   9  251.97   11.50
  -5   6   9  251.57   13.30
  -4  -6   9    1.90    3.80
   4  -6  -9   -0.40    3.40
  -4   6   9    1.00    2.20
   4   6  -9    1.10    2.90
  -3  -6   9  310.07   15.20
   3  -6  -9  321.67   12.50
   3  -6  -9  321.27   12.80
  -3   6   9  313.37   11.90
   3   6  -9  305.87   12.90
  -2  -6   9  289.77   14.60
   2  -6  -9  292.77   11.30
   2  -6  -9  281.87   11.60
   2   6  -9  280.57   12.30
  -2   6   9  288.47   11.40
  -1  -6   9  481.15   18.10
   1  -6  -9  481.25   14.80
   1  -6  -9  484.05   13.60
   1   6  -9  490.35   15.90
  -1   6   9  467.45   14.70
  -1   6   9  473.75   13.70
   0  -6   9  311.97   14.30
   0  -6  -9  315.47   11.70
   0   6  -9  315.87   12.20
   0   6   9  323.67   12.10
   0   6   9  307.17   11.00
  -1  -6  -9  133.49    8.00
   1  -6   9  135.89    9.50
   1   6   9  143.69    7.70
   1   6   9  138.29    8.20
  -1   6  -9  127.89    8.10
   2  -6   9  814.82   22.20
  -2  -6  -9  809.42   19.40
  -2  -6  -9  805.62   20.00
  -2   6  -9  772.32   17.30
  -2   6  -9  775.02   19.30
  -3  -6  -9   16.40    3.70
   3  -6   9   14.20    3.90
  -3  -6  -9   17.80    4.30
  -3   6  -9   18.60    4.00
  -3   6  -9   13.00    3.50
  -4  -6  -9  500.95   15.30
  -4  -6  -9  484.65   16.10
   4  -6   9  482.55   15.80
  -4   6  -9  460.95   14.80
  -4   6  -9  490.75   15.00
  -5  -6  -9   93.19    7.20
  -5  -6  -9   90.59    7.80
  -5   6  -9   91.39    6.70
  -5   6  -9   91.39    7.40
  -6  -6  -9  415.86   15.00
  -6  -6  -9  417.66   15.40
  -6   6  -9  392.56   15.60
  -7  -6  -9  163.78   10.10
  -7  -6  -9  184.68   10.10
  -7   6  -9  185.68   10.90
  -8  -6  -9  105.79    7.80
  -8  -6  -9   89.59    7.80
  -8   6  -9   98.29    9.70
  -9  -6  -9  303.67   14.10
  -9  -6  -9  322.07   14.00
  -9   6  -9  325.47   15.50
 -10  -6  -9  116.49    8.80
 -10  -6  -9  120.59    7.80
 -10   6  -9  139.69   11.00
 -11  -6  -9  289.57   12.80
 -11  -6  -9  258.37   13.10
 -11   6  -9  286.37   15.40
 -12  -6  -9   25.60    2.30
 -12  -6  -9   20.30    4.00
 -12   6  -9   27.30    4.20
  13   7  -9  277.07   10.40
  12  -7  -9   -2.20    3.00
 -12  -7   9    6.30    3.10
 -12   7   9    9.50    2.70
  12   7  -9    5.80    3.50
 -11  -7   9  292.87   15.90
  11  -7  -9  286.57   15.50
  11   7  -9  293.97   14.60
 -11   7   9  297.07   16.90
 -10  -7   9   40.10    6.90
  10  -7  -9   43.30    7.60
  10   7  -9   38.30    6.60
 -10   7   9   38.80    7.90
   9  -7  -9  159.58   12.00
  -9  -7   9  166.48   11.90
  -9   7   9  153.78   12.40
   9   7  -9  168.68   11.30
  -8  -7   9   -0.90    3.20
   8  -7  -9   -6.10    3.30
[truncated: 292,641 more chars]
